# Supplementary material for: Cannabinerol Restores mRNA Splicing Defects Induced by β-Amyloid in an In Vitro Model of Alzheimer’s Disease: A Transcriptomic Study
Source: Int J Mol Sci. 2025 Mar 28;26(7):3113. doi: 10.3390/ijms26073113 (PMC11988423; doi:10.3390/ijms26073113)
Supplement: Supplementary file 1 [file ijms-26-03113-s001.zip]

Archive with 7 entries (7 files):
- Figure S1.pdf
- TableS1.xlsx
- TableS2.xlsx
- TableS3.xlsx
- TableS4.xlsx
- TableS5.xlsx
- TableS6.xlsx
