# Supplementary material for: Cannabinerol Restores mRNA Splicing Defects Induced by β-Amyloid in an In Vitro Model of Alzheimer’s Disease: A Transcriptomic Study
Source: Int J Mol Sci. 2025 Mar 28;26(7):3113. doi: 10.3390/ijms26073113 (PMC11988423; doi:10.3390/ijms26073113)
Supplement: Supplementary file 1 [file ijms-26-03113-s001.zip › TableS1.xlsx]

## Sheet: GO-BP-Aβ vs CTR
GO biological process complete	#	#	expected	Fold Enrichment	+/-	raw P value	FDR
negative regulation of cholesterol biosynthetic process	5	4	0.51	7.91	+	4.80E-04	2.84E-02
regulation of primary metabolic process	5622	709	568.7	1.25	+	1.07E-12	5.24E-10
regulation of metabolic process	6559	811	663.48	1.22	+	5.78E-13	3.04E-10
regulation of biological process	11722	1322	1185.75	1.11	+	1.78E-10	5.54E-08
biological regulation	12141	1360	1228.13	1.11	+	4.59E-10	1.25E-07
regulation of biosynthetic process	5190	636	525	1.21	+	7.31E-09	1.59E-06
negative regulation of metabolic process	2828	349	286.07	1.22	+	3.58E-05	3.08E-03
negative regulation of biological process	5208	652	526.82	1.24	+	6.87E-11	2.49E-08
negative regulation of biosynthetic process	2127	262	215.16	1.22	+	5.42E-04	3.10E-02
negative regulation of sterol biosynthetic process	5	4	0.51	7.91	+	4.80E-04	2.82E-02
protein hexamerization	9	5	0.91	5.49	+	9.36E-04	4.84E-02
cellular component assembly	2459	312	248.74	1.25	+	1.14E-05	1.15E-03
cellular component organization	5636	749	570.11	1.31	+	1.45E-19	2.22E-16
cellular component organization or biogenesis	5852	782	591.96	1.32	+	2.34E-21	5.95E-18
cellular process	14948	1659	1512.08	1.1	+	6.63E-15	4.60E-12
cellular component biogenesis	2708	349	273.93	1.27	+	6.79E-07	8.77E-05
protein-containing complex organization	2027	278	205.04	1.36	+	5.20E-08	8.91E-06
negative regulation of microtubule polymerization	13	7	1.32	5.32	+	1.06E-04	7.78E-03
negative regulation of supramolecular fiber organization	161	32	16.29	1.96	+	1.84E-04	1.24E-02
regulation of supramolecular fiber organization	391	65	39.55	1.64	+	6.03E-05	4.86E-03
regulation of cellular component organization	2442	351	247.02	1.42	+	1.21E-12	5.75E-10
regulation of cellular process	11167	1273	1129.61	1.13	+	2.63E-11	1.03E-08
negative regulation of cellular component organization	716	113	72.43	1.56	+	1.45E-06	1.70E-04
negative regulation of cellular process	4848	621	490.4	1.27	+	4.11E-12	1.74E-09
negative regulation of microtubule polymerization or depolymerization	41	12	4.15	2.89	+	5.35E-04	3.08E-02
negative regulation of organelle organization	345	59	34.9	1.69	+	6.29E-05	5.04E-03
regulation of organelle organization	1185	170	119.87	1.42	+	2.23E-06	2.49E-04
regulation of cytoskeleton organization	522	78	52.8	1.48	+	5.14E-04	2.97E-02
regulation of microtubule polymerization or depolymerization	96	21	9.71	2.16	+	5.50E-04	3.14E-02
regulation of microtubule cytoskeleton organization	161	31	16.29	1.9	+	5.14E-04	2.98E-02
regulation of microtubule-based process	264	45	26.71	1.69	+	4.39E-04	2.63E-02
negative regulation of protein polymerization	74	18	7.49	2.4	+	3.27E-04	2.07E-02
regulation of protein-containing complex assembly	422	66	42.69	1.55	+	3.15E-04	2.01E-02
regulation of cellular component biogenesis	974	146	98.53	1.48	+	1.12E-06	1.38E-04
regulation of retinoic acid receptor signaling pathway	16	8	1.62	4.94	+	6.60E-05	5.21E-03
regulation of signal transduction	3021	374	305.59	1.22	+	1.36E-05	1.36E-03
regulation of response to stimulus	3982	480	402.8	1.19	+	9.75E-06	1.00E-03
regulation of cell communication	3440	423	347.98	1.22	+	5.94E-06	6.38E-04
regulation of signaling	3434	426	347.37	1.23	+	2.04E-06	2.32E-04
megakaryocyte development	23	9	2.33	3.87	+	2.38E-04	1.56E-02
myeloid cell development	78	19	7.89	2.41	+	2.21E-04	1.48E-02
cell development	2240	281	226.59	1.24	+	8.21E-05	6.32E-03
cell differentiation	3654	429	369.62	1.16	+	4.00E-04	2.43E-02
cellular developmental process	3657	429	369.93	1.16	+	4.49E-04	2.67E-02
developmental process	5739	687	580.53	1.18	+	6.94E-08	1.14E-05
anatomical structure development	5231	630	529.15	1.19	+	1.43E-07	2.22E-05
megakaryocyte differentiation	29	10	2.93	3.41	+	3.61E-04	2.24E-02
negative regulation of DNA-templated transcription, elongation	22	8	2.23	3.59	+	9.41E-04	4.83E-02
regulation of DNA-templated transcription	3440	434	347.98	1.25	+	2.20E-07	3.19E-05
regulation of RNA biosynthetic process	3459	436	349.9	1.25	+	2.34E-07	3.33E-05
regulation of macromolecule biosynthetic process	5026	611	508.41	1.2	+	6.16E-08	1.03E-05
regulation of macromolecule metabolic process	6033	745	610.27	1.22	+	1.89E-11	7.56E-09
regulation of cellular biosynthetic process	5159	627	521.86	1.2	+	3.79E-08	6.71E-06
regulation of cellular metabolic process	6054	756	612.4	1.23	+	9.23E-13	4.69E-10
regulation of RNA metabolic process	3758	478	380.14	1.26	+	1.24E-08	2.51E-06
regulation of nucleobase-containing compound metabolic process	4061	524	410.79	1.28	+	1.54E-10	4.88E-08
regulation of nitrogen compound metabolic process	5474	692	553.73	1.25	+	1.47E-12	6.80E-10
regulation of gene expression	4898	601	495.46	1.21	+	1.86E-08	3.64E-06
negative regulation of macromolecule metabolic process	2609	326	263.92	1.24	+	2.58E-05	2.39E-03
negative regulation of nucleobase-containing compound metabolic process	1534	194	155.17	1.25	+	9.47E-04	4.84E-02
negative regulation of cellular metabolic process	2572	320	260.17	1.23	+	4.91E-05	4.07E-03
negative regulation of nitrogen compound metabolic process	2188	277	221.33	1.25	+	5.00E-05	4.12E-03
negative regulation of cellular biosynthetic process	2113	259	213.74	1.21	+	7.94E-04	4.28E-02
regulation of DNA-templated transcription elongation	101	23	10.22	2.25	+	1.73E-04	1.18E-02
postsynaptic membrane organization	29	10	2.93	3.41	+	3.61E-04	2.25E-02
membrane organization	760	119	76.88	1.55	+	1.14E-06	1.39E-04
postsynapse organization	111	23	11.23	2.05	+	7.41E-04	4.02E-02
mitotic spindle organization	96	29	9.71	2.99	+	4.08E-08	7.15E-06
spindle organization	163	41	16.49	2.49	+	2.73E-08	5.15E-06
microtubule cytoskeleton organization	557	101	56.34	1.79	+	5.32E-09	1.23E-06
cytoskeleton organization	1255	189	126.95	1.49	+	1.37E-08	2.75E-06
organelle organization	3099	446	313.48	1.42	+	2.81E-16	2.26E-13
microtubule-based process	824	139	83.35	1.67	+	1.29E-09	3.38E-07
cell cycle process	880	145	89.02	1.63	+	2.97E-09	7.31E-07
cell cycle	1265	197	127.96	1.54	+	4.22E-10	1.17E-07
microtubule cytoskeleton organization involved in mitosis	131	36	13.25	2.72	+	1.62E-08	3.21E-06
mitotic cell cycle process	510	101	51.59	1.96	+	2.99E-11	1.11E-08
mitotic cell cycle	594	113	60.09	1.88	+	2.91E-11	1.11E-08
receptor clustering	47	14	4.75	2.94	+	1.53E-04	1.06E-02
protein localization to membrane	471	74	47.64	1.55	+	1.37E-04	9.70E-03
protein localization	1944	291	196.65	1.48	+	1.55E-12	6.94E-10
cellular macromolecule localization	1951	292	197.35	1.48	+	1.67E-12	7.25E-10
cellular localization	2660	384	269.07	1.43	+	3.60E-14	1.96E-11
localization	4501	570	455.3	1.25	+	4.18E-10	1.18E-07
macromolecule localization	2385	335	241.26	1.39	+	8.82E-11	2.92E-08
localization within membrane	558	92	56.44	1.63	+	2.26E-06	2.52E-04
positive regulation of protein import into nucleus	42	12	4.25	2.82	+	6.81E-04	3.76E-02
positive regulation of cellular process	5707	681	577.3	1.18	+	1.35E-07	2.12E-05
positive regulation of biological process	6210	745	628.18	1.19	+	6.72E-09	1.48E-06
regulation of localization	2028	260	205.14	1.27	+	3.82E-05	3.26E-03
regulation of cellular localization	999	149	101.05	1.47	+	1.15E-06	1.38E-04
regulation of protein localization	891	135	90.13	1.5	+	1.62E-06	1.87E-04
positive regulation of protein localization	495	75	50.07	1.5	+	3.68E-04	2.28E-02
regulation of protein import into nucleus	61	15	6.17	2.43	+	8.85E-04	4.62E-02
regulation of centrosome duplication	47	13	4.75	2.73	+	5.82E-04	3.27E-02
regulation of centrosome cycle	56	15	5.66	2.65	+	3.31E-04	2.09E-02
regulation of cell cycle process	726	116	73.44	1.58	+	6.22E-07	8.11E-05
regulation of cell cycle	1090	164	110.26	1.49	+	1.62E-07	2.49E-05
dendrite morphogenesis	64	17	6.47	2.63	+	1.52E-04	1.06E-02
cell morphogenesis involved in neuron differentiation	449	73	45.42	1.61	+	4.77E-05	3.98E-03
neuron development	869	130	87.9	1.48	+	5.04E-06	5.48E-04
neuron differentiation	1095	154	110.77	1.39	+	2.26E-05	2.18E-03
generation of neurons	1171	160	118.45	1.35	+	6.37E-05	5.09E-03
neurogenesis	1346	182	136.16	1.34	+	3.73E-05	3.19E-03
nervous system development	2207	298	223.25	1.33	+	7.03E-08	1.14E-05
system development	3546	457	358.7	1.27	+	4.75E-09	1.11E-06
multicellular organism development	3964	515	400.98	1.28	+	8.49E-11	3.01E-08
cell morphogenesis	696	104	70.4	1.48	+	5.15E-05	4.22E-03
neuron projection development	702	108	71.01	1.52	+	9.88E-06	1.01E-03
plasma membrane bounded cell projection organization	1156	169	116.94	1.45	+	7.77E-07	9.78E-05
cell projection organization	1205	175	121.89	1.44	+	6.10E-07	8.02E-05
neuron projection morphogenesis	491	78	49.67	1.57	+	5.42E-05	4.42E-03
plasma membrane bounded cell projection morphogenesis	496	78	50.17	1.55	+	8.06E-05	6.24E-03
cell projection morphogenesis	501	79	50.68	1.56	+	6.40E-05	5.08E-03
cellular anatomical entity morphogenesis	612	92	61.91	1.49	+	9.92E-05	7.41E-03
cellular senescence	63	16	6.37	2.51	+	4.10E-04	2.48E-02
cellular response to stress	1588	240	160.64	1.49	+	8.66E-11	2.93E-08
response to stress	3419	408	345.85	1.18	+	1.50E-04	1.05E-02
cellular metabolic process	6416	859	649.02	1.32	+	1.24E-24	9.45E-21
metabolic process	7979	1032	807.12	1.28	+	5.30E-26	8.08E-22
mitotic cytokinesis	83	20	8.4	2.38	+	1.79E-04	1.21E-02
cytoskeleton-dependent cytokinesis	112	23	11.33	2.03	+	8.23E-04	4.37E-02
cell division	525	84	53.11	1.58	+	2.56E-05	2.40E-03
RNA export from nucleus	84	20	8.5	2.35	+	3.39E-04	2.13E-02
RNA transport	162	30	16.39	1.83	+	9.70E-04	4.94E-02
nucleic acid transport	162	30	16.39	1.83	+	9.70E-04	4.93E-02
nitrogen compound transport	1528	216	154.57	1.4	+	2.27E-07	3.27E-05
transport	3662	464	370.43	1.25	+	3.61E-08	6.47E-06
establishment of localization	3931	498	397.64	1.25	+	9.26E-09	1.96E-06
organic substance transport	1910	253	193.21	1.31	+	4.41E-06	4.83E-04
establishment of RNA localization	164	31	16.59	1.87	+	6.03E-04	3.37E-02
nuclear export	135	29	13.66	2.12	+	7.87E-05	6.16E-03
nucleocytoplasmic transport	248	47	25.09	1.87	+	2.69E-05	2.41E-03
nuclear transport	249	47	25.19	1.87	+	2.82E-05	2.48E-03
intracellular transport	1190	204	120.38	1.69	+	1.97E-14	1.25E-11
establishment of localization in cell	1633	260	165.19	1.57	+	2.55E-14	1.50E-11
spindle assembly	98	23	9.91	2.32	+	1.22E-04	8.76E-03
non-membrane-bounded organelle assembly	344	56	34.8	1.61	+	3.92E-04	2.39E-02
organelle assembly	861	125	87.1	1.44	+	3.03E-05	2.64E-03
chromosome segregation	332	59	33.58	1.76	+	1.94E-05	1.90E-03
endosome organization	94	22	9.51	2.31	+	1.81E-04	1.22E-02
vesicle organization	344	55	34.8	1.58	+	5.78E-04	3.28E-02
endomembrane system organization	558	85	56.44	1.51	+	1.15E-04	8.32E-03
mitotic DNA integrity checkpoint signaling	89	20	9	2.22	+	5.54E-04	3.15E-02
DNA integrity checkpoint signaling	122	25	12.34	2.03	+	6.94E-04	3.82E-02
cell cycle checkpoint signaling	165	33	16.69	1.98	+	1.29E-04	9.22E-03
intracellular signal transduction	1514	209	153.15	1.36	+	2.04E-06	2.30E-04
regulation of cell cycle phase transition	434	75	43.9	1.71	+	3.67E-06	4.06E-04
mitotic cell cycle checkpoint signaling	130	28	13.15	2.13	+	1.03E-04	7.55E-03
regulation of mitotic cell cycle	498	83	50.38	1.65	+	5.30E-06	5.73E-04
protein import into nucleus	112	25	11.33	2.21	+	1.19E-04	8.63E-03
protein localization to nucleus	190	39	19.22	2.03	+	1.62E-05	1.61E-03
protein localization to organelle	739	123	74.75	1.65	+	2.49E-08	4.74E-06
intracellular protein transport	567	97	57.36	1.69	+	2.02E-07	3.00E-05
protein transport	1090	170	110.26	1.54	+	6.23E-09	1.42E-06
establishment of protein localization	1291	194	130.59	1.49	+	1.19E-08	2.44E-06
import into nucleus	117	25	11.84	2.11	+	2.87E-04	1.86E-02
establishment of protein localization to organelle	342	60	34.6	1.73	+	2.59E-05	2.38E-03
mitotic sister chromatid segregation	140	31	14.16	2.19	+	2.67E-05	2.41E-03
mitotic nuclear division	166	35	16.79	2.08	+	2.39E-05	2.27E-03
nuclear division	321	54	32.47	1.66	+	1.73E-04	1.19E-02
organelle fission	347	56	35.1	1.6	+	4.26E-04	2.55E-02
sister chromatid segregation	144	33	14.57	2.27	+	8.98E-06	9.37E-04
nuclear chromosome segregation	234	45	23.67	1.9	+	2.52E-05	2.37E-03
chromosome organization	468	83	47.34	1.75	+	3.52E-07	4.75E-05
chromosome localization	104	23	10.52	2.19	+	2.56E-04	1.68E-02
organelle localization	547	82	55.33	1.48	+	3.04E-04	1.95E-02
positive regulation of neuron projection development	159	35	16.08	2.18	+	8.27E-06	8.69E-04
regulation of neuron projection development	459	80	46.43	1.72	+	1.39E-06	1.64E-04
regulation of plasma membrane bounded cell projection organization	656	108	66.36	1.63	+	3.30E-07	4.49E-05
regulation of cell projection organization	672	108	67.98	1.59	+	1.25E-06	1.49E-04
positive regulation of cellular component organization	1118	153	113.09	1.35	+	1.01E-04	7.51E-03
regulation of cytokinesis	92	20	9.31	2.15	+	8.07E-04	4.32E-02
neuron apoptotic process	109	23	11.03	2.09	+	6.09E-04	3.39E-02
apoptotic process	1045	143	105.71	1.35	+	1.78E-04	1.21E-02
programmed cell death	1094	149	110.66	1.35	+	1.62E-04	1.12E-02
cell death	1098	151	111.07	1.36	+	8.83E-05	6.77E-03
transport along microtubule	165	34	16.69	2.04	+	6.99E-05	5.49E-03
cytoskeleton-dependent intracellular transport	191	37	19.32	1.92	+	9.53E-05	7.19E-03
microtubule-based transport	207	41	20.94	1.96	+	2.35E-05	2.25E-03
signal transduction in response to DNA damage	146	30	14.77	2.03	+	1.50E-04	1.05E-02
DNA damage response	778	131	78.7	1.66	+	4.34E-09	1.03E-06
positive regulation of mitotic cell cycle	122	25	12.34	2.03	+	6.94E-04	3.81E-02
endosomal transport	265	54	26.81	2.01	+	5.24E-07	7.01E-05
vesicle-mediated transport	1295	191	131	1.46	+	6.53E-08	1.08E-05
nucleus organization	143	29	14.47	2	+	2.37E-04	1.56E-02
response to ionizing radiation	138	27	13.96	1.93	+	8.92E-04	4.64E-02
response to radiation	428	65	43.29	1.5	+	8.51E-04	4.49E-02
learning	156	30	15.78	1.9	+	6.96E-04	3.80E-02
system process	2108	170	213.24	0.8	-	7.88E-04	4.26E-02
mRNA splicing, via spliceosome	247	47	24.99	1.88	+	2.59E-05	2.36E-03
mRNA processing	460	83	46.53	1.78	+	1.75E-07	2.67E-05
RNA processing	877	135	88.71	1.52	+	5.67E-07	7.51E-05
gene expression	2491	336	251.98	1.33	+	1.06E-08	2.21E-06
macromolecule biosynthetic process	2952	380	298.61	1.27	+	1.81E-07	2.73E-05
macromolecule metabolic process	5648	751	571.33	1.31	+	1.19E-19	2.02E-16
organic substance metabolic process	7437	962	752.3	1.28	+	2.66E-23	8.12E-20
organic substance biosynthetic process	3964	515	400.98	1.28	+	8.49E-11	2.94E-08
biosynthetic process	4016	518	406.24	1.28	+	2.27E-10	6.93E-08
cellular biosynthetic process	3866	503	391.07	1.29	+	1.23E-10	4.00E-08
RNA metabolic process	1530	226	154.77	1.46	+	2.36E-09	5.90E-07
nucleic acid metabolic process	2180	327	220.52	1.48	+	3.24E-14	1.83E-11
nucleobase-containing compound metabolic process	2743	407	277.47	1.47	+	5.48E-17	4.91E-14
organic cyclic compound metabolic process	3226	451	326.33	1.38	+	2.45E-14	1.49E-11
heterocycle metabolic process	2931	423	296.49	1.43	+	1.20E-15	9.11E-13
primary metabolic process	6944	913	702.43	1.3	+	5.13E-24	1.95E-20
cellular aromatic compound metabolic process	2971	425	300.53	1.41	+	4.97E-15	3.61E-12
cellular nitrogen compound metabolic process	3288	460	332.6	1.38	+	1.11E-14	7.37E-12
nitrogen compound metabolic process	6426	859	650.03	1.32	+	2.18E-24	1.11E-20
mRNA metabolic process	622	113	62.92	1.8	+	5.27E-10	1.41E-07
RNA splicing, via transesterification reactions with bulged adenosine as nucleophile	247	47	24.99	1.88	+	2.59E-05	2.35E-03
RNA splicing, via transesterification reactions	251	47	25.39	1.85	+	3.14E-05	2.72E-03
RNA splicing	381	70	38.54	1.82	+	7.57E-07	9.62E-05
regulation of DNA repair	214	40	21.65	1.85	+	1.36E-04	9.61E-03
regulation of cellular response to stress	511	81	51.69	1.57	+	4.05E-05	3.43E-03
regulation of response to stress	1356	176	137.17	1.28	+	4.65E-04	2.76E-02
regulation of DNA metabolic process	522	84	52.8	1.59	+	1.76E-05	1.74E-03
regulation of RNA splicing	188	34	19.02	1.79	+	8.80E-04	4.61E-02
double-strand break repair	217	39	21.95	1.78	+	3.84E-04	2.36E-02
DNA repair	519	92	52.5	1.75	+	8.14E-08	1.31E-05
DNA metabolic process	776	118	78.5	1.5	+	6.35E-06	6.77E-04
regulation of mitotic cell cycle phase transition	334	60	33.79	1.78	+	9.42E-06	9.77E-04
autophagy	315	56	31.86	1.76	+	2.81E-05	2.51E-03
cellular catabolic process	1132	168	114.51	1.47	+	2.71E-07	3.72E-05
catabolic process	1938	274	196.04	1.4	+	4.14E-09	1.00E-06
process utilizing autophagic mechanism	315	56	31.86	1.76	+	2.81E-05	2.49E-03
regulation of synapse organization	242	43	24.48	1.76	+	2.33E-04	1.55E-02
regulation of synapse structure or activity	248	44	25.09	1.75	+	2.66E-04	1.73E-02
alpha-amino acid metabolic process	211	37	21.34	1.73	+	8.03E-04	4.31E-02
organonitrogen compound metabolic process	4671	598	472.5	1.27	+	1.51E-11	6.21E-09
carboxylic acid metabolic process	801	120	81.03	1.48	+	1.16E-05	1.16E-03
oxoacid metabolic process	823	121	83.25	1.45	+	2.58E-05	2.38E-03
organic acid metabolic process	830	122	83.96	1.45	+	2.17E-05	2.10E-03
small molecule metabolic process	1640	209	165.9	1.26	+	3.87E-04	2.37E-02
regulation of organelle assembly	224	39	22.66	1.72	+	7.36E-04	4.00E-02
proteasome-mediated ubiquitin-dependent protein catabolic process	297	50	30.04	1.66	+	3.03E-04	1.95E-02
ubiquitin-dependent protein catabolic process	485	84	49.06	1.71	+	8.51E-07	1.06E-04
modification-dependent protein catabolic process	496	86	50.17	1.71	+	7.41E-07	9.49E-05
modification-dependent macromolecule catabolic process	507	86	51.29	1.68	+	1.50E-06	1.75E-04
macromolecule catabolic process	950	150	96.1	1.56	+	2.94E-08	5.46E-06
organic substance catabolic process	1635	230	165.39	1.39	+	1.33E-07	2.11E-05
proteolysis involved in protein catabolic process	603	102	61	1.67	+	2.12E-07	3.11E-05
protein catabolic process	718	120	72.63	1.65	+	3.23E-08	5.93E-06
protein metabolic process	3548	465	358.9	1.3	+	3.22E-10	9.64E-08
organonitrogen compound catabolic process	1126	168	113.9	1.47	+	1.91E-07	2.86E-05
proteolysis	1212	158	122.6	1.29	+	8.22E-04	4.38E-02
proteasomal protein catabolic process	390	65	39.45	1.65	+	5.83E-05	4.73E-03
protein phosphorylation	492	82	49.77	1.65	+	6.67E-06	7.06E-04
phosphorylation	745	124	75.36	1.65	+	2.02E-08	3.90E-06
phosphate-containing compound metabolic process	1711	245	173.08	1.42	+	8.70E-09	1.87E-06
phosphorus metabolic process	1737	249	175.71	1.42	+	6.55E-09	1.47E-06
protein modification process	2069	283	209.29	1.35	+	5.47E-08	9.26E-06
macromolecule modification	2291	321	231.75	1.39	+	3.63E-10	1.04E-07
regulation of autophagy	357	57	36.11	1.58	+	5.11E-04	2.97E-02
regulation of cellular catabolic process	688	103	69.6	1.48	+	4.72E-05	3.95E-03
regulation of catabolic process	1022	152	103.38	1.47	+	8.94E-07	1.11E-04
establishment of organelle localization	412	64	41.68	1.54	+	4.96E-04	2.89E-02
chromatin remodeling	621	96	62.82	1.53	+	2.51E-05	2.38E-03
chromatin organization	768	123	77.69	1.58	+	2.48E-07	3.51E-05
protein-DNA complex organization	856	137	86.59	1.58	+	4.38E-08	7.59E-06
generation of precursor metabolites and energy	412	63	41.68	1.51	+	9.02E-04	4.68E-02
regulation of anatomical structure morphogenesis	845	121	85.48	1.42	+	8.92E-05	6.80E-03
regulation of developmental process	2448	318	247.63	1.28	+	1.15E-06	1.39E-04
nucleobase-containing compound biosynthetic process	938	132	94.88	1.39	+	7.99E-05	6.21E-03
cellular nitrogen compound biosynthetic process	1539	204	155.68	1.31	+	4.22E-05	3.55E-03
heterocycle biosynthetic process	1014	141	102.57	1.37	+	9.18E-05	6.96E-03
aromatic compound biosynthetic process	1024	139	103.58	1.34	+	2.91E-04	1.88E-02
brain development	742	104	75.06	1.39	+	6.22E-04	3.45E-02
head development	792	111	80.12	1.39	+	3.77E-04	2.33E-02
animal organ development	2869	358	290.22	1.23	+	1.03E-05	1.05E-03
response to organonitrogen compound	945	132	95.59	1.38	+	1.32E-04	9.38E-03
response to nitrogen compound	1053	143	106.52	1.34	+	2.32E-04	1.55E-02
protein modification by small protein conjugation or removal	809	111	81.84	1.36	+	8.42E-04	4.46E-02
response to endogenous stimulus	1411	183	142.73	1.28	+	3.53E-04	2.22E-02
negative regulation of signal transduction	1301	168	131.6	1.28	+	8.65E-04	4.55E-02
regulation of protein metabolic process	2145	270	216.98	1.24	+	9.57E-05	7.18E-03
positive regulation of RNA biosynthetic process	1714	214	173.38	1.23	+	9.38E-04	4.83E-02
positive regulation of RNA metabolic process	1852	231	187.34	1.23	+	5.88E-04	3.30E-02
positive regulation of nucleobase-containing compound metabolic process	2059	260	208.28	1.25	+	1.14E-04	8.34E-03
positive regulation of nitrogen compound metabolic process	2998	384	303.27	1.27	+	2.59E-07	3.63E-05
positive regulation of metabolic process	3719	464	376.2	1.23	+	2.69E-07	3.73E-05
positive regulation of cellular metabolic process	3341	406	337.96	1.2	+	3.01E-05	2.64E-03
positive regulation of macromolecule metabolic process	3413	424	345.24	1.23	+	1.92E-06	2.20E-04
positive regulation of biosynthetic process	2707	326	273.83	1.19	+	4.81E-04	2.82E-02
Unclassified	2787	159	281.92	0.56	-	1.02E-18	1.20E-15
G protein-coupled receptor signaling pathway	1248	66	126.24	0.52	-	3.35E-10	9.83E-08
adaptive immune response	681	27	68.89	0.39	-	1.98E-09	5.02E-07
immune response	1674	107	169.33	0.63	-	3.44E-08	6.25E-06
immune system process	2316	188	234.28	0.8	-	5.80E-04	3.27E-02
humoral immune response	258	9	26.1	0.34	-	1.01E-04	7.55E-03
negative regulation of immune effector process	121	2	12.24	0.16	-	4.19E-04	2.53E-02
detection of chemical stimulus involved in sensory perception of smell	443	2	44.81	0.04	-	4.10E-18	4.46E-15
detection of chemical stimulus involved in sensory perception	491	2	49.67	0.04	-	3.18E-20	6.91E-17
detection of stimulus involved in sensory perception	566	5	57.25	0.09	-	4.25E-20	8.10E-17
sensory perception	984	48	99.54	0.48	-	1.41E-09	3.65E-07
detection of stimulus	689	14	69.7	0.2	-	4.34E-17	4.14E-14
detection of chemical stimulus	526	4	53.21	0.08	-	2.13E-19	2.96E-16
sensory perception of chemical stimulus	545	7	55.13	0.13	-	3.60E-17	3.66E-14
sensory perception of smell	469	4	47.44	0.08	-	8.80E-17	7.45E-14

## Sheet: GO-BP-CBNR20+Aβ vs Aβ
GO biological process complete	#	#	expected	Fold Enrichment	+/-	raw P value	FDR
synaptic vesicle priming	14	6	0.94	6.39	+	1.69E-04	3.26E-02
exocytic process	68	14	4.56	3.07	+	1.40E-04	2.88E-02
cellular process	14948	1092	1002.49	1.09	+	1.23E-08	6.46E-06
synaptic vesicle exocytosis	63	13	4.23	3.08	+	2.34E-04	4.20E-02
cellular localization	2660	227	178.39	1.27	+	9.20E-05	2.12E-02
biological regulation	12141	887	814.23	1.09	+	3.52E-05	9.92E-03
cellular component assembly	2459	214	164.91	1.3	+	4.37E-05	1.19E-02
cellular component organization	5636	476	377.98	1.26	+	2.22E-09	1.47E-06
cellular component organization or biogenesis	5852	501	392.46	1.28	+	5.28E-11	4.47E-08
cellular component biogenesis	2708	245	181.61	1.35	+	5.67E-07	2.27E-04
protein-containing complex organization	2027	179	135.94	1.32	+	1.01E-04	2.26E-02
positive regulation of DNA-templated transcription, elongation	59	13	3.96	3.29	+	1.16E-04	2.50E-02
regulation of DNA-templated transcription elongation	101	21	6.77	3.1	+	2.83E-06	1.08E-03
regulation of metabolic process	6559	505	439.88	1.15	+	1.28E-04	2.71E-02
regulation of cellular metabolic process	6054	470	406.01	1.16	+	1.15E-04	2.51E-02
regulation of cellular process	11167	815	748.91	1.09	+	2.22E-04	4.12E-02
regulation of alternative mRNA splicing, via spliceosome	55	12	3.69	3.25	+	2.33E-04	4.23E-02
regulation of mRNA splicing, via spliceosome	112	20	7.51	2.66	+	5.07E-05	1.33E-02
regulation of mRNA processing	134	22	8.99	2.45	+	8.19E-05	1.98E-02
regulation of transcription elongation by RNA polymerase II	87	18	5.83	3.09	+	1.53E-05	5.19E-03
mRNA splicing, via spliceosome	247	34	16.57	2.05	+	5.80E-05	1.47E-02
mRNA processing	460	61	30.85	1.98	+	3.67E-07	1.56E-04
RNA processing	877	103	58.82	1.75	+	2.43E-08	1.19E-05
gene expression	2491	231	167.06	1.38	+	1.71E-07	7.66E-05
macromolecule biosynthetic process	2952	270	197.98	1.36	+	3.76E-08	1.79E-05
macromolecule metabolic process	5648	487	378.78	1.29	+	4.00E-11	3.58E-08
organic substance metabolic process	7437	631	498.76	1.27	+	3.97E-14	5.51E-11
metabolic process	7979	677	535.11	1.27	+	1.19E-15	4.54E-12
organic substance biosynthetic process	3964	353	265.85	1.33	+	2.64E-09	1.61E-06
biosynthetic process	4016	359	269.33	1.33	+	1.07E-09	7.74E-07
cellular biosynthetic process	3866	346	259.27	1.33	+	2.31E-09	1.46E-06
cellular metabolic process	6416	566	430.29	1.32	+	1.57E-15	4.80E-12
RNA metabolic process	1530	161	102.61	1.57	+	5.82E-09	3.29E-06
nucleic acid metabolic process	2180	224	146.2	1.53	+	3.00E-11	3.27E-08
nucleobase-containing compound metabolic process	2743	284	183.96	1.54	+	1.18E-14	2.24E-11
organic cyclic compound metabolic process	3226	322	216.35	1.49	+	1.31E-14	2.22E-11
heterocycle metabolic process	2931	298	196.57	1.52	+	1.86E-14	2.84E-11
primary metabolic process	6944	605	465.7	1.3	+	8.65E-16	4.40E-12
cellular aromatic compound metabolic process	2971	308	199.25	1.55	+	3.88E-16	2.96E-12
cellular nitrogen compound metabolic process	3288	329	220.51	1.49	+	4.48E-15	1.14E-11
nitrogen compound metabolic process	6426	578	430.96	1.34	+	5.85E-18	8.92E-14
mRNA metabolic process	622	70	41.71	1.68	+	1.99E-05	6.45E-03
RNA splicing, via transesterification reactions with bulged adenosine as nucleophile	247	34	16.57	2.05	+	5.80E-05	1.45E-02
RNA splicing, via transesterification reactions	251	35	16.83	2.08	+	3.55E-05	9.85E-03
RNA splicing	381	49	25.55	1.92	+	1.09E-05	3.86E-03
nucleobase-containing compound catabolic process	336	43	22.53	1.91	+	5.78E-05	1.49E-02
cellular nitrogen compound catabolic process	378	48	25.35	1.89	+	2.50E-05	7.61E-03
cellular catabolic process	1132	110	75.92	1.45	+	8.55E-05	2.00E-02
catabolic process	1938	171	129.97	1.32	+	1.59E-04	3.15E-02
heterocycle catabolic process	379	48	25.42	1.89	+	2.56E-05	7.64E-03
aromatic compound catabolic process	399	55	26.76	2.06	+	4.30E-07	1.77E-04
organic cyclic compound catabolic process	427	52	28.64	1.82	+	3.21E-05	9.22E-03
organic substance catabolic process	1635	149	109.65	1.36	+	1.06E-04	2.35E-02
ncRNA processing	418	49	28.03	1.75	+	1.47E-04	2.99E-02
ncRNA metabolic process	534	60	35.81	1.68	+	9.93E-05	2.26E-02
purine ribonucleotide metabolic process	384	45	25.75	1.75	+	2.69E-04	4.72E-02
nucleotide metabolic process	529	58	35.48	1.63	+	2.02E-04	3.85E-02
nucleoside phosphate metabolic process	537	59	36.01	1.64	+	2.14E-04	4.02E-02
organonitrogen compound metabolic process	4671	394	313.26	1.26	+	1.67E-07	7.73E-05
ribonucleoprotein complex biogenesis	463	54	31.05	1.74	+	6.85E-05	1.68E-02
cell division	525	61	35.21	1.73	+	2.73E-05	8.01E-03
chromatin organization	768	79	51.51	1.53	+	1.62E-04	3.17E-02
protein-DNA complex organization	856	91	57.41	1.59	+	1.32E-05	4.57E-03
DNA damage response	778	79	52.18	1.51	+	2.39E-04	4.24E-02
cellular response to stress	1588	149	106.5	1.4	+	2.22E-05	7.04E-03
cell cycle	1265	124	84.84	1.46	+	1.63E-05	5.42E-03
organonitrogen compound catabolic process	1126	107	75.52	1.42	+	2.27E-04	4.18E-02
organonitrogen compound biosynthetic process	1360	127	91.21	1.39	+	1.30E-04	2.71E-02
regulation of cellular component organization	2442	211	163.77	1.29	+	8.54E-05	2.03E-02
organelle organization	3099	258	207.83	1.24	+	1.54E-04	3.09E-02
Unclassified	2787	110	186.91	0.59	-	3.40E-11	3.24E-08
G protein-coupled receptor signaling pathway	1248	39	83.7	0.47	-	1.63E-08	8.26E-06
adaptive immune response	681	17	45.67	0.37	-	7.28E-07	2.85E-04
immune response	1674	70	112.27	0.62	-	6.73E-06	2.50E-03
defense response to bacterium	308	4	20.66	0.19	-	9.45E-06	3.43E-03
detection of chemical stimulus involved in sensory perception of smell	443	0	29.71	< 0.01	-	5.89E-14	7.48E-11
detection of chemical stimulus involved in sensory perception	491	4	32.93	0.12	-	1.88E-10	1.51E-07
detection of stimulus involved in sensory perception	566	7	37.96	0.18	-	4.18E-10	3.19E-07
sensory perception	984	26	65.99	0.39	-	6.80E-09	3.70E-06
nervous system process	1469	54	98.52	0.55	-	3.14E-07	1.37E-04
system process	2108	97	141.37	0.69	-	2.27E-05	7.07E-03
detection of stimulus	689	12	46.21	0.26	-	1.35E-09	9.35E-07
detection of chemical stimulus	526	7	35.28	0.2	-	5.01E-09	2.94E-06
sensory perception of chemical stimulus	545	4	36.55	0.11	-	4.13E-12	4.84E-09
sensory perception of smell	469	0	31.45	< 0.01	-	7.52E-15	1.64E-11
antimicrobial humoral response	150	0	10.06	< 0.01	-	5.02E-05	1.34E-02

## Sheet: GO-BP-SHARED
Aβ vs CTR								CBNR20+Aβ vs Aβ
GO biological process complete	#	#	expected	Fold Enrichment	+/-	raw P value	FDR	GO biological process complete	#	#	expected	Fold Enrichment	+/-	raw P value	FDR
cellular process	14948	1092	1002.49	1.09	+	1.23E-08	6.46E-06	cellular process	14948	1659	1512.08	1.1	+	6.63E-15	4.60E-12
cellular localization	2660	227	178.39	1.27	+	9.20E-05	2.12E-02	cellular localization	2660	384	269.07	1.43	+	3.60E-14	1.96E-11
biological regulation	12141	887	814.23	1.09	+	3.52E-05	9.92E-03	biological regulation	12141	1360	1228.13	1.11	+	4.59E-10	1.25E-07
cellular component assembly	2459	214	164.91	1.3	+	4.37E-05	1.19E-02	cellular component assembly	2459	312	248.74	1.25	+	1.14E-05	1.15E-03
cellular component organization	5636	476	377.98	1.26	+	2.22E-09	1.47E-06	cellular component organization	5636	749	570.11	1.31	+	1.45E-19	2.22E-16
cellular component organization or biogenesis	5852	501	392.46	1.28	+	5.28E-11	4.47E-08	cellular component organization or biogenesis	5852	782	591.96	1.32	+	2.34E-21	5.95E-18
cellular component biogenesis	2708	245	181.61	1.35	+	5.67E-07	2.27E-04	cellular component biogenesis	2708	349	273.93	1.27	+	6.79E-07	8.77E-05
protein-containing complex organization	2027	179	135.94	1.32	+	1.01E-04	2.26E-02	protein-containing complex organization	2027	278	205.04	1.36	+	5.20E-08	8.91E-06
regulation of DNA-templated transcription elongation	101	21	6.77	3.1	+	2.83E-06	1.08E-03	regulation of DNA-templated transcription elongation	101	23	10.22	2.25	+	1.73E-04	1.18E-02
regulation of metabolic process	6559	505	439.88	1.15	+	1.28E-04	2.71E-02	regulation of metabolic process	6559	811	663.48	1.22	+	5.78E-13	3.04E-10
regulation of cellular metabolic process	6054	470	406.01	1.16	+	1.15E-04	2.51E-02	regulation of cellular metabolic process	6054	756	612.4	1.23	+	9.23E-13	4.69E-10
regulation of cellular process	11167	815	748.91	1.09	+	2.22E-04	4.12E-02	regulation of cellular process	11167	1273	1129.61	1.13	+	2.63E-11	1.03E-08
mRNA splicing, via spliceosome	247	34	16.57	2.05	+	5.80E-05	1.47E-02	mRNA splicing, via spliceosome	247	47	24.99	1.88	+	2.59E-05	2.36E-03
mRNA processing	460	61	30.85	1.98	+	3.67E-07	1.56E-04	mRNA processing	460	83	46.53	1.78	+	1.75E-07	2.67E-05
RNA processing	877	103	58.82	1.75	+	2.43E-08	1.19E-05	RNA processing	877	135	88.71	1.52	+	5.67E-07	7.51E-05
gene expression	2491	231	167.06	1.38	+	1.71E-07	7.66E-05	gene expression	2491	336	251.98	1.33	+	1.06E-08	2.21E-06
macromolecule biosynthetic process	2952	270	197.98	1.36	+	3.76E-08	1.79E-05	macromolecule biosynthetic process	2952	380	298.61	1.27	+	1.81E-07	2.73E-05
macromolecule metabolic process	5648	487	378.78	1.29	+	4.00E-11	3.58E-08	macromolecule metabolic process	5648	751	571.33	1.31	+	1.19E-19	2.02E-16
organic substance metabolic process	7437	631	498.76	1.27	+	3.97E-14	5.51E-11	organic substance metabolic process	7437	962	752.3	1.28	+	2.66E-23	8.12E-20
metabolic process	7979	677	535.11	1.27	+	1.19E-15	4.54E-12	metabolic process	7979	1032	807.12	1.28	+	5.30E-26	8.08E-22
organic substance biosynthetic process	3964	353	265.85	1.33	+	2.64E-09	1.61E-06	organic substance biosynthetic process	3964	515	400.98	1.28	+	8.49E-11	2.94E-08
biosynthetic process	4016	359	269.33	1.33	+	1.07E-09	7.74E-07	biosynthetic process	4016	518	406.24	1.28	+	2.27E-10	6.93E-08
cellular biosynthetic process	3866	346	259.27	1.33	+	2.31E-09	1.46E-06	cellular biosynthetic process	3866	503	391.07	1.29	+	1.23E-10	4.00E-08
cellular metabolic process	6416	566	430.29	1.32	+	1.57E-15	4.80E-12	cellular metabolic process	6416	859	649.02	1.32	+	1.24E-24	9.45E-21
RNA metabolic process	1530	161	102.61	1.57	+	5.82E-09	3.29E-06	RNA metabolic process	1530	226	154.77	1.46	+	2.36E-09	5.90E-07
nucleic acid metabolic process	2180	224	146.2	1.53	+	3.00E-11	3.27E-08	nucleic acid metabolic process	2180	327	220.52	1.48	+	3.24E-14	1.83E-11
nucleobase-containing compound metabolic process	2743	284	183.96	1.54	+	1.18E-14	2.24E-11	nucleobase-containing compound metabolic process	2743	407	277.47	1.47	+	5.48E-17	4.91E-14
organic cyclic compound metabolic process	3226	322	216.35	1.49	+	1.31E-14	2.22E-11	organic cyclic compound metabolic process	3226	451	326.33	1.38	+	2.45E-14	1.49E-11
heterocycle metabolic process	2931	298	196.57	1.52	+	1.86E-14	2.84E-11	heterocycle metabolic process	2931	423	296.49	1.43	+	1.20E-15	9.11E-13
primary metabolic process	6944	605	465.7	1.3	+	8.65E-16	4.40E-12	primary metabolic process	6944	913	702.43	1.3	+	5.13E-24	1.95E-20
cellular aromatic compound metabolic process	2971	308	199.25	1.55	+	3.88E-16	2.96E-12	cellular aromatic compound metabolic process	2971	425	300.53	1.41	+	4.97E-15	3.61E-12
cellular nitrogen compound metabolic process	3288	329	220.51	1.49	+	4.48E-15	1.14E-11	cellular nitrogen compound metabolic process	3288	460	332.6	1.38	+	1.11E-14	7.37E-12
nitrogen compound metabolic process	6426	578	430.96	1.34	+	5.85E-18	8.92E-14	nitrogen compound metabolic process	6426	859	650.03	1.32	+	2.18E-24	1.11E-20
mRNA metabolic process	622	70	41.71	1.68	+	1.99E-05	6.45E-03	mRNA metabolic process	622	113	62.92	1.8	+	5.27E-10	1.41E-07
RNA splicing, via transesterification reactions with bulged adenosine as nucleophile	247	34	16.57	2.05	+	5.80E-05	1.45E-02	RNA splicing, via transesterification reactions with bulged adenosine as nucleophile	247	47	24.99	1.88	+	2.59E-05	2.35E-03
RNA splicing, via transesterification reactions	251	35	16.83	2.08	+	3.55E-05	9.85E-03	RNA splicing, via transesterification reactions	251	47	25.39	1.85	+	3.14E-05	2.72E-03
RNA splicing	381	49	25.55	1.92	+	1.09E-05	3.86E-03	RNA splicing	381	70	38.54	1.82	+	7.57E-07	9.62E-05
cellular catabolic process	1132	110	75.92	1.45	+	8.55E-05	2.00E-02	cellular catabolic process	1132	168	114.51	1.47	+	2.71E-07	3.72E-05
catabolic process	1938	171	129.97	1.32	+	1.59E-04	3.15E-02	catabolic process	1938	274	196.04	1.4	+	4.14E-09	1.00E-06
organic substance catabolic process	1635	149	109.65	1.36	+	1.06E-04	2.35E-02	organic substance catabolic process	1635	230	165.39	1.39	+	1.33E-07	2.11E-05
organonitrogen compound metabolic process	4671	394	313.26	1.26	+	1.67E-07	7.73E-05	organonitrogen compound metabolic process	4671	598	472.5	1.27	+	1.51E-11	6.21E-09
cell division	525	61	35.21	1.73	+	2.73E-05	8.01E-03	cell division	525	84	53.11	1.58	+	2.56E-05	2.40E-03
chromatin organization	768	79	51.51	1.53	+	1.62E-04	3.17E-02	chromatin organization	768	123	77.69	1.58	+	2.48E-07	3.51E-05
protein-DNA complex organization	856	91	57.41	1.59	+	1.32E-05	4.57E-03	protein-DNA complex organization	856	137	86.59	1.58	+	4.38E-08	7.59E-06
DNA damage response	778	79	52.18	1.51	+	2.39E-04	4.24E-02	DNA damage response	778	131	78.7	1.66	+	4.34E-09	1.03E-06
cellular response to stress	1588	149	106.5	1.4	+	2.22E-05	7.04E-03	cellular response to stress	1588	240	160.64	1.49	+	8.66E-11	2.93E-08
cell cycle	1265	124	84.84	1.46	+	1.63E-05	5.42E-03	cell cycle	1265	197	127.96	1.54	+	4.22E-10	1.17E-07
organonitrogen compound catabolic process	1126	107	75.52	1.42	+	2.27E-04	4.18E-02	organonitrogen compound catabolic process	1126	168	113.9	1.47	+	1.91E-07	2.86E-05
regulation of cellular component organization	2442	211	163.77	1.29	+	8.54E-05	2.03E-02	regulation of cellular component organization	2442	351	247.02	1.42	+	1.21E-12	5.75E-10
organelle organization	3099	258	207.83	1.24	+	1.54E-04	3.09E-02	organelle organization	3099	446	313.48	1.42	+	2.81E-16	2.26E-13
Unclassified	2787	110	186.91	0.59	-	3.40E-11	3.24E-08	Unclassified	2787	159	281.92	0.56	-	1.02E-18	1.20E-15
G protein-coupled receptor signaling pathway	1248	39	83.7	0.47	-	1.63E-08	8.26E-06	G protein-coupled receptor signaling pathway	1248	66	126.24	0.52	-	3.35E-10	9.83E-08
adaptive immune response	681	17	45.67	0.37	-	7.28E-07	2.85E-04	adaptive immune response	681	27	68.89	0.39	-	1.98E-09	5.02E-07
immune response	1674	70	112.27	0.62	-	6.73E-06	2.50E-03	immune response	1674	107	169.33	0.63	-	3.44E-08	6.25E-06
detection of chemical stimulus involved in sensory perception of smell	443	0	29.71	< 0.01	-	5.89E-14	7.48E-11	detection of chemical stimulus involved in sensory perception of smell	443	2	44.81	0.04	-	4.10E-18	4.46E-15
detection of chemical stimulus involved in sensory perception	491	4	32.93	0.12	-	1.88E-10	1.51E-07	detection of chemical stimulus involved in sensory perception	491	2	49.67	0.04	-	3.18E-20	6.91E-17
detection of stimulus involved in sensory perception	566	7	37.96	0.18	-	4.18E-10	3.19E-07	detection of stimulus involved in sensory perception	566	5	57.25	0.09	-	4.25E-20	8.10E-17
sensory perception	984	26	65.99	0.39	-	6.80E-09	3.70E-06	sensory perception	984	48	99.54	0.48	-	1.41E-09	3.65E-07
system process	2108	97	141.37	0.69	-	2.27E-05	7.07E-03	system process	2108	170	213.24	0.8	-	7.88E-04	4.26E-02
detection of stimulus	689	12	46.21	0.26	-	1.35E-09	9.35E-07	detection of stimulus	689	14	69.7	0.2	-	4.34E-17	4.14E-14
detection of chemical stimulus	526	7	35.28	0.2	-	5.01E-09	2.94E-06	detection of chemical stimulus	526	4	53.21	0.08	-	2.13E-19	2.96E-16
sensory perception of chemical stimulus	545	4	36.55	0.11	-	4.13E-12	4.84E-09	sensory perception of chemical stimulus	545	7	55.13	0.13	-	3.60E-17	3.66E-14
sensory perception of smell	469	0	31.45	< 0.01	-	7.52E-15	1.64E-11	sensory perception of smell	469	4	47.44	0.08	-	8.80E-17	7.45E-14
