# Supplementary material for: Cannabinerol Restores mRNA Splicing Defects Induced by β-Amyloid in an In Vitro Model of Alzheimer’s Disease: A Transcriptomic Study
Source: Int J Mol Sci. 2025 Mar 28;26(7):3113. doi: 10.3390/ijms26073113 (PMC11988423; doi:10.3390/ijms26073113)
Supplement: Supplementary file 1 [file ijms-26-03113-s001.zip › TableS2.xlsx]

## Sheet: Aβ vs CTR
Class	GeneID	geneSymbol	chr	strand	coho1	coho2	coho3	coho4	coho5	coho6	coho7	coho8	FDR	IncLevel1	IncLevel2	IncLevelDifference	DE-NOVO
MXE	ENSG00000100393	EP300	chr22	+	41141047	41141222	41146738	41146816	41140139	41140257	41147836.0	41147946.0	0.0281943178455456	0.421,0.415	0.675,0.716	-0.278	False
MXE	ENSG00000108384	RAD51C	chr17	+	58724039	58724100	58732483	58732544	58720745	58720812	58734117.0	58734331.0	0.0219041991383497	0.465,0.359	0.667,0.623	-0.233	False
MXE	ENSG00000276234	TADA2A	chr17	+	37437737	37437829	37440504	37440662	37426949	37427009	37442563.0	37442652.0	0.0427854048388618	0.711,0.517	0.321,0.183	0.362	False
MXE	ENSG00000087263	OGFOD1	chr16	+	56466875	56466967	56467164	56467293	56466151	56466268	56467904.0	56468018.0	0.0092749698797412	0.513,0.621	0.256,0.325	0.276	False
MXE	ENSG00000138600	SPPL2A	chr15	-	50726320	50726377	50730964	50731039	50725220	50725323	50732602.0	50732684.0	0.0092749698797412	0.846,0.742	1.0,0.951	-0.181	False
MXE	ENSG00000137764	MAP2K5	chr15	+	67703336	67703408	67727915	67727945	67664596	67664645	67748230.0	67748257.0	0.0302522361907478	0.264,0.097	0.0,0.0	0.18	False
MXE	ENSG00000140043	PTGR2	chr14	+	73876997	73877168	73880054	73880176	73874022	73874214	73881204.0	73881292.0	0.0302522361907478	0.445,0.204	0.123,0.0	0.263	False
MXE	ENSG00000171723	GPHN	chr14	+	66681106	66681185	66776463	66776521	66508506	66508591	66824473.0	66824566.0	0.0092749698797412	0.668,0.452	0.241,0.041	0.419	False
MXE	ENSG00000032219	ARID4A	chr14	+	58346410	58346505	58347019	58347117	58344694	58344767	58347646.0	58347878.0	0.0228660783342685	0.848,0.866	0.517,0.679	0.259	False
MXE	ENSG00000119684	MLH3	chr14	-	75033418	75033490	75038339	75038412	75032067	75032179	75039910.0	75040015.0	7.34649e+10	0.958,0.958	0.624,0.681	0.305	False
MXE	ENSG00000139597	N4BP2L1	chr13	-	32404202	32404271	32404320	32404397	32400722	32403200	32407249.0	32407338.0	0.0073482429409114	1.0,0.943	0.453,0.78	0.355	False
MXE	ENSG00000127990	SGCE	chr7	-	94599696	94599723	94600645	94600857	94598774	94598963	94603289.0	94603452.0	0.0434924941577671	0.806,0.829	0.895,1.0	-0.13	False
MXE	ENSG00000291223	FAM86DP	chr3	-	75429135	75429237	75430831	75430914	75426449	75426599	75432807.0	75432870.0	0.0475839955119553	1.0,1.0	0.85,0.856	0.147	False
MXE	ENSG00000163913	IFT122	chr3	+	129492140	129492194	129495445	129495607	129488256	129488397	129499901.0	129500068.0	0.0242882036363365	0.075,0.151	0.556,0.354	-0.342	False
MXE	ENSG00000111684	LPCAT3	chr12	-	6977597	6977745	6978420	6978507	6977366	6977525	6978602.0	6978689.0	0.0498579057758377	0.0,0.0	0.173,0.239	-0.206	False
MXE	ENSG00000204172	AGAP9	chr10	-	47510170	47510271	47517822	47517857	47507547	47507583	47520498.0	47520567.0	0.0116191186216423	0.889,0.953	0.765,0.803	0.137	False
MXE	ENSG00000143643	TTC13	chr1	-	230936157	230936264	230939385	230939496	230933778	230933861	230940439.0	230940556.0	0.0117802761224521	0.865,0.747	1.0,1.0	-0.194	False
MXE	ENSG00000134909	ARHGAP32	chr11	-	129040927	129041009	129062279	129062357	128998318	128998468	129063901.0	129064024.0	0.0286234779588543	0.504,0.322	0.884,0.737	-0.397	False
MXE	ENSG00000073417	PDE8A	chr15	+	85083555	85083644	85089337	85089416	85076732	85076787	85091043.0	85091181.0	0.0344518240929976	0.846,0.827	1.0,1.0	-0.163	False
MXE	ENSG00000143179	UCK2	chr1	+	165903181	165903279	165905920	165905969	165895584	165896332	165907683.0	165907871.0	0.0117802761224521	0.615,0.545	0.766,0.821	-0.213	False
MXE	ENSG00000126091	ST3GAL3	chr1	+	43814890	43814933	43838218	43838311	43736262	43736380	43894382.0	43894477.0	0.0001111635218489	0.0,0.0	0.311,0.234	-0.273	False
MXE	ENSG00000135541	AHI1	chr6	-	135428628	135428759	135429881	135430000	135427166	135427307	135431207.0	135431314.0	0.043315792339525	0.385,0.439	0.631,0.698	-0.252	False
MXE	ENSG00000175581	MRPL48	chr11	+	73825707	73825796	73844806	73844976	73808312	73808350	73863171.0	73863261.0	0.0040386867444764	1.0,0.979	0.744,0.749	0.243	False
MXE	ENSG00000151779	NBAS	chr2	-	15536417	15536551	15539222	15539356	15534542	15534641	15551492.0	15551536.0	0.0117802761224521	0.356,0.202	0.536,0.537	-0.257	False
MXE	ENSG00000022840	RNF10	chr12	+	120552498	120552698	120554717	120554808	120546404	120546601	120557281.0	120557466.0	0.0141040142206453	0.25,0.21	0.035,0.104	0.16	False
MXE	ENSG00000177646	ACAD9	chr3	+	128899161	128899234	128899286	128899461	128897631	128897710	128901275.0	128901349.0	0.0498579057758377	0.246,0.087	0.0,0.054	0.139	False
MXE	ENSG00000152348	ATG10	chr5	+	82058494	82058602	82164398	82164537	81987557	81987678	82178489.0	82178587.0	0.0320676036374844	0.564,0.38	0.169,0.157	0.309	False
MXE	ENSG00000157680	DGKI	chr7	-	137493782	137493836	137521865	137521966	137487609	137487689	137552368.0	137552568.0	0.0030996139821005	0.972,1.0	0.778,0.943	0.125	False
MXE	ENSG00000198176	TFDP1	chr13	+	113610995	113611062	113623179	113623286	113585773	113585849	113631622.0	113631744.0	0.0281943178455456	0.177,0.426	0.065,0.056	0.241	False
MXE	ENSG00000122203	KIAA1191	chr5	-	176350612	176350737	176359480	176359567	176348249	176348356	176359810.0	176359918.0	0.0344518240929976	0.162,0.205	0.504,0.502	-0.32	False
MXE	ENSG00000115392	FANCL	chr2	-	58162865	58162888	58163028	58163074	58161521	58161638	58163433.0	58163517.0	0.039124947443397	0.779,0.595	0.0,0.37	0.502	False
MXE	ENSG00000115392	FANCL	chr2	-	58162865	58162947	58163028	58163074	58161521	58161638	58163433.0	58163517.0	1.30237e+11	0.504,0.336	0.0,0.056	0.392	False
MXE	ENSG00000168958	MFF	chr2	+	227340291	227340380	227352513	227352573	227332418	227332588	227355676.0	227355761.0	0.0117802761224521	0.527,0.467	0.801,0.801	-0.304	False
MXE	ENSG00000109339	MAPK10	chr4	-	86194308	86194335	86194335	86194407	86159297	86159467	86354529.0	86354644.0	0.0123667874966725	0.761,0.781	1.0,1.0	-0.229	False
MXE	ENSG00000161010	MRNIP	chr5	-	179844151	179844227	179847977	179848066	179841906	179842064	179853377.0	179853437.0	0.0015059161206937	0.191,0.549	0.0,0.0	0.37	False
MXE	ENSG00000046651	OFD1	chrX	+	13751248	13751368	13753367	13753441	13749426	13749533	13755150.0	13755242.0	0.0344518240929976	0.545,0.685	0.121,0.356	0.377	False
MXE	ENSG00000198780	FAM169A	chr5	-	74813839	74814019	74834425	74834597	74805155	74805284	74838964.0	74839050.0	0.038428977327934	0.278,0.423	0.846,0.684	-0.414	False
MXE	ENSG00000215126	ZNG1F	chr9	-	41170278	41170423	41171846	41171934	41166783	41166830	41172711.0	41172749.0	0.00480570953674	0.959,0.651	1.0,1.0	-0.195	False
MXE	ENSG00000215126	ZNG1F	chr9	-	41170283	41170423	41171846	41171934	41166783	41166830	41172711.0	41172749.0	0.0082297472208538	0.959,0.71	1.0,1.0	-0.165	False
MXE	ENSG00000151498	ACAD8	chr11	+	134257087	134257257	134258514	134258624	134256547	134256648	134259007.0	134259084.0	0.0343037665650122	0.252,0.179	0.089,0.019	0.162	False
MXE	ENSG00000149311	ATM	chr11	+	108235669	108235834	108243952	108244118	108229177	108229323	108246963.0	108247127.0	0.0010882757252312	1.0,0.958	0.636,0.794	0.264	False
MXE	ENSG00000135655	USP15	chr12	+	62325871	62325933	62349220	62349307	62321463	62321609	62355330.0	62355475.0	0.0494382899182133	0.272,0.118	0.771,0.528	-0.454	False
MXE	ENSG00000040341	STAU2	chr8	-	73673106	73673242	73709031	73709162	73617291	73617451	73738283.0	73738349.0	0.0379648557408509	0.054,0.145	0.361,0.337	-0.249	False
MXE	ENSG00000073060	SCARB1	chr12	-	124795194	124795268	124800123	124800242	124787405	124787457	124807760.0	124807927.0	0.0321779048909304	0.526,0.429	0.869,0.789	-0.351	False
MXE	ENSG00000089022	MAPKAPK5	chr12	+	111866155	111866231	111867571	111867669	111865249	111865323	111870270.0	111870307.0	0.0162940813722808	0.974,0.902	0.803,0.594	0.239	False
MXE	ENSG00000269026		chr19	+	57685261	57685385	57746851	57747091	57682044	57682244	57750784.0	57750911.0	0.0005081191400926	0.325,0.52	0.0,0.0	0.422	True
MXE	ENSG00000072864	NDE1	chr16	+	15677803	15677949	15687374	15687511	15667285	15667439	15691143.0	15691323.0	0.0147153738575678	0.134,0.116	0.0,0.029	0.111	True
MXE	ENSG00000196208	GREB1	chr2	+	11629996	11630109	11631908	11632113	11626961	11627104	11632888.0	11633063.0	0.023446652398849	0.229,0.15	0.056,0.0	0.162	True
MXE	ENSG00000198160	MIER1	chr1	+	66926333	66926372	66928886	66928963	66926141	66926242	66940027.0	66940052.0	0.0128788392920844	0.0,0.0	0.167,0.616	-0.392	True
MXE	ENSG00000013573	DDX11	chr12	+	31084582	31084669	31084968	31085115	31083812	31084061	31087937.0	31087983.0	0.017942343370055	0.955,0.838	1.0,1.0	-0.104	True
MXE	ENSG00000168958	MFF	chr2	+	227342744	227342819	227347342	227347384	227340291	227340380	227352513.0	227352573.0	0.0498579057758377	0.299,0.537	0.134,0.102	0.3	True
MXE	ENSG00000283549		chr7	+	7801669	7801743	7877280	7877495	7673308	7673453	8003907.0	8004053.0	8.19886e+10	0.943,0.763	1.0,1.0	-0.147	True
A5SS	ENSG00000011143	MKS1	chr17	-	58214740	58216243	58216087	58216243	58214258	58214387			0.0088390153719614	1.0,1.0	0.846,0.643	0.256	False
A5SS	ENSG00000213614	HEXA	chr15	-	72353067	72355624	72355558	72355624	72351132	72351234			0.0118296214708349	0.765,0.937	0.969,1.0	-0.133	False
A5SS	ENSG00000103995	CEP152	chr15	-	48741600	48741704	48741630	48741704	48738150	48739288			0.0457295466457323	1.0,0.753	1.0,1.0	-0.123	False
A5SS	ENSG00000136631	VPS45	chr1	+	150081883	150082051	150081883	150081997	150082715	150082883			0.0326611510872713	0.0,0.0	0.131,0.087	-0.109	False
A5SS	ENSG00000143258	USP21	chr1	+	161163877	161163981	161163877	161163922	161164163	161164250			0.0040489643450945	0.976,0.801	1.0,1.0	-0.111	False
A5SS	ENSG00000182923	CEP63	chr3	+	134547334	134547472	134547334	134547468	134549061	134549176			0.0412317899599503	0.83,0.637	0.94,1.0	-0.236	False
A5SS	ENSG00000160229	ZNF66	chr19	+	20776303	20776481	20776303	20776450	20792511	20792638			0.0471439934500814	0.148,0.0	0.391,0.28	-0.262	False
A5SS	ENSG00000114626	ABTB1	chr3	+	127674390	127674453	127674390	127674418	127674544	127674600			0.0227281190063501	0.764,1.0	0.519,0.47	0.388	False
A5SS	ENSG00000139921	TMX1	chr14	+	51245312	51245454	51245312	51245358	51247091	51247220			0.0060908711443744	0.377,0.155	0.0,0.0	0.266	False
A5SS	ENSG00000125875	TBC1D20	chr20	-	441778	442043	441856	442043	441587	441689			0.0066371297084581	0.0,0.0	0.343,0.219	-0.281	False
A5SS	ENSG00000131748	STARD3	chr17	+	39657774	39657852	39657774	39657839	39657972	39658026			0.038252937699072	0.754,0.809	0.936,1.0	-0.186	False
A5SS	ENSG00000183960	KCNH8	chr3	+	19450105	19451404	19450105	19450305	19456767	19456982			0.0227281190063501	0.875,0.737	1.0,1.0	-0.194	False
A5SS	ENSG00000148985	PGAP2	chr11	+	3824269	3824376	3824269	3824364	3825019	3825128			0.0298230107468551	0.847,0.755	1.0,1.0	-0.199	False
A5SS	ENSG00000266173	STRADA	chr17	-	63728333	63728413	63728357	63728413	63726637	63726695			0.0332984935195393	0.838,0.712	1.0,0.942	-0.196	False
A5SS	ENSG00000152556	PFKM	chr12	+	48134942	48135383	48134942	48135038	48137720	48137846			0.0146684845577431	1.0,1.0	0.766,1.0	0.117	False
A5SS	ENSG00000166224	SGPL1	chr10	+	70873350	70873589	70873350	70873525	70875401	70875548			0.0135503624133491	0.657,0.903	0.964,1.0	-0.202	False
A5SS	ENSG00000125734	GPR108	chr19	-	6730986	6731111	6730988	6731111	6730097	6730384			0.010201010722796	0.703,0.855	1.0,1.0	-0.221	True
A5SS	ENSG00000159459	UBR1	chr15	-	43003766	43003927	43003836	43003927	43002554	43002704			0.0332984935195393	0.0,0.0	0.046,0.165	-0.106	True
A5SS	ENSG00000166685	COG1	chr17	+	73196899	73197133	73196899	73197081	73197225	73197396			0.0182953309149087	0.0,0.0	0.085,0.162	-0.123	True
A5SS	ENSG00000151849	CENPJ	chr13	-	24884322	24884463	24884400	24884463	24884160	24884245			0.0223088579574966	0.73,0.826	0.917,1.0	-0.18	True
A5SS	ENSG00000153395	LPCAT1	chr5	-	1479535	1479675	1479620	1479675	1477403	1477486			0.0471439934500814	0.0,0.22	0.0,0.0	0.11	True
A5SS	ENSG00000278259	MYO19	chr17	-	36507390	36507512	36507398	36507512	36506962	36507139			0.0223088579574966	0.192,0.259	0.0,0.045	0.203	True
A5SS	ENSG00000291215		chr1	-	735418	735613	735422	735613	733306	733364			0.0094454874339572	0.0,0.0	0.178,0.136	-0.157	True
A5SS	ENSG00000204149	AGAP6	chr10	+	50008499	50008633	50008499	50008588	50008710	50010589			0.0118296214708349	0.145,0.025	0.657,0.358	-0.423	True
A5SS	ENSG00000148459	PDSS1	chr10	+	26724013	26724127	26724013	26724123	26735239	26735320			0.0034827125527794	0.056,0.173	0.452,0.48	-0.351	False
A5SS	ENSG00000127957	PMS2P3	chr7	-	75512393	75512675	75512588	75512675	75510930	75511114			0.0332984935195393	0.419,0.551	0.143,0.214	0.306	True
A5SS	ENSG00000157680	DGKI	chr7	-	137581800	137581928	137581849	137581928	137578269	137578325			0.0040489643450945	0.0,0.0	0.123,0.236	-0.179	True
A5SS	ENSG00000289346		chr7	-	74883750	74884223	74884143	74884223	74883348	74883463			0.0086824230247979	1.0,1.0	0.824,0.707	0.235	True
A5SS	ENSG00000168255	POLR2J3	chr7	-	102566581	102567043	102566996	102567043	102544705	102544776			0.0146684845577431	0.971,0.984	0.92,0.763	0.136	True
A5SS	ENSG00000188352	FOCAD	chr9	+	20933013	20933132	20933013	20933103	20944626	20944774			0.021739044453514	0.122,0.295	0.0,0.0	0.208	True
A5SS	ENSG00000265018	AGAP12P	chr10	-	48031375	48031599	48031400	48031599	48030937	48031006			0.0305189556731009	0.958,1.0	1.0,0.751	0.104	True
A5SS	ENSG00000122884	P4HA1	chr10	-	73051052	73051249	73051089	73051249	73046924	73047101			0.0118296214708349	0.666,0.719	1.0,1.0	-0.307	True
RI	ENSG00000129197	RPAIN	chr17	+	5425970	5428211	5425970	5426299	5428070	5428211			0.0403835130140206	0.278,0.324	0.2,0.175	0.114	False
RI	ENSG00000136492	BRIP1	chr17	-	61776400	61781005	61776400	61776562	61780839	61781005			0.0111740576170966	1.0,0.895	0.667,0.25	0.489	False
RI	ENSG00000125447	GGA3	chr17	-	75239788	75241057	75239788	75240108	75240341	75241057			0.0111740576170966	0.083,0.156	0.0,0.0	0.119	False
RI	ENSG00000125447	GGA3	chr17	-	75241399	75241696	75241399	75241516	75241614	75241696			0.0161929795523562	0.211,0.08	0.028,0.016	0.123	False
RI	ENSG00000132522	GPS2	chr17	-	7314487	7315119	7314487	7314597	7314958	7315119			0.0404244963940848	0.226,0.551	0.077,0.135	0.282	False
RI	ENSG00000196712	NF1	chr17	+	31229024	31229974	31229024	31229465	31229834	31229974			0.0298455669002848	0.21,0.16	0.088,0.067	0.107	False
RI	ENSG00000102878	HSF4	chr16	+	67167119	67167599	67167119	67167222	67167474	67167599			0.0047741288361221	0.17,0.207	0.031,0.113	0.116	False
RI	ENSG00000162004	CCDC78	chr16	-	725077	725293	725077	725145	725236	725293			0.006953995824458	0.872,1.0	0.382,0.649	0.42	False
RI	ENSG00000284946		chr15	-	90980883	90981669	90980883	90981033	90981498	90981669			0.0027668991837613	0.082,0.192	0.026,0.023	0.113	False
RI	ENSG00000120694	HSPH1	chr13	-	31136624	31137524	31136624	31137117	31137367	31137524			0.0112990765721447	1.0,1.0	0.951,0.778	0.135	False
RI	ENSG00000137070	IL11RA	chr9	+	34655217	34655665	34655217	34655317	34655604	34655665			0.0002829881905679	0.818,1.0	0.333,0.333	0.576	False
RI	ENSG00000197603	CPLANE1	chr5	-	37121616	37122488	37121616	37121784	37122429	37122488			0.0037782030737174	0.333,0.417	0.091,0.0	0.33	False
RI	ENSG00000104731	KLHDC4	chr16	-	87755193	87756477	87755193	87755292	87756421	87756477			0.0417084462252577	0.778,1.0	0.647,0.6	0.266	False
RI	ENSG00000013375	PGM3	chr6	-	83187007	83188798	83187007	83187075	83188613	83188798			0.0302996439875662	0.222,0.25	0.123,0.059	0.145	False
RI	ENSG00000089818	NECAP1	chr12	+	8090194	8092784	8090194	8091850	8092675	8092784			0.0006598076403878	0.25,0.151	0.0,0.014	0.194	False
RI	ENSG00000110844	PRPF40B	chr12	+	49642234	49642675	49642234	49642372	49642579	49642675			0.0004946270555649	0.375,0.568	0.062,0.081	0.4	False
RI	ENSG00000168291	PDHB	chr3	-	58431730	58431984	58431730	58431793	58431876	58431984			0.0094853772958727	0.159,0.147	0.057,0.02	0.114	False
RI	ENSG00000171109	MFN1	chr3	+	179378340	179378814	179378340	179378443	179378584	179378814			0.0121856486610898	0.0,0.0	0.113,0.179	-0.146	False
RI	ENSG00000168615	ADAM9	chr8	+	39018852	39021714	39018852	39018918	39021642	39021714			0.0137340540925147	0.268,0.351	0.12,0.059	0.22	False
RI	ENSG00000291153	STAG3L4	chr7	+	67308576	67309139	67308576	67308652	67308934	67309139			0.0189697775967082	1.0,1.0	1.0,0.5	0.25	False
RI	ENSG00000167962	ZNF598	chr16	-	2002205	2002732	2002205	2002423	2002520	2002732			0.0475190560595459	0.091,0.143	0.0,0.0	0.117	False
RI	ENSG00000131697	NPHP4	chr1	-	5862810	5864033	5862810	5863405	5863889	5864033			0.0097784701702444	0.059,0.257	0.0,0.0	0.158	False
RI	ENSG00000127054	INTS11	chr1	-	1313034	1313592	1313034	1313124	1313508	1313592			0.0452089258482741	0.067,0.222	0.037,0.021	0.116	False
RI	ENSG00000123136	DDX39A	chr19	-	14409302	14409645	14409302	14409447	14409535	14409645			0.020233926475566	0.455,0.309	0.086,0.04	0.319	False
RI	ENSG00000142687	KIAA0319L	chr1	-	35460304	35462713	35460304	35460437	35462620	35462713			0.0285017794170119	0.147,0.195	0.053,0.055	0.117	False
RI	ENSG00000157193	LRP8	chr1	-	53271226	53275753	53271226	53271346	53275630	53275753			0.0451425340812343	0.429,0.259	0.048,0.059	0.29	False
RI	ENSG00000149476	TKFC	chr11	+	61342460	61342658	61342460	61342495	61342573	61342658			0.01199568264781	0.246,0.296	0.068,0.0	0.237	False
RI	ENSG00000111011	RSRC2	chr12	-	122518838	122521428	122518838	122519029	122521384	122521428			0.0159558797541847	0.3,0.455	0.114,0.16	0.24	False
RI	ENSG00000177628	GBA1	chr1	-	155235194	155235844	155235194	155235311	155235680	155235844			0.0197865258904484	0.174,0.244	0.086,0.1	0.116	False
RI	ENSG00000171793	CTPS1	chr1	+	40995916	40997526	40995916	40996068	40997393	40997526			0.0363471350810636	0.265,0.164	0.143,0.0	0.143	False
RI	ENSG00000146282	RARS2	chr6	-	87514212	87514499	87514212	87514308	87514427	87514499			0.012531789008987	1.0,1.0	1.0,0.655	0.172	False
RI	ENSG00000143224	PPOX	chr1	+	161167099	161167486	161167099	161167234	161167370	161167486			0.0219990784451137	0.824,0.884	0.525,0.575	0.304	False
RI	ENSG00000106804	C5	chr9	-	120953729	120957368	120953729	120953868	120957284	120957368			0.0009088755065347	0.083,0.133	0.6,0.478	-0.431	False
RI	ENSG00000003756	RBM5	chr3	+	50117073	50117379	50117073	50117171	50117249	50117379			0.0027537162903662	0.148,0.052	0.267,0.34	-0.204	False
RI	ENSG00000138448	ITGAV	chr2	+	186665125	186666783	186665125	186665218	186666703	186666783			0.0073537647978527	0.152,0.2	0.037,0.0	0.158	False
RI	ENSG00000291142		chr2	-	94199121	94199639	94199121	94199366	94199450	94199639			0.0047741288361221	0.089,0.208	0.0,0.0	0.148	False
RI	ENSG00000143575	HAX1	chr1	+	154273335	154273961	154273335	154273598	154273773	154273961			0.0095356798933157	0.12,0.226	0.045,0.0	0.15	False
RI	ENSG00000164050	PLXNB1	chr3	-	48411862	48412304	48411862	48412009	48412237	48412304			0.0001556497373689	0.167,0.333	0.0,0.042	0.229	False
RI	ENSG00000135749	PCNX2	chr1	-	233217898	233218184	233217898	233217931	233218030	233218184			0.0210196003171522	0.207,0.199	0.031,0.077	0.149	False
RI	ENSG00000198677	SKIC3	chr5	-	95506933	95509687	95506933	95506992	95509593	95509687			0.0295465975801719	0.636,0.909	1.0,1.0	-0.228	False
RI	ENSG00000242485	MRPL20	chr1	-	1405808	1407019	1405808	1405886	1406908	1407019			0.0188293047334891	0.132,0.13	0.048,0.012	0.101	False
RI	ENSG00000165280	VCP	chr9	-	35062002	35062350	35062002	35062155	35062216	35062350			0.0153445476118111	0.944,0.984	0.911,0.772	0.122	False
RI	ENSG00000125875	TBC1D20	chr20	-	440247	442043	440247	441689	441856	442043			0.0005333308513202	0.0,0.021	0.333,0.3	-0.306	False
RI	ENSG00000068654	POLR1A	chr2	-	86081600	86083168	86081600	86081706	86083081	86083168			0.0227877261263593	0.12,0.259	0.053,0.03	0.148	False
RI	ENSG00000136531	SCN2A	chr2	+	165370125	165373347	165370125	165370299	165373224	165373347			0.0020676066044572	0.314,0.29	0.086,0.02	0.249	False
RI	ENSG00000068912	ERLEC1	chr2	+	53814542	53814935	53814542	53814603	53814859	53814935			0.0450597010462176	1.0,1.0	1.0,0.333	0.334	False
RI	ENSG00000115486	GGCX	chr2	-	85558439	85559075	85558439	85558662	85558945	85559075			0.0454251718992286	0.444,0.857	0.867,1.0	-0.283	False
RI	ENSG00000065029	ZNF76	chr6	+	35286127	35286399	35286127	35286208	35286321	35286399			0.0123054370455795	0.298,0.239	0.049,0.0	0.244	False
RI	ENSG00000146414	SHPRH	chr6	-	145954689	145955354	145954689	145954853	145955186	145955354			0.0284647184438729	1.0,1.0	1.0,0.636	0.182	False
RI	ENSG00000109339	MAPK10	chr4	-	86098420	86101217	86098420	86098595	86101051	86101217			0.0412636679547619	0.0,0.091	0.217,0.308	-0.217	False
RI	ENSG00000241973	PI4KA	chr22	-	20712692	20713390	20712692	20712797	20713280	20713390			0.0005325103650108	0.231,0.286	0.103,0.0	0.207	False
RI	ENSG00000106628	POLD2	chr7	-	44116816	44117247	44116816	44117015	44117132	44117247			0.0189697775967082	0.085,0.204	0.0,0.0	0.144	False
RI	ENSG00000291151	NSUN5P1	chr7	+	75416274	75416787	75416274	75416415	75416485	75416787			0.0064320580245134	0.916,0.964	0.76,0.552	0.284	False
RI	ENSG00000005302	MSL3	chrX	+	11763779	11768682	11763779	11765729	11768572	11768682			0.0027537162903662	0.25,0.214	0.0,0.0	0.232	False
RI	ENSG00000291137	GBA1LP	chr1	-	155217239	155218049	155217239	155217373	155217963	155218049			0.0255190643096022	0.667,0.795	0.514,0.294	0.327	False
RI	ENSG00000184634	MED12	chrX	+	71137725	71137943	71137725	71137780	71137855	71137943			0.0104701662326196	0.955,0.811	1.0,1.0	-0.117	False
RI	ENSG00000160948	VPS28	chr8	-	144423616	144424132	144423616	144423922	144424040	144424132			0.0260852389087907	0.0,0.061	0.232,0.186	-0.179	False
RI	ENSG00000137563	GGH	chr8	-	63026157	63030217	63026157	63026296	63027180	63030217			0.012531789008987	0.091,0.148	0.0,0.016	0.111	False
RI	ENSG00000110074	FOXRED1	chr11	+	126272968	126273454	126272968	126273079	126273335	126273454			0.0443304150537847	0.109,0.158	0.284,0.311	-0.164	False
RI	ENSG00000021776	AQR	chr15	-	34873827	34874864	34873827	34873999	34874676	34874864			0.0188293047334891	0.117,0.16	0.049,0.017	0.106	False
RI	ENSG00000137073	UBAP2	chr9	-	33922965	33923478	33922965	33923293	33923378	33923478			0.0013934876077239	0.108,0.197	0.0,0.021	0.142	False
RI	ENSG00000137145	DENND4C	chr9	+	19336269	19336832	19336269	19336414	19336685	19336832			0.0006146602286576	0.286,0.308	0.0,0.0	0.297	False
RI	ENSG00000182173	TSEN54	chr17	+	75521704	75523335	75521704	75522521	75523274	75523335			0.0282688689391991	0.867,0.714	1.0,1.0	-0.21	False
RI	ENSG00000090621	PABPC4	chr1	-	39563613	39564542	39563613	39563741	39564470	39564542			0.029071094479762	0.5,0.923	1.0,1.0	-0.288	False
RI	ENSG00000108094	CUL2	chr10	-	35031299	35032494	35031299	35031619	35032434	35032494			0.0165889175462328	0.091,0.143	0.0,0.0	0.117	False
RI	ENSG00000092531	SNAP23	chr15	+	42512954	42513447	42512954	42512996	42513398	42513447			0.0047741288361221	0.867,0.975	0.75,0.357	0.368	False
RI	ENSG00000073060	SCARB1	chr12	-	124782682	124786503	124782682	124782811	124786356	124786503			0.0378825136273713	1.0,0.368	1.0,1.0	-0.316	False
RI	ENSG00000007392	LUC7L	chr16	-	227241	228402	227241	227336	228332	228402			0.0159558797541847	0.87,0.75	0.935,1.0	-0.157	False
RI	ENSG00000161526	SAP30BP	chr17	+	75705610	75706092	75705610	75705691	75706007	75706092			0.0037782030737174	1.0,0.92	0.6,0.429	0.446	True
RI	ENSG00000266967	AARSD1	chr17	-	42955841	42956325	42955841	42955972	42956203	42956325			0.0263221560975662	0.25,0.081	0.048,0.016	0.134	True
RI	ENSG00000140521	POLG	chr15	-	89318614	89319099	89318614	89318749	89318930	89319099			0.0002354171595306	0.259,0.297	0.0,0.0	0.278	True
RI	ENSG00000285077	ARHGAP11B	chr15	+	30635085	30635387	30635085	30635188	30635308	30635387			0.030404349677342	1.0,1.0	1.0,0.243	0.379	True
RI	ENSG00000005156	LIG3	chr17	+	34991728	34992035	34991728	34991837	34991957	34992035			0.0040429678965309	0.111,0.2	0.028,0.02	0.132	True
RI	ENSG00000103995	CEP152	chr15	-	48797660	48798045	48797660	48797730	48797947	48798045			0.0009578072599227	0.062,0.011	0.123,0.159	-0.105	True
RI	ENSG00000156253	RWDD2B	chr21	-	29008063	29008335	29008063	29008123	29008239	29008335			0.0005325103650108	0.0,0.0	0.251,0.472	-0.361	True
RI	ENSG00000101361	NOP56	chr20	+	2657084	2657488	2657084	2657218	2657372	2657488			0.0187945074132468	0.25,0.29	0.692,1.0	-0.576	True
RI	ENSG00000134369	NAV1	chr1	+	201790553	201790850	201790553	201790577	201790688	201790850			0.0165889175462328	0.12,0.16	0.0,0.044	0.118	False
RI	ENSG00000152291	TGOLN2	chr2	-	85326507	85327685	85326507	85326804	85327361	85327685			0.0346905224877194	0.364,1.0	1.0,1.0	-0.318	True
RI	ENSG00000271793		chr6	-	85547083	85547550	85547083	85547397	85547505	85547550			7.97256e+07	0.042,0.012	0.257,0.328	-0.265	False
RI	ENSG00000118418	HMGN3	chr6	-	79202055	79202385	79202055	79202155	79202275	79202385			0.0097784701702444	0.623,0.832	1.0,1.0	-0.272	True
RI	ENSG00000163636	PSMD6	chr3	-	64018598	64018946	64018598	64018707	64018817	64018946			0.0012299994242462	0.057,0.244	0.0,0.0	0.15	True
RI	ENSG00000094914	AAAS	chr12	-	53307475	53308133	53307475	53307916	53308051	53308133			0.0159558797541847	1.0,0.717	1.0,1.0	-0.141	True
RI	ENSG00000197969	VPS13A	chr9	+	77283395	77283650	77283395	77283471	77283546	77283650			0.0200978279993096	0.249,0.234	0.083,0.035	0.182	False
RI	ENSG00000288694		chr9	+	64103883	64104229	64103883	64104070	64104156	64104229			0.0022243890107235	0.804,0.691	0.961,1.0	-0.233	True
RI	ENSG00000135365	PHF21A	chr11	-	45969814	45971369	45969814	45969904	45971177	45971369			0.0091288008278551	0.867,0.782	1.0,1.0	-0.175	True
RI	ENSG00000179832	MROH1	chr8	+	144260482	144260832	144260482	144260544	144260676	144260832			0.0019101312888707	0.808,0.491	1.0,1.0	-0.351	True
RI	ENSG00000055950	MRPL43	chr10	-	100986746	100987196	100986746	100986975	100987089	100987196			0.0382282509096874	0.145,0.101	0.0,0.0	0.123	True
A3SS	ENSG00000105397	TYK2	chr19	-	10361769	10361955	10361769	10361836	10362077	10362181			0.0010959076041479	0.525,0.558	1.0,1.0	-0.458	False
A3SS	ENSG00000105701	FKBP8	chr19	-	18538215	18538436	18538215	18538433	18539370	18539459			0.0344290137785649	0.943,0.898	0.583,0.642	0.308	False
A3SS	ENSG00000128000	ZNF780B	chr19	-	40047405	40047473	40047405	40047470	40048669	40048796			0.0113140463776078	0.184,0.151	0.34,0.349	-0.177	False
A3SS	ENSG00000083093	PALB2	chr16	-	23607863	23608077	23607863	23608012	23614003	23614091			0.0072856637844985	0.0,0.0	0.148,0.409	-0.278	False
A3SS	ENSG00000175595	ERCC4	chr16	+	13924529	13926756	13926560	13926756	13922030	13922211			0.0073581362862424	0.111,0.368	0.03,0.0	0.224	False
A3SS	ENSG00000125107	CNOT1	chr16	-	58556846	58556993	58556846	58556990	58558472	58558674			0.0213473928776477	0.718,0.873	1.0,0.964	-0.186	False
A3SS	ENSG00000151332	MBIP	chr14	-	36314690	36314936	36314690	36314915	36316692	36316812			0.0039493481047654	0.344,0.267	0.0,0.0	0.305	False
A3SS	ENSG00000258289	CHURC1	chr14	+	64926006	64926080	64926009	64926080	64923990	64924126			0.0357170318534656	0.0,0.0	0.329,0.085	-0.207	False
A3SS	ENSG00000153113	CAST	chr5	+	96765220	96765325	96765223	96765325	96762273	96762372			0.0146273201323055	0.922,0.595	1.0,1.0	-0.242	False
A3SS	ENSG00000211456	SACM1L	chr3	+	45706779	45709647	45709497	45709647	45705134	45705209			0.0248845944527893	0.684,0.625	1.0,0.889	-0.29	False
A3SS	ENSG00000013441	CLK1	chr2	-	200856890	200857884	200856890	200856985	200857972	200858089			0.0146273201323055	1.0,1.0	0.636,0.918	0.223	False
A3SS	ENSG00000006704	GTF2IRD1	chr7	+	74555392	74555494	74555437	74555494	74555173	74555223			0.0098554520674427	0.141,0.0	0.472,0.324	-0.328	False
A3SS	ENSG00000263956	NBPF11	chr1	-	148109283	148109411	148109283	148109335	148110377	148110541			0.0005423023190166	0.313,0.384	0.051,0.141	0.253	False
A3SS	ENSG00000178498	DTX3	chr12	+	57606864	57607613	57606883	57607613	57606442	57606518			0.0032160941847582	0.816,0.617	1.0,1.0	-0.284	False
A3SS	ENSG00000111653	ING4	chr12	-	6652661	6652770	6652661	6652767	6652944	6653050			0.0068153024632097	0.0,0.036	0.37,0.439	-0.386	False
A3SS	ENSG00000121753	ADGRB2	chr1	-	31728181	31728280	31728181	31728277	31728597	31728633			0.0058900636189362	0.907,0.746	1.0,1.0	-0.173	False
A3SS	ENSG00000118217	ATF6	chr1	+	161863197	161863312	161863200	161863312	161860206	161860277			0.0200335834691935	0.702,0.898	1.0,1.0	-0.2	False
A3SS	ENSG00000112039	FANCE	chr6	+	35460551	35460618	35460555	35460618	35459681	35459760			0.0433419153766561	1.0,1.0	0.644,1.0	0.178	False
A3SS	ENSG00000115204	MPV17	chr2	-	27312993	27313109	27312993	27313074	27322447	27322522			0.0231324950482315	0.879,0.752	0.944,1.0	-0.156	False
A3SS	ENSG00000146469	VIP	chr6	+	152756133	152756265	152756136	152756265	152755268	152755373			0.0188368575089764	0.954,1.0	0.595,0.662	0.348	False
A3SS	ENSG00000196642	RABL6	chr9	+	136839221	136839486	136839313	136839486	136838908	136839121			0.0092767278971167	0.649,0.711	1.0,1.0	-0.32	False
A3SS	ENSG00000138448	ITGAV	chr2	+	186667648	186667776	186667670	186667776	186667149	186667230			0.026182409915938	0.165,0.077	0.0,0.0	0.121	False
A3SS	ENSG00000175634	RPS6KB2	chr11	+	67433125	67433447	67433339	67433447	67432951	67433042			0.0095101075439923	0.6,0.68	1.0,1.0	-0.36	False
A3SS	ENSG00000115839	RAB3GAP1	chr2	+	135162382	135162651	135162554	135162651	135153648	135153876			0.0213355704558923	0.243,0.171	0.077,0.019	0.159	False
A3SS	ENSG00000116127	ALMS1	chr2	+	73432128	73432291	73432197	73432291	73426452	73426553			0.0077436839217693	0.136,0.088	0.0,0.022	0.101	False
A3SS	ENSG00000152223	EPG5	chr18	-	45882273	45882487	45882273	45882431	45884616	45884811			0.0180386512387349	0.743,0.832	1.0,1.0	-0.213	False
A3SS	ENSG00000172493	AFF1	chr4	+	87084119	87084164	87084122	87084164	87046694	87047594			0.0466416632107929	0.71,0.766	1.0,0.94	-0.232	False
A3SS	ENSG00000061676	NCKAP1	chr2	-	183003232	183003325	183003232	183003319	183023805	183023916			0.019438951922249	0.538,0.52	0.801,0.735	-0.239	False
A3SS	ENSG00000047579	DTNBP1	chr6	-	15651312	15651408	15651312	15651363	15652086	15652140			0.0417889465155248	0.0,0.026	0.496,0.0	-0.235	False
A3SS	ENSG00000146247	PHIP	chr6	-	78955231	78955381	78955231	78955282	78955612	78955682			0.0207880982859813	0.0,0.0	0.199,0.13	-0.165	False
A3SS	ENSG00000133216	EPHB2	chr1	+	22896410	22896478	22896413	22896478	22895471	22895580			0.0018464805956554	0.0,0.0	0.164,0.233	-0.199	False
A3SS	ENSG00000005302	MSL3	chrX	+	11766960	11768682	11768572	11768682	11765466	11765729			0.0069377338682166	0.25,0.214	0.0,0.0	0.232	False
A3SS	ENSG00000184634	MED12	chrX	+	71130011	71130214	71130034	71130214	71129679	71129855			0.0240341666043231	0.0,0.253	0.0,0.0	0.127	False
A3SS	ENSG00000111364	DDX55	chr12	+	123609938	123610128	123610002	123610128	123608679	123608829			0.0074950478684105	0.611,0.798	1.0,1.0	-0.295	False
A3SS	ENSG00000147852	VLDLR	chr9	+	2645558	2645745	2645573	2645745	2644956	2645082			0.0186827889212779	0.12,0.149	0.0,0.0	0.135	False
A3SS	ENSG00000172167	MTBP	chr8	+	120463686	120463761	120463691	120463761	120461160	120461255			0.0091331554518652	0.293,0.257	0.0,0.0	0.275	False
A3SS	ENSG00000100288	CHKB	chr22	-	50579726	50579830	50579726	50579802	50580189	50580271			0.0048696659386214	0.91,0.789	1.0,1.0	-0.15	False
A3SS	ENSG00000106701	FSD1L	chr9	+	105534492	105534593	105534495	105534593	105512806	105512936			0.0069377338682166	0.14,0.329	0.0,0.0	0.235	False
A3SS	ENSG00000164199	ADGRV1	chr5	+	90679548	90679629	90679551	90679629	90676079	90676209			0.0119409298057526	0.197,0.0	0.688,0.424	-0.457	False
A3SS	ENSG00000149091	DGKZ	chr11	+	46369363	46369550	46369493	46369550	46368004	46368079			0.0162615704087531	0.191,0.21	0.0,0.0	0.201	False
A3SS	ENSG00000073921	PICALM	chr11	-	85990249	85990399	85990249	85990378	85996825	85996929			0.031618530344397	1.0,1.0	0.71,1.0	0.145	False
A3SS	ENSG00000092531	SNAP23	chr15	+	42513173	42513447	42513398	42513447	42512954	42512996			0.0083910339964537	0.864,0.974	0.731,0.345	0.381	False
A3SS	ENSG00000134283	PPHLN1	chr12	+	42445972	42446290	42445990	42446290	42442640	42442741			0.0140635249891072	0.781,0.926	0.308,0.471	0.464	False
A3SS	ENSG00000167785	ZNF558	chr19	-	8821179	8821635	8821179	8821306	8822002	8822091			0.0390796055998885	0.2,0.167	0.037,0.0	0.165	True
A3SS	ENSG00000072958	AP1M1	chr19	+	16206336	16206408	16206340	16206408	16203605	16203615			0.0380752629545193	0.031,0.0	0.042,0.196	-0.104	True
A3SS	ENSG00000092929	UNC13D	chr17	-	75836571	75836693	75836571	75836634	75836800	75836918			0.0279665667158115	1.0,0.765	1.0,1.0	-0.117	True
A3SS	ENSG00000167264	DUS2	chr16	+	68070133	68070204	68070137	68070204	68066565	68066636			0.0113140463776078	0.745,0.7	1.0,1.0	-0.278	True
A3SS	ENSG00000197978	GOLGA6L9	chr15	+	82432575	82432631	82432581	82432631	82431829	82431949			0.0094071324476806	1.0,0.776	1.0,1.0	-0.112	True
A3SS	ENSG00000051180	RAD51	chr15	+	40701063	40701201	40701066	40701201	40698756	40698845			0.0344290137785649	0.943,1.0	0.968,0.729	0.123	True
A3SS	ENSG00000125952	MAX	chr14	-	65077339	65077643	65077339	65077428	65077912	65078036			0.0146273201323055	0.2,0.72	0.846,1.0	-0.463	True
A3SS	ENSG00000171723	GPHN	chr14	+	66924172	66924292	66924193	66924292	66922665	66922938			0.0433419153766561	0.0,0.0	0.0,0.358	-0.179	True
A3SS	ENSG00000024048	UBR2	chr6	+	42665408	42665512	42665411	42665512	42663257	42663419			0.0068865348934525	0.815,0.72	0.943,1.0	-0.204	True
A3SS	ENSG00000112685	EXOC2	chr6	-	619429	619543	619429	619540	629834	629961			0.0436063590358644	1.0,1.0	1.0,0.746	0.127	True
A3SS	ENSG00000114857	NKTR	chr3	+	42633560	42633735	42633617	42633735	42632600	42632823			0.0488921790219577	0.419,0.915	1.0,1.0	-0.333	True
A3SS	ENSG00000187742	SECISBP2	chr9	+	89334559	89334730	89334638	89334730	89332916	89332986			0.0176596741378067	1.0,0.603	1.0,1.0	-0.199	True
A3SS	ENSG00000126749	EMG1	chr12	+	6975062	6975148	6975089	6975148	6974551	6974693			0.0069377338682166	0.053,0.235	0.0,0.0	0.144	True
A3SS	ENSG00000291219		chr16	-	70230993	70231158	70230993	70231132	70231436	70231523			0.0351395712752422	0.459,0.338	0.718,0.856	-0.388	True
A3SS	ENSG00000135596	MICAL1	chr6	-	109445770	109445901	109445770	109445862	109446135	109446772			0.0146273201323055	0.0,0.05	0.441,0.165	-0.278	True
A3SS	ENSG00000135596	MICAL1	chr6	-	109445770	109445952	109445770	109445862	109446135	109446772			0.0450786637800175	0.042,0.04	0.341,0.205	-0.232	True
A3SS	ENSG00000000460	FIRRM	chr1	+	169849499	169849604	169849504	169849604	169847689	169847803			0.0217427165246623	0.829,0.744	1.0,1.0	-0.214	True
A3SS	ENSG00000170322	NFRKB	chr11	-	129882450	129882631	129882450	129882599	129883121	129883206			0.0255241851837094	1.0,1.0	0.781,0.732	0.244	True
A3SS	ENSG00000231259	ANAPC1P2	chr2	-	87049588	87049803	87049588	87049790	87052813	87052992			0.0344290137785649	1.0,1.0	1.0,0.424	0.288	True
A3SS	ENSG00000115970	THADA	chr2	-	43577021	43577234	43577021	43577122	43578512	43578607			0.0051308106921649	0.85,1.0	0.57,0.321	0.48	True
A3SS	ENSG00000115970	THADA	chr2	-	43577021	43577242	43577021	43577122	43578512	43578607			0.0039493481047654	0.908,1.0	0.705,0.609	0.297	True
A3SS	ENSG00000160766	GBA1LP	chr1	-	155217239	155217738	155217239	155217373	155217963	155218150			0.0397307918369546	0.682,0.783	0.514,0.234	0.359	False
A3SS	ENSG00000107882	SUFU	chr10	+	102597136	102597293	102597139	102597293	102593992	102594065			0.0247822826472994	0.219,0.0	0.424,0.495	-0.35	True
A3SS	ENSG00000145725	PPIP5K2	chr5	+	103158451	103158573	103158454	103158573	103158187	103158313			0.0171716359388509	0.927,1.0	0.611,0.806	0.255	True
A3SS	ENSG00000051825	MPHOSPH9	chr12	-	123156635	123156908	123156635	123156904	123160780	123160849			0.0490326187768984	1.0,0.678	1.0,1.0	-0.161	True
A3SS	ENSG00000219545	UMAD1	chr7	+	7673318	7673453	7673330	7673453	7640756	7640828			0.031153763589306	0.08,0.0	0.04,0.392	-0.176	True
A3SS	ENSG00000219545	UMAD1	chr7	+	7673327	7673453	7673330	7673453	7640756	7640828			0.0146273201323055	0.0,0.016	0.043,0.211	-0.119	True
A3SS	ENSG00000111364	DDX55	chr12	+	123607431	123607662	123607599	123607662	123606079	123606159			0.0433419153766561	1.0,0.797	1.0,1.0	-0.101	True
A3SS	ENSG00000152270	PDE3B	chr11	+	14859042	14859246	14859046	14859246	14843826	14844026			0.0457670719631116	1.0,1.0	1.0,0.755	0.123	True
A3SS	ENSG00000182173	TSEN54	chr17	+	75524261	75524420	75524372	75524420	75523662	75523779			0.0450786637800175	1.0,1.0	1.0,0.494	0.253	True
A3SS	ENSG00000138190	EXOC6	chr10	+	92952272	92952382	92952275	92952382	92948273	92948379			0.0146273201323055	0.71,0.855	0.968,1.0	-0.202	True
A3SS	ENSG00000122376	SHLD2	chr10	+	87180074	87180303	87180125	87180303	87170839	87170974			0.0344290137785649	1.0,0.788	1.0,1.0	-0.106	True
A3SS	ENSG00000226210	WASH8P	chr12	-	18372	18474	18372	18471	26800	26954			0.0325335031488591	0.0,0.0	0.384,0.0	-0.192	True
SE	ENSG00000182670	TTC3	chr21	+	37094004	37094090	37091292	37091413	37095349	37095444			0.0266007214564105	0.839,0.707	0.925,0.953	-0.166	False
SE	ENSG00000154727	GABPA	chr21	+	25745209	25745354	25741572	25741675	25749035	25749120			0.0316681426855232	1.0,0.76	1.0,1.0	-0.12	False
SE	ENSG00000274602	PI4KAP1	chr22	-	18538432	18538558	18537294	18537412	18538639	18538744			0.044116065654036	1.0,1.0	0.715,0.812	0.236	False
SE	ENSG00000100014	SPECC1L	chr22	+	24334409	24334573	24330255	24330431	24347085	24347176			0.0250267856190089	1.0,1.0	0.962,0.774	0.132	False
SE	ENSG00000167637	ZNF283	chr19	+	43837052	43837179	43835504	43835592	43846938	43848809			0.0306871754235729	1.0,0.734	1.0,1.0	-0.133	False
SE	ENSG00000204604	ZNF468	chr19	-	52845178	52845296	52838535	52842151	52849086	52849213			0.0146013496016816	0.217,0.276	0.156,0.0	0.168	False
SE	ENSG00000105771	SMG9	chr19	-	43744771	43744884	43739672	43740218	43747441	43747539			0.0143281482790596	0.891,0.813	1.0,1.0	-0.148	False
SE	ENSG00000182141	ZNF708	chr19	-	21310500	21310627	21309245	21309341	21327959	21328141			0.030065465443292	1.0,0.617	1.0,1.0	-0.192	False
SE	ENSG00000141905	NFIC	chr19	+	3456549	3456635	3452481	3452666	3462751	3462900			0.0324060907924342	1.0,1.0	0.558,0.891	0.275	False
SE	ENSG00000166562	SEC11C	chr18	+	59157607	59157665	59155604	59155807	59158631	59158832			0.0061284185768413	1.0,1.0	0.92,0.8	0.14	False
SE	ENSG00000141644	MBD1	chr18	-	50271468	50271540	50267516	50267663	50272676	50272738			8.31868e+10	1.0,1.0	0.518,0.691	0.395	False
SE	ENSG00000101639	CEP192	chr18	+	13038369	13038579	13037236	13037301	13040829	13040956			0.0199009081856051	0.6,0.727	1.0,1.0	-0.337	False
SE	ENSG00000134444	RELCH	chr18	+	62284238	62284361	62282315	62282444	62287350	62287467			0.0224114630593747	0.0,0.259	0.0,0.0	0.13	False
SE	ENSG00000262879		chr17	-	47033277	47033381	47021189	47021721	47054117	47054139			0.0081329048948791	0.692,0.761	0.952,0.965	-0.232	False
SE	ENSG00000101407	TTI1	chr20	-	38011514	38013857	38006196	38006397	38033403	38033456			0.0425962500426366	1.0,1.0	1.0,0.692	0.154	False
SE	ENSG00000175106	TVP23C	chr17	-	15553684	15553829	15547058	15547148	15555281	15555359			0.0301350030641813	1.0,1.0	0.863,0.89	0.123	False
SE	ENSG00000175106	TVP23C	chr17	-	15553764	15553829	15547058	15547148	15555281	15555364			0.0032782222487141	1.0,1.0	0.581,0.764	0.328	False
SE	ENSG00000129197	RPAIN	chr17	+	5425970	5426082	5422768	5422829	5428070	5428211			0.0156592061943157	0.763,0.6	1.0,0.888	-0.262	False
SE	ENSG00000129197	RPAIN	chr17	+	5425970	5426299	5422768	5422829	5428070	5428211			0.008334284109218	0.902,0.781	1.0,0.955	-0.136	False
SE	ENSG00000129197	RPAIN	chr17	+	5426235	5426299	5422768	5422829	5428070	5428211			0.0081380512085764	0.914,0.801	1.0,0.963	-0.124	False
SE	ENSG00000087157	PGS1	chr17	+	78396307	78396385	78392475	78392665	78398251	78398268			0.0001091640706166	0.521,0.232	1.0,0.907	-0.577	False
SE	ENSG00000055483	USP36	chr17	-	78798907	78799023	78796316	78798551	78799666	78799722			0.0425534015853742	1.0,1.0	0.708,1.0	0.146	False
SE	ENSG00000176809	LRRC37A3	chr17	-	64886085	64886166	64869094	64869166	64889680	64889752			0.0014892607732339	0.775,0.693	1.0,1.0	-0.266	False
SE	ENSG00000011143	MKS1	chr17	-	58214740	58214838	58214258	58214387	58216087	58216243			0.0224025662468888	1.0,1.0	0.913,0.798	0.144	False
SE	ENSG00000011143	MKS1	chr17	-	58214740	58214898	58214258	58214387	58216087	58216243			0.0035797880775131	1.0,1.0	0.765,0.643	0.296	False
SE	ENSG00000109063	MYH3	chr17	-	10647362	10647426	10647181	10647280	10648556	10648649			0.0274073640015036	1.0,0.744	1.0,1.0	-0.128	False
SE	ENSG00000141576	RNF157	chr17	-	76155251	76155317	76154279	76154328	76155561	76155734			0.0031992257166989	1.0,1.0	0.829,0.652	0.26	False
SE	ENSG00000108306	FBXL20	chr17	-	39285477	39285573	39282728	39282855	39297126	39297195			0.0499218110419981	0.834,0.825	1.0,0.958	-0.15	False
SE	ENSG00000102984	ZNF821	chr16	-	71861775	71861942	71859679	71860672	71864137	71864242			0.0354486010416579	0.714,1.0	0.571,0.538	0.302	False
SE	ENSG00000103494	RPGRIP1L	chr16	-	53638309	53638411	53637694	53637854	53641032	53641116			0.0099974954111847	0.228,0.371	0.102,0.081	0.208	False
SE	ENSG00000140995	DEF8	chr16	+	89960930	89961095	89959013	89959155	89961736	89961864			0.0341096543972879	1.0,1.0	1.0,0.538	0.231	False
SE	ENSG00000010361	FUZ	chr19	-	49812614	49812736	49812250	49812335	49812995	49813156			0.0473727167533645	1.0,1.0	0.845,0.835	0.16	False
SE	ENSG00000185324	CDK10	chr16	+	89689251	89689324	89686688	89686797	89690552	89690557			0.0248502153515709	0.75,0.77	1.0,0.889	-0.184	False
SE	ENSG00000072864	NDE1	chr16	+	15696708	15696860	15694164	15694256	15724190	15725119			0.0198065483310958	0.833,1.0	0.739,0.524	0.285	False
SE	ENSG00000140905	GCSH	chr16	-	81084462	81084594	81081944	81082963	81090600	81090680			0.0023387205301939	0.97,0.828	1.0,1.0	-0.101	False
SE	ENSG00000140905	GCSH	chr16	-	81087600	81087664	81081944	81082963	81090600	81090668			0.0030653715019211	0.907,0.717	1.0,1.0	-0.188	False
SE	ENSG00000125877	ITPA	chr20	+	3213318	3213426	3213168	3213226	3213984	3214058			0.0094136843505331	0.93,1.0	0.882,0.755	0.147	False
SE	ENSG00000168096	ANKS3	chr16	-	4714050	4714186	4705094	4705253	4724749	4724831			0.0119511048908819	0.581,0.7	1.0,1.0	-0.36	False
SE	ENSG00000128881	TTBK2	chr15	-	42872610	42872758	42840359	42840433	42878548	42878684			0.0055700146277049	0.91,0.82	1.0,1.0	-0.135	False
SE	ENSG00000140534	TICRR	chr15	+	89599323	89599475	89595392	89595611	89600584	89600685			0.0415234873609601	1.0,0.571	1.0,1.0	-0.215	False
SE	ENSG00000213614	HEXA	chr15	-	72353067	72353178	72351131	72351234	72355558	72355624			0.0112550511263204	0.74,0.944	0.967,1.0	-0.142	False
SE	ENSG00000034053	APBA2	chr15	+	29053844	29054835	28995752	28995806	29074920	29075001			0.01841779483548	1.0,0.699	1.0,0.967	-0.134	False
SE	ENSG00000104147	OIP5	chr15	-	41319657	41319780	41313272	41313354	41331914	41331981			0.0125326070376073	1.0,1.0	0.897,0.656	0.224	False
SE	ENSG00000175344	CHRNA7	chr15	+	32111789	32111899	32101302	32101347	32157607	32157775			0.0324392536428602	1.0,0.515	1.0,1.0	-0.242	False
SE	ENSG00000174485	DENND4A	chr15	-	65700543	65700672	65697266	65697383	65701050	65701192			0.0412026314406362	0.21,0.348	0.106,0.032	0.21	False
SE	ENSG00000100526	CDKN3	chr14	+	54399893	54399976	54396978	54397077	54401523	54401579			0.002231190560632	1.0,0.865	0.39,0.532	0.471	False
SE	ENSG00000119682	AREL1	chr14	-	74684483	74684680	74683295	74683533	74685599	74685660			0.0310561330604468	1.0,1.0	0.895,0.556	0.274	False
SE	ENSG00000032219	ARID4A	chr14	+	58347019	58347117	58346410	58346505	58347646	58347878			0.0182095101287851	0.808,0.677	0.959,0.95	-0.212	False
SE	ENSG00000119684	MLH3	chr14	-	75039910	75040015	75038339	75038412	75041614	75041700			0.0013434799061944	1.0,1.0	0.849,0.778	0.186	False
SE	ENSG00000100784	RPS6KA5	chr14	-	90943077	90943185	90923112	90923196	90978305	90978524			0.0450549042882077	1.0,1.0	1.0,0.49	0.255	False
SE	ENSG00000151413	NUBPL	chr14	+	31654069	31654134	31599288	31599379	31673354	31673394			0.0068784810328171	0.053,0.0	0.134,0.203	-0.142	False
SE	ENSG00000009830	POMT2	chr14	-	77311948	77312033	77306245	77306441	77320433	77320476			0.0303527357240359	0.785,0.777	0.919,1.0	-0.178	False
SE	ENSG00000119899	SLC17A5	chr6	-	73600350	73600441	73593378	73595214	73610399	73610547			0.0428553925215969	1.0,1.0	1.0,0.572	0.214	False
SE	ENSG00000147050	KDM6A	chrX	+	45020609	45020730	45010960	45011019	45034930	45034985			0.0233134579584371	0.687,0.899	0.953,0.982	-0.174	False
SE	ENSG00000183474	GTF2H2C	chr5	+	69568152	69568207	69566966	69567053	69572444	69572550			0.0014944912171043	0.753,0.982	0.54,0.454	0.37	False
SE	ENSG00000135049	AGTPBP1	chr9	-	85660935	85660973	85657434	85657643	85669484	85669578			0.0492760023566767	0.838,0.788	1.0,0.938	-0.156	False
SE	ENSG00000288643		chr5	+	62530708	62530785	62515387	62515501	62536701	62536781			0.0482490961954638	0.724,0.778	1.0,1.0	-0.249	False
SE	ENSG00000058799	YIPF1	chr1	-	53883112	53883276	53878641	53878722	53888906	53888986			0.0317788135104894	1.0,1.0	1.0,0.448	0.276	False
SE	ENSG00000087470	DNM1L	chr12	+	32738263	32738296	32737864	32737942	32740063	32740240			0.03108943306365	0.689,0.92	0.572,0.377	0.33	False
SE	ENSG00000164576	SAP30L	chr5	+	154452455	154452499	154451090	154451213	154453401	154453485			0.0247880359333045	0.0,0.0	0.071,0.296	-0.183	False
SE	ENSG00000143624	INTS3	chr1	+	153761019	153761109	153760826	153760918	153761569	153761676			0.0086108880389699	0.072,0.171	0.027,0.0	0.108	False
SE	ENSG00000078967	UBE2D4	chr7	+	43947158	43947229	43942953	43943031	43948631	43948737			0.0014558747067453	0.043,0.0	0.202,0.184	-0.172	False
SE	ENSG00000187091	PLCD1	chr3	-	38008457	38008636	38008234	38008367	38009041	38009158			0.0002188204222096	0.1,0.692	1.0,1.0	-0.604	False
SE	ENSG00000026297	RNASET2	chr6	-	166948569	166948625	166946392	166946739	166952487	166952534			9.24276e+09	1.0,0.955	0.67,0.42	0.432	False
SE	ENSG00000077232	DNAJC10	chr2	+	182736248	182736386	182732482	182732542	182740298	182740388			0.0100505373587809	1.0,0.971	0.89,0.835	0.123	False
SE	ENSG00000064726	BTBD1	chr15	-	83050072	83050178	83041727	83041925	83056388	83056545			0.043729481548311	0.836,0.875	0.965,1.0	-0.127	False
SE	ENSG00000123737	EXOSC9	chr4	+	121816143	121816194	121813865	121814047	121816368	121816447			0.0018077603384915	0.0,0.0	0.146,0.302	-0.224	False
SE	ENSG00000164190	NIPBL	chr5	+	37038601	37038738	37027358	37027412	37044346	37044487			0.0266181887419074	1.0,1.0	1.0,0.644	0.178	False
SE	ENSG00000155229	MMS19	chr10	-	97468251	97468406	97467504	97467583	97469645	97469723			0.044116065654036	1.0,1.0	0.875,0.714	0.206	False
SE	ENSG00000155229	MMS19	chr10	-	97468965	97469104	97468251	97468406	97469645	97469723			0.0007945393812565	0.822,0.743	1.0,1.0	-0.218	False
SE	ENSG00000184047	DIABLO	chr12	-	122224511	122224644	122216758	122216869	122225964	122226009			0.0224114630593747	1.0,1.0	1.0,0.703	0.149	False
SE	ENSG00000288695		chr4	+	55364073	55364271	55359345	55359488	55367587	55367722			0.0016150360924171	0.368,0.786	1.0,1.0	-0.423	False
SE	ENSG00000017260	ATP2C1	chr3	+	130894730	130894775	130894181	130894337	130930415	130930526			0.0101906723636022	0.946,1.0	0.811,0.836	0.149	False
SE	ENSG00000290763	SDHAP1	chr3	-	195968218	195968385	195967878	195967990	195971322	195971444			0.0052268524731306	0.059,0.224	0.0,0.0	0.142	False
SE	ENSG00000147996	ZNG1E	chr9	+	65694904	65695044	65693385	65693473	65698514	65698561			0.0015672382972007	0.255,0.244	0.0,0.0	0.249	False
SE	ENSG00000163913	IFT122	chr3	+	129458598	129458677	129451868	129451998	129463559	129463622			0.0324392536428602	0.426,0.37	0.615,0.776	-0.297	False
SE	ENSG00000107829	FBXW4	chr10	-	101667885	101667980	101624744	101624810	101672914	101673047			0.0114639518876234	0.867,0.841	0.969,1.0	-0.13	False
SE	ENSG00000118855	MFSD1	chr3	+	158805340	158805474	158804318	158804371	158807039	158807082			0.0211978442755675	0.909,1.0	0.793,0.665	0.225	False
SE	ENSG00000013441	CLK1	chr2	-	200857717	200857884	200856890	200856985	200857972	200858089			0.0248517533458968	1.0,1.0	0.755,0.941	0.152	False
SE	ENSG00000136100	VPS36	chr13	-	52417991	52418056	52417056	52417141	52423573	52423639			0.0119511048908819	0.917,0.72	1.0,1.0	-0.181	False
SE	ENSG00000172053	QARS1	chr3	-	49097991	49098092	49095936	49096079	49098191	49098258			0.024942833959136	0.27,0.896	1.0,0.951	-0.393	False
SE	ENSG00000175455	CCDC14	chr3	-	123931307	123931526	123931101	123931234	123933672	123933755			0.0013434799061944	0.622,0.93	1.0,1.0	-0.224	False
SE	ENSG00000082996	RNF13	chr3	+	149902071	149902162	149895472	149895570	149911977	149912083			0.0028970876537743	1.0,1.0	0.903,0.698	0.2	False
SE	ENSG00000214160	ALG3	chr3	-	184243790	184243996	184243531	184243630	184244600	184244721			0.0039004456671232	0.862,0.744	0.964,1.0	-0.179	False
SE	ENSG00000290830		chr7	+	102366017	102366076	102364297	102364411	102375822	102375949			0.0135803949769573	0.641,0.797	1.0,1.0	-0.281	False
SE	ENSG00000186001	LRCH3	chr3	+	197866111	197866219	197865422	197865471	197870159	197870176			0.0042468414795535	1.0,0.985	0.724,0.944	0.158	False
SE	ENSG00000116191	RALGPS2	chr1	+	178833423	178833550	178821611	178821704	178877497	178877635			0.0290828069689733	0.849,0.861	1.0,1.0	-0.145	False
SE	ENSG00000168038	ULK4	chr3	-	41705056	41705151	41663606	41663699	41705253	41705305			0.0025389364488693	0.895,1.0	0.549,0.503	0.421	False
SE	ENSG00000168615	ADAM9	chr8	+	39071297	39071413	39055576	39055772	39077227	39077411			0.0205048216564025	0.796,0.645	1.0,1.0	-0.279	False
SE	ENSG00000132122	SPATA6	chr1	-	48411463	48411588	48403801	48403882	48451551	48451600			0.0012874578695467	1.0,1.0	0.474,0.619	0.454	False
SE	ENSG00000132122	SPATA6	chr1	-	48411463	48411604	48403801	48403882	48451551	48451600			0.0011056127302976	1.0,1.0	0.46,0.605	0.468	False
SE	ENSG00000145020	AMT	chr3	-	49420210	49420342	49419709	49419788	49421491	49421572			0.0379832713799225	1.0,1.0	0.932,0.777	0.145	False
SE	ENSG00000143643	TTC13	chr1	-	230943805	230943898	230940439	230940556	230945388	230945454			0.0450549042882077	0.729,0.841	1.0,0.939	-0.185	False
SE	ENSG00000162627	SNX7	chr1	+	98738236	98738389	98701816	98701903	98760053	98760498			0.0143281482790596	0.968,0.985	0.87,0.852	0.115	False
SE	ENSG00000165113	GKAP1	chr9	-	83768817	83768970	83753257	83753359	83780381	83780404			0.0058649460466651	0.467,0.8	1.0,1.0	-0.366	False
SE	ENSG00000160229	ZNF66	chr19	+	20792511	20792638	20776303	20776450	20793782	20793878			0.0007945393812565	1.0,0.945	0.653,0.617	0.337	False
SE	ENSG00000136682	ZNG1B	chr2	+	113471032	113471089	113465128	113465173	113482176	113482228			0.0007883910906672	1.0,1.0	0.866,0.678	0.228	False
SE	ENSG00000154358	OBSCN	chr1	+	228268529	228268805	228264115	228264391	228271924	228272221			0.0083330995821281	0.758,0.386	1.0,0.857	-0.356	False
SE	ENSG00000256349		chr11	+	66523723	66523882	66521269	66521376	66526122	66526192			0.0177469973420246	1.0,1.0	1.0,0.512	0.244	False
SE	ENSG00000136231	IGF2BP3	chr7	-	23418775	23418824	23361689	23361741	23468481	23468542			0.00928857756906	0.824,0.793	1.0,0.957	-0.17	False
SE	ENSG00000105483	CARD8	chr19	-	48218870	48219012	48215339	48215384	48221729	48221855			0.0479634619214798	0.504,0.753	1.0,0.859	-0.301	False
SE	ENSG00000105483	CARD8	chr19	-	48238382	48238532	48232452	48234543	48240961	48241063			0.0430423419756712	0.625,0.862	1.0,1.0	-0.256	False
SE	ENSG00000085871	MGST2	chr4	+	139678542	139678642	139665767	139666077	139695196	139695267			0.0267650474216679	1.0,0.576	1.0,1.0	-0.212	False
SE	ENSG00000143033	MTF2	chr1	+	93129277	93129448	93127231	93127299	93133702	93133808			0.0137663879581286	0.758,0.547	0.933,0.944	-0.286	False
SE	ENSG00000144445	KANSL1L	chr2	-	210098085	210098207	210075551	210075756	210104103	210104195			0.0302405285812044	0.82,0.804	1.0,1.0	-0.188	False
SE	ENSG00000185864	NPIPB4	chr16	-	21851769	21851855	21847412	21847541	21857258	21857416			0.0354486010416579	0.0,0.0	0.0,0.448	-0.224	False
SE	ENSG00000185864	NPIPB4	chr16	-	21851914	21852046	21847412	21847541	21857258	21857345			0.0082248758115298	0.095,0.19	0.0,0.0	0.143	False
SE	ENSG00000078304	PPP2R5C	chr14	+	101786017	101786183	101762904	101762970	101856685	101856885			0.0290828069689733	1.0,0.647	1.0,0.952	-0.152	False
SE	ENSG00000183814	LIN9	chr1	-	226295841	226295946	226287663	226287797	226297718	226297813			0.0006355446113698	0.7,0.581	1.0,1.0	-0.36	False
SE	ENSG00000215883	CYB5RL	chr1	-	54179148	54179352	54169650	54174822	54184160	54184265			0.0409026617619766	1.0,0.375	1.0,1.0	-0.312	False
SE	ENSG00000153815	CMIP	chr16	+	81705498	81705604	81703856	81704085	81707013	81707084			0.0284877065579979	1.0,1.0	0.958,0.795	0.123	False
SE	ENSG00000092978	GPATCH2	chr1	-	217495014	217495075	217491505	217491750	217498355	217498395			0.0391491351026339	0.045,0.0	0.111,0.485	-0.275	False
SE	ENSG00000197043	ANXA6	chr5	-	151110626	151110644	151109752	151109846	151117126	151117180			0.0310561330604468	0.817,0.856	1.0,1.0	-0.163	False
SE	ENSG00000174501	ANKRD36C	chr2	-	95867439	95867581	95859860	95860074	95876438	95876509			0.0101629971070786	0.853,0.872	1.0,1.0	-0.137	False
SE	ENSG00000174501	ANKRD36C	chr2	-	95894212	95894275	95893695	95893724	95895398	95895471			0.0015578735751708	0.0,0.016	0.074,0.162	-0.11	False
SE	ENSG00000174501	ANKRD36C	chr2	-	95897269	95897342	95895561	95895590	95903052	95903081			0.0482490961954638	1.0,0.572	0.572,0.191	0.405	False
SE	ENSG00000174501	ANKRD36C	chr2	-	95902885	95902958	95895561	95895590	95903052	95903081			0.0002188204222096	1.0,0.94	0.595,0.136	0.605	False
SE	ENSG00000166263	STXBP4	chr17	+	55007505	55007597	55000807	55000883	55031167	55031264			0.0090835915543903	1.0,1.0	0.854,0.575	0.286	False
SE	ENSG00000005100	DHX33	chr17	-	5450806	5450934	5450202	5450406	5453579	5453668			0.0051349457861649	1.0,0.98	0.893,0.783	0.152	False
SE	ENSG00000127946	HIP1	chr7	-	75559731	75559915	75558166	75558255	75561328	75561401			0.0339332608120262	0.762,0.941	1.0,1.0	-0.149	False
SE	ENSG00000114982	KANSL3	chr2	-	96606969	96607047	96605319	96605511	96608507	96608664			0.0354486010416579	0.0,0.045	0.08,0.367	-0.201	False
SE	ENSG00000104381	GDAP1	chr8	+	74351273	74351418	74350395	74350578	74360136	74360310			0.014403978791664	0.876,0.88	1.0,1.0	-0.122	False
SE	ENSG00000143457	GOLPH3L	chr1	-	150663631	150663763	150661813	150661928	150694655	150694850			0.0451781304376495	1.0,1.0	1.0,0.765	0.117	False
SE	ENSG00000134744	TUT4	chr1	-	52458335	52458449	52446589	52446667	52461133	52461223			0.0061284185768413	0.812,0.823	0.965,1.0	-0.165	False
SE	ENSG00000088854	DNAAF9	chr20	-	3304439	3304543	3298028	3298175	3315032	3315120			0.0371209038411641	1.0,1.0	0.845,0.89	0.133	False
SE	ENSG00000088854	DNAAF9	chr20	-	3359515	3359593	3348524	3348623	3374047	3374154			0.0367761599938312	1.0,1.0	0.705,0.809	0.243	False
SE	ENSG00000136643	RPS6KC1	chr1	+	213071005	213071041	213051232	213051509	213077695	213077816			0.0211429413949022	0.865,0.779	1.0,1.0	-0.178	False
SE	ENSG00000198160	MIER1	chr1	+	66928886	66928963	66926141	66926242	66940027	66940052			0.0247880359333045	0.396,0.458	0.22,0.082	0.276	False
SE	ENSG00000087206	UIMC1	chr5	-	176969600	176969706	176958092	176958154	176970741	176970793			0.0487093012712095	0.225,0.756	1.0,0.921	-0.47	False
SE	ENSG00000157827	FMNL2	chr2	+	152643418	152643544	152640790	152640914	152647795	152649823			0.0410396653693082	0.519,0.653	0.063,0.316	0.397	False
SE	ENSG00000115204	MPV17	chr2	-	27311898	27311951	27309491	27309981	27312493	27312589			0.0001337594704843	0.746,0.73	1.0,1.0	-0.262	False
SE	ENSG00000115204	MPV17	chr2	-	27312213	27312246	27309491	27309981	27312493	27312589			0.0004521186736554	0.936,0.845	1.0,1.0	-0.109	False
SE	ENSG00000137941	TTLL7	chr1	-	83949864	83949986	83948627	83948695	83951844	83951976			0.0015672382972007	1.0,1.0	0.593,0.711	0.348	False
SE	ENSG00000074964	ARHGEF10L	chr1	+	17648553	17648675	17640201	17640302	17654635	17654665			0.0098907985199537	0.313,0.544	1.0,0.857	-0.5	False
SE	ENSG00000112249	ASCC3	chr6	-	100864063	100864214	100848003	100848707	100867907	100868032			0.0063591433992313	1.0,1.0	0.721,0.889	0.195	False
SE	ENSG00000118961	LDAH	chr2	-	20739970	20740205	20701569	20701652	20774809	20774979			0.0017649058214797	0.949,0.983	0.771,0.802	0.179	False
SE	ENSG00000088833	NSFL1C	chr20	-	1445665	1446149	1443734	1443911	1452492	1452630			0.0093340644093755	1.0,1.0	0.882,0.6	0.259	False
SE	ENSG00000144278	GALNT13	chr2	+	154408983	154409082	154395990	154396130	154438591	154438676			0.0455321711671998	1.0,1.0	1.0,0.666	0.167	False
SE	ENSG00000162687	KCNT2	chr1	-	196305233	196305345	196285656	196285758	196315891	196316026			0.0324392536428602	1.0,0.785	1.0,1.0	-0.107	False
SE	ENSG00000131127	ZNF141	chr4	+	344334	344430	343781	343908	372663	373007			0.0071516505272168	1.0,1.0	0.962,0.742	0.148	False
SE	ENSG00000175634	RPS6KB2	chr11	+	67433125	67433216	67432951	67433042	67433339	67433447			0.0054466341751487	0.684,0.607	1.0,1.0	-0.355	False
SE	ENSG00000185842	DNAH14	chr1	+	225023614	225023865	225007412	225007544	225038693	225038823			0.0223800865535523	1.0,0.926	0.524,0.8	0.301	False
SE	ENSG00000185842	DNAH14	chr1	+	225153749	225153826	225152696	225152883	225159313	225159485			0.0065643848127701	0.441,0.724	0.887,1.0	-0.361	False
SE	ENSG00000155545	MIER3	chr5	-	56938295	56938338	56937577	56937698	56938882	56938971			0.0156752035031689	0.0,0.0	0.205,0.061	-0.133	False
SE	ENSG00000085840	ORC1	chr1	-	52383829	52383937	52383419	52383569	52384549	52384721			0.0143281482790596	1.0,0.964	0.776,0.75	0.219	False
SE	ENSG00000137513	NARS2	chr11	-	78441090	78441117	78435967	78436814	78443660	78443721			0.0380694253296509	1.0,0.76	1.0,1.0	-0.12	False
SE	ENSG00000174446	SNAPC5	chr15	-	66495329	66495419	66493467	66494552	66497641	66497750			0.0019705375081594	1.0,1.0	0.813,0.571	0.308	False
SE	ENSG00000160741	CRTC2	chr1	-	153953265	153953369	153952804	153952834	153953537	153953606			0.00928857756906	0.617,0.841	1.0,1.0	-0.271	False
SE	ENSG00000085063	CD59	chr11	-	33733494	33733610	33731423	33731468	33736381	33736423			0.028163467807491	0.0,0.23	0.0,0.0	0.115	False
SE	ENSG00000085063	CD59	chr11	-	33733494	33733614	33731423	33731468	33736381	33736422			0.0284877065579979	0.0,0.227	0.0,0.0	0.114	False
SE	ENSG00000165671	NSD1	chr5	+	177248180	177248324	177246677	177246796	177251729	177251853			0.0182095101287851	1.0,0.978	0.936,0.808	0.117	False
SE	ENSG00000116138	DNAJC16	chr1	+	15529087	15529272	15526812	15526958	15534236	15534303			0.0447883981548121	0.733,0.769	1.0,1.0	-0.249	False
SE	ENSG00000144406	UNC80	chr2	+	209773093	209773142	209771568	209772164	209775888	209776045			0.0117356714067315	0.949,1.0	0.789,0.771	0.194	False
SE	ENSG00000279457	WASH9P	chr1	-	187754	187890	187375	187577	188129	188266			0.0053047544450983	1.0,0.931	0.488,0.715	0.364	False
SE	ENSG00000091136	LAMB1	chr7	-	107939988	107940358	107937092	107937277	107951225	107951322			0.0002059281539995	0.824,0.841	1.0,1.0	-0.167	False
SE	ENSG00000115464	USP34	chr2	-	61204255	61204380	61192900	61192980	61204496	61204601			0.0035797880775131	0.969,0.889	0.654,0.723	0.241	False
SE	ENSG00000101104	PABPC1L	chr20	+	44938673	44938748	44938044	44938191	44939125	44939184			0.0052348167068674	0.665,0.777	1.0,1.0	-0.279	False
SE	ENSG00000198648	STK39	chr2	-	168065318	168065381	168063499	168063570	168074981	168075011			0.0482044959145801	0.894,0.934	0.771,0.713	0.172	False
SE	ENSG00000156973	PDE6D	chr2	-	231737186	231737292	231732432	231733033	231738012	231738138			0.0316063227007775	0.762,0.744	1.0,0.949	-0.221	False
SE	ENSG00000196693	ZNF33B	chr10	-	42636919	42636972	42632294	42632439	42638473	42638521			0.0479634619214798	1.0,0.792	1.0,1.0	-0.104	False
SE	ENSG00000198363	ASPH	chr8	-	61633682	61633727	61618977	61619019	61637946	61637986			0.00928857756906	0.939,1.0	0.744,0.561	0.317	False
SE	ENSG00000059588	TARBP1	chr1	-	234427316	234427388	234425672	234425793	234427575	234427766			0.0222240967920164	0.942,0.787	1.0,1.0	-0.135	False
SE	ENSG00000162885	B3GALNT2	chr1	-	235458602	235458786	235455558	235455684	235470849	235470960			0.0341754696572065	0.385,0.913	1.0,1.0	-0.351	False
SE	ENSG00000162885	B3GALNT2	chr1	-	235465635	235465714	235455558	235455684	235470849	235470930			0.0213849682291457	0.532,0.854	1.0,1.0	-0.307	False
SE	ENSG00000144868	TMEM108	chr3	+	133379751	133381161	133229265	133229351	133390179	133390334			0.0045386652492548	1.0,1.0	0.818,0.6	0.291	False
SE	ENSG00000169432	SCN9A	chr2	-	166304030	166304122	166303089	166303302	166304237	166304329			0.0061284185768413	0.316,0.264	0.0,0.033	0.274	False
SE	ENSG00000105948	IFT56	chr7	+	139187405	139187539	139181091	139181198	139189320	139189665			0.0379263604187955	1.0,0.736	1.0,1.0	-0.132	False
SE	ENSG00000143622	RIT1	chr1	-	155904602	155904610	155904310	155904502	155904730	155904804			0.0006263094553774	0.289,0.454	0.0,0.0	0.371	False
SE	ENSG00000112367	FIG4	chr6	+	109716444	109716568	109715077	109715176	109732636	109732687			0.0460923449698266	0.916,0.805	1.0,1.0	-0.139	False
SE	ENSG00000183960	KCNH8	chr3	+	19451154	19451404	19450105	19450305	19456767	19456982			0.0187486160229082	0.833,0.737	1.0,1.0	-0.215	False
SE	ENSG00000137692	DCUN1D5	chr11	-	103082747	103082839	103066458	103066567	103083255	103083326			0.0160666057437521	1.0,1.0	0.866,0.82	0.157	False
SE	ENSG00000184182	UBE2F	chr2	+	238032221	238032254	238025341	238025412	238035877	238035922			0.0450549042882077	0.925,0.795	1.0,0.933	-0.106	False
SE	ENSG00000145996	CDKAL1	chr6	+	21108400	21108463	21065047	21065228	21198020	21198104			0.0413925034333431	1.0,0.752	1.0,1.0	-0.124	False
SE	ENSG00000065609	SNAP91	chr6	-	83556142	83556245	83552879	83554285	83560103	83560208			0.0296366180015941	1.0,0.918	0.746,0.653	0.26	False
SE	ENSG00000137601	NEK1	chr4	-	169438082	169438259	169433544	169433665	169463242	169463395			0.0050391702389127	0.696,0.853	1.0,1.0	-0.226	False
SE	ENSG00000078549	ADCYAP1R1	chr7	+	31077990	31078098	31064830	31064936	31084140	31084250			0.008506929394902	0.902,0.767	1.0,1.0	-0.165	False
SE	ENSG00000181544	FANCB	chrX	-	14844855	14845286	14844502	14844740	14850504	14850674			0.0266007214564105	1.0,0.684	1.0,1.0	-0.158	False
SE	ENSG00000118418	HMGN3	chr6	-	79202055	79202155	79201244	79201726	79202275	79202389			0.0298122024158094	0.254,0.074	0.0,0.0	0.164	False
SE	ENSG00000099968	BCL2L13	chr22	+	17688985	17689142	17683213	17683321	17696140	17696210			0.045938531171893	0.739,0.769	1.0,0.926	-0.209	False
SE	ENSG00000160813	PPP1R35	chr7	-	100435630	100435767	100435281	100435533	100435847	100436064			0.0479634619214798	1.0,0.761	1.0,1.0	-0.119	False
SE	ENSG00000005471	ABCB4	chr7	-	87413616	87413717	87409235	87409392	87417311	87417515			0.0187430316125898	1.0,0.516	1.0,1.0	-0.242	False
SE	ENSG00000128563	PRKRIP1	chr7	+	102365954	102366076	102363893	102364411	102375822	102375949			0.0282728488814617	0.657,0.855	1.0,1.0	-0.244	False
SE	ENSG00000040933	INPP4A	chr2	+	98543876	98544007	98539527	98539675	98552785	98552969			0.0189118695711906	1.0,1.0	0.799,0.715	0.243	False
SE	ENSG00000186088	GSAP	chr7	-	77353571	77353641	77352943	77353026	77355212	77355430			0.0449102833782006	0.629,0.819	1.0,1.0	-0.276	False
SE	ENSG00000146909	NOM1	chr7	+	156958605	156958856	156954111	156954298	156959850	156960118			0.0053297487846615	0.231,0.25	0.0,0.0	0.24	False
SE	ENSG00000219545	UMAD1	chr7	+	7801669	7801743	7673308	7673453	7877280	7877443			0.0156592061943157	0.956,0.8	1.0,1.0	-0.122	False
SE	ENSG00000106608	URGCP	chr7	-	43887789	43887816	43887414	43887485	43926131	43926411			0.0247880359333045	0.772,0.458	1.0,0.922	-0.346	False
SE	ENSG00000280828		chr7	+	128609486	128609579	128608117	128608213	128615859	128615970			0.0438827818646762	0.853,0.91	1.0,1.0	-0.119	False
SE	ENSG00000291133		chr7	-	35132309	35132369	35123997	35124078	35141032	35141119			0.001449885254827	1.0,0.952	0.439,0.74	0.386	False
SE	ENSG00000125812	GZF1	chr20	+	23369583	23369741	23368761	23368929	23370090	23373045			0.0051660456086987	0.692,0.692	1.0,1.0	-0.308	False
SE	ENSG00000168807	SNTB2	chr16	+	69260049	69260127	69245601	69245815	69270142	69270200			0.0460774426863569	1.0,0.586	1.0,1.0	-0.207	False
SE	ENSG00000094841	UPRT	chrX	+	75294562	75294620	75293471	75293514	75296341	75296411			0.0119511048908819	0.281,0.304	0.093,0.044	0.224	False
SE	ENSG00000099204	ABLIM1	chr10	-	114447879	114448020	114445311	114445403	114451623	114451671			0.0250267856190089	1.0,0.944	0.854,0.551	0.269	False
SE	ENSG00000099204	ABLIM1	chr10	-	114447879	114448026	114445311	114445403	114451623	114451671			0.0170551533232827	1.0,0.933	0.818,0.524	0.295	False
SE	ENSG00000133703	KRAS	chr12	-	25227233	25227337	25225613	25225773	25245273	25245395			0.0023387205301939	1.0,1.0	0.768,0.739	0.246	False
SE	ENSG00000133703	KRAS	chr12	-	25227233	25227412	25225613	25225773	25245273	25245395			0.008970255567562	1.0,1.0	0.88,0.848	0.136	False
SE	ENSG00000147010	SH3KBP1	chrX	-	19683822	19684028	19644497	19645475	19695611	19695741			0.03108943306365	1.0,0.949	0.667,0.833	0.224	False
SE	ENSG00000183354	BRD10	chr9	-	5933750	5933881	5929043	5929159	5944870	5944960			0.0094136843505331	0.346,0.117	0.0,0.0	0.231	False
SE	ENSG00000184634	MED12	chrX	+	71134356	71134466	71133122	71133212	71134712	71134848			0.045938531171893	1.0,0.793	1.0,1.0	-0.103	False
SE	ENSG00000112715	VEGFA	chr6	+	43780731	43780803	43778888	43778918	43784540	43784562			0.0279381184980561	0.251,0.209	0.144,0.059	0.129	False
SE	ENSG00000198814	GK	chrX	+	30668011	30668118	30665510	30665584	30677374	30677452			0.0410396653693082	1.0,1.0	0.614,0.903	0.242	False
SE	ENSG00000198814	GK	chrX	+	30727465	30727552	30724100	30724181	30728731	30729249			0.0350763981393127	1.0,0.93	0.863,0.594	0.237	False
SE	ENSG00000104613	INTS10	chr8	+	19824802	19824972	19823872	19824044	19826425	19826559			0.0042975116138577	1.0,1.0	0.778,0.657	0.282	False
SE	ENSG00000068354	TBC1D25	chrX	+	48544868	48545023	48541284	48541442	48558896	48559024			0.0312185493068369	0.8,1.0	0.524,0.579	0.349	False
SE	ENSG00000156469	MTERF3	chr8	-	96246306	96246454	96245859	96245931	96250905	96251095			0.0396334575734343	1.0,1.0	0.684,0.826	0.245	False
SE	ENSG00000086102	NFX1	chr9	+	33328580	33328678	33318909	33319127	33332471	33332502			0.0354486010416579	1.0,0.763	1.0,1.0	-0.119	False
SE	ENSG00000104164	BLOC1S6	chr15	+	45592134	45592276	45587354	45587525	45597879	45599562			0.0106156964776704	0.459,0.768	1.0,1.0	-0.386	False
SE	ENSG00000107864	CPEB3	chr10	-	92091829	92091944	92081319	92081501	92111075	92111194			0.0473727167533645	1.0,0.428	1.0,1.0	-0.286	False
SE	ENSG00000100288	CHKB	chr22	-	50580056	50580082	50579726	50579802	50580189	50580271			0.0037377425805178	0.884,0.788	1.0,1.0	-0.164	False
SE	ENSG00000283189		chr3	-	49420214	49420342	49419709	49419788	49421491	49421572			0.0179647544190327	1.0,1.0	0.865,0.743	0.196	False
SE	ENSG00000135315	CEP162	chr6	-	84226336	84226452	84221056	84221171	84227579	84227608			0.0425962500426366	1.0,1.0	0.921,0.411	0.334	False
SE	ENSG00000118004	COLEC11	chr2	+	3637532	3637604	3613310	3613382	3640277	3640331			0.0142979402970673	0.825,0.828	0.954,1.0	-0.15	False
SE	ENSG00000124406	ATP8A1	chr4	-	42569160	42569205	42555967	42556040	42574618	42574707			0.0118559210854671	0.078,0.017	0.161,0.408	-0.237	False
SE	ENSG00000083857	FAT1	chr4	-	186590367	186590403	186588391	186589220	186595688	186595826			0.0248938134430668	1.0,0.725	1.0,1.0	-0.137	False
SE	ENSG00000120992	LYPLA1	chr8	-	54055059	54055133	54052653	54052756	54062253	54062324			0.0324276887971413	1.0,1.0	0.963,0.804	0.117	False
SE	ENSG00000130749	ZC3H4	chr19	-	47069091	47069343	47064186	47067869	47071777	47072121			0.0382247123800345	0.895,0.636	1.0,1.0	-0.234	False
SE	ENSG00000165802	NSMF	chr9	-	137455238	137455307	137454390	137454443	137455628	137455634			0.028163467807491	0.762,0.648	0.452,0.439	0.26	False
SE	ENSG00000163558	PRKCI	chr3	+	170267914	170268000	170263378	170263429	170270420	170270561			0.044116065654036	0.815,0.868	0.928,1.0	-0.123	False
SE	ENSG00000148153	INIP	chr9	-	112689526	112689617	112683925	112687633	112694130	112694233			0.0058064572771713	1.0,1.0	0.931,0.658	0.206	False
SE	ENSG00000215126	ZNG1F	chr9	-	41165000	41165087	41162332	41162377	41166783	41166830			0.0215190456547734	1.0,0.927	0.844,0.591	0.246	False
SE	ENSG00000215126	ZNG1F	chr9	-	41170283	41170423	41166783	41166830	41171846	41171934			0.0107465206770629	0.026,0.232	0.0,0.0	0.129	False
SE	ENSG00000066382	MPPED2	chr11	-	30535993	30536175	30495295	30495521	30580245	30580494			0.0213849682291457	1.0,1.0	0.729,1.0	0.135	False
SE	ENSG00000158402	CDC25C	chr5	-	138329552	138329647	138328483	138328529	138330986	138331180			0.014048959570698	0.303,0.804	1.0,0.933	-0.413	False
SE	ENSG00000136527	TRA2B	chr3	-	185931576	185931852	185926600	185926734	185937824	185938029			0.0086108880389699	0.0,0.041	0.2,0.073	-0.116	False
SE	ENSG00000101972	STAG2	chrX	+	124021366	124021431	123961705	123961856	124022530	124022671			0.0298013097152426	0.316,0.143	0.0,0.0	0.229	False
SE	ENSG00000159063	ALG8	chr11	-	78127357	78127439	78124020	78124214	78139493	78139622			0.0140941371471314	1.0,1.0	0.585,0.92	0.248	False
SE	ENSG00000152404	CWF19L2	chr11	-	107428798	107429451	107418193	107418287	107433633	107433749			0.0069341121772078	0.956,0.533	1.0,1.0	-0.256	False
SE	ENSG00000186026	ZNF284	chr19	+	44081014	44081141	44076321	44076404	44082012	44082105			0.0146013496016816	1.0,1.0	1.0,0.747	0.127	False
SE	ENSG00000149311	ATM	chr11	+	108235669	108235834	108229177	108229323	108243952	108244118			0.0015808450970923	1.0,0.976	0.755,0.829	0.196	False
SE	ENSG00000107560	RAB11FIP2	chr10	-	118033981	118034041	118015064	118015110	118038971	118039440			0.0015924260673973	0.0,0.0	0.456,0.124	-0.29	False
SE	ENSG00000204179	PTPN20	chr10	+	46932376	46932533	46911427	46911501	46940622	46940717			8.89687e+10	0.636,0.333	1.0,1.0	-0.515	False
SE	ENSG00000172661	WASHC2C	chr10	+	45769448	45769618	45765678	45765810	45773255	45773358			0.0203373671915019	0.96,1.0	0.959,0.78	0.111	False
SE	ENSG00000172661	WASHC2C	chr10	+	45769454	45769618	45765678	45765810	45773255	45773358			0.0460933920859302	0.9,1.0	0.922,0.621	0.178	False
SE	ENSG00000172661	WASHC2C	chr10	+	45786611	45786674	45785508	45785631	45787034	45787247			0.0310561330604468	0.808,0.794	0.922,1.0	-0.16	False
SE	ENSG00000163312	HELQ	chr4	-	83446834	83447035	83446013	83446086	83448782	83448961			1.43262e+11	1.0,1.0	0.474,0.125	0.701	False
SE	ENSG00000240771	ARHGEF25	chr12	+	57614015	57614119	57613693	57613760	57614330	57614400			0.003413575413442	1.0,1.0	0.879,0.902	0.109	False
SE	ENSG00000204852	TCTN1	chr12	+	110634669	110634779	110632471	110632559	110636480	110636501			0.0082909028788216	0.829,0.903	0.622,0.364	0.373	False
SE	ENSG00000076513	ANKRD13A	chr12	+	110016387	110016433	110013124	110013249	110018344	110018488			0.016523177694439	1.0,0.924	0.471,0.82	0.317	False
SE	ENSG00000110921	MVK	chr12	+	109590682	109590861	109586753	109586799	109591240	109591357			0.0081329048948791	0.882,0.524	1.0,1.0	-0.297	False
SE	ENSG00000129197	RPAIN	chr17	+	5425970	5426071	5422768	5422829	5428070	5431484			0.0247880359333045	0.771,0.597	1.0,0.885	-0.259	True
SE	ENSG00000129197	RPAIN	chr17	+	5426136	5426299	5422768	5422829	5428070	5428211			0.0103742126954408	0.864,0.692	1.0,0.935	-0.19	True
SE	ENSG00000167972	ABCA3	chr16	-	2326412	2326473	2326009	2326274	2328452	2328757			0.0167041470437335	1.0,0.759	1.0,1.0	-0.121	True
SE	ENSG00000119684	MLH3	chr14	-	75039910	75040024	75038339	75038412	75041614	75041700			0.0002188204222096	1.0,1.0	0.75,0.515	0.367	False
SE	ENSG00000285000		chr5	+	77048937	77048987	77048160	77048272	77052705	77052807			0.0438827818646762	1.0,0.974	1.0,0.7	0.137	True
SE	ENSG00000134644	PUM1	chr1	-	31006993	31007099	30995053	30995220	31028795	31028864			0.022503587726871	1.0,0.557	0.148,0.127	0.641	True
SE	ENSG00000155229	MMS19	chr10	-	97468965	97469126	97468251	97468406	97469645	97469723			0.0001091640706166	0.667,0.511	1.0,1.0	-0.411	True
SE	ENSG00000115827	DCAF17	chr2	+	171447385	171447737	171443522	171443613	171448680	171448817			0.0290828069689733	0.111,0.154	0.0,0.03	0.118	True
SE	ENSG00000175455	CCDC14	chr3	-	123931307	123931512	123930771	123931234	123933672	123933755			0.0006394188874791	0.391,0.806	1.0,1.0	-0.401	True
SE	ENSG00000186001	LRCH3	chr3	+	197866152	197866219	197865422	197865471	197870159	197870176			0.0001472196303048	1.0,0.917	0.2,0.507	0.605	True
SE	ENSG00000185104	FAF1	chr1	-	50583651	50583709	50582617	50582699	50584684	50584811			0.0204196039478856	1.0,1.0	1.0,0.747	0.127	True
SE	ENSG00000174501	ANKRD36C	chr2	-	95897269	95897436	95895561	95895590	95903052	95903081			0.0217065290543174	1.0,0.5	0.286,0.15	0.532	True
SE	ENSG00000165671	NSD1	chr5	+	177247923	177248324	177246677	177246796	177251729	177251853			0.0081329048948791	1.0,0.946	0.81,0.667	0.234	True
SE	ENSG00000074201	CLNS1A	chr11	-	77622499	77622689	77619483	77619695	77624962	77625551			0.044116065654036	0.949,0.981	0.907,0.795	0.114	True
SE	ENSG00000289346		chr7	-	74883727	74884046	74883348	74883463	74884143	74884223			0.0076255376292863	1.0,1.0	0.85,0.833	0.159	True
SE	ENSG00000289346		chr7	-	74883750	74883835	74883348	74883463	74884143	74884223			0.0023387205301939	1.0,1.0	0.835,0.597	0.284	True
SE	ENSG00000156504	PABIR2	chrX	-	134789579	134789636	134789222	134789266	134793802	134793893			0.0285762489659645	0.344,0.419	0.86,0.71	-0.403	True
SE	ENSG00000165392	WRN	chr8	+	31090464	31090536	31088889	31088965	31090833	31090942			0.0310561330604468	1.0,0.615	1.0,1.0	-0.193	True
SE	ENSG00000104313	EYA1	chr8	-	71215386	71215534	71211155	71211256	71215613	71215728			0.0085734634753276	1.0,0.988	1.0,0.755	0.117	True
SE	ENSG00000248643	RBM14-RBM4	chr11	+	66638558	66638752	66616629	66617057	66639699	66640123			0.0410396653693082	1.0,0.895	0.81,0.565	0.26	True
SE	ENSG00000099290	WASHC2A	chr10	+	50082660	50082757	50080875	50080931	50084071	50084165			0.0118559210854671	0.137,0.297	0.0,0.085	0.174	True
SE	ENSG00000099290	WASHC2A	chr10	+	50082663	50082757	50080875	50080931	50084071	50084165			0.0150019253523212	0.06,0.328	0.0,0.045	0.172	True
SE	ENSG00000035403	VCL	chr10	+	74077701	74077748	74074742	74074903	74082453	74082544			0.0460060036402288	0.055,0.154	0.0,0.0	0.104	True
SE	ENSG00000265479	DTX2P1-UPK3BP1-PMS2P11	chr7	+	77018908	77018997	77015671	77015855	77039955	77040089			0.030261592875462	1.0,1.0	0.849,0.669	0.241	True
SE	ENSG00000122376	SHLD2	chr10	+	87175888	87176095	87170839	87170974	87180125	87180303			0.0309736116748793	1.0,0.795	1.0,1.0	-0.103	True
SE	ENSG00000182168	UNC5C	chr4	-	95301622	95301749	95278258	95278362	95335409	95335631			0.0156426872520311	0.843,0.873	1.0,1.0	-0.142	True

## Sheet: CBNR20+Aβ vs Aβ
Class	GeneID	geneSymbol	chr	strand	coho1	coho2	coho3	coho4	coho5	coho6	coho7	coho8	FDR	IncLevel1	IncLevel2	IncLevelDifference	DE-NOVO
MXE	ENSG00000198089	SFI1	chr22	+	31550253	31550348	31561289	31561392	31546860	31546971	31573057.0	31573214.0	0.0308531338688416	0.861,1.0	0.57,0.805	0.243	False
MXE	ENSG00000130818	ZNF426	chr19	-	9533839	9533966	9535187	9535279	9532844	9532925	9536207.0	9536356.0	0.000750231419195	0.0,0.0	0.294,0.306	-0.3	False
MXE	ENSG00000185513	L3MBTL1	chr20	+	43530283	43530419	43532772	43532924	43529202	43529368	43533341.0	43533418.0	0.0062122896059839	0.342,0.065	0.722,0.666	-0.49	False
MXE	ENSG00000033627	ATP6V0A1	chr17	+	42468009	42468107	42470089	42470218	42466428	42466507	42477656.0	42477742.0	0.0004921309454097	0.904,0.75	1.0,1.0	-0.173	False
MXE	ENSG00000170175	CHRNB1	chr17	+	7448578	7448788	7454296	7454520	7447502	7447650	7455283.0	7455456.0	0.0091796011785157	0.0,0.222	0.938,0.667	-0.692	False
MXE	ENSG00000174628	IQCK	chr16	+	19735352	19735450	19763847	19764112	19733697	19733827	19788837.0	19788922.0	0.0469852176496158	0.783,0.545	1.0,0.944	-0.308	False
MXE	ENSG00000176953	NFATC2IP	chr16	+	28954564	28954682	28955977	28956058	28952131	28952204	28956150.0	28956337.0	0.0156580189861277	0.691,0.365	0.921,0.912	-0.389	False
MXE	ENSG00000188603	CLN3	chr16	-	28487661	28487741	28488590	28488662	28487455	28487541	28489289.0	28489386.0	0.045427684865125	0.172,0.293	0.629,0.509	-0.336	False
MXE	ENSG00000157823	AP3S2	chr15	-	89877305	89877424	89878264	89878300	89871474	89871546	89888520.0	89888632.0	0.0078446702870811	0.154,0.094	0.421,0.777	-0.475	False
MXE	ENSG00000126226	PCID2	chr13	-	113185484	113185560	113190871	113190975	113184345	113184487	113195070.0	113195125.0	0.0232119415826992	0.654,0.441	0.21,0.206	0.34	False
MXE	ENSG00000278931		chr21	+	8866870	8866899	8866990	8867063	8864000	8864082	8873016.0	8873087.0	0.0153348235567058	0.0,0.122	0.2,0.503	-0.291	False
MXE	ENSG00000206560	ANKRD28	chr3	-	15737032	15737233	15751749	15751820	15735409	15735497	15766233.0	15766312.0	0.0054631702784406	0.243,0.177	0.512,0.567	-0.33	False
MXE	ENSG00000138303	ASCC1	chr10	-	72133056	72133181	72152868	72152988	72096519	72097450	72161537.0	72161674.0	0.0248571887499656	1.0,1.0	0.826,0.883	0.145	False
MXE	ENSG00000177058	SLC38A9	chr5	-	55672562	55672695	55697845	55697992	55669757	55669879	55711451.0	55711499.0	0.000112471970358	1.0,1.0	0.323,0.309	0.684	False
MXE	ENSG00000109586	GALNT7	chr4	+	173297794	173297977	173298114	173298297	173295763	173295843	173302046.0	173302164.0	0.0174157797939184	0.111,0.0	0.25,0.222	-0.18	False
MXE	ENSG00000163681	SLMAP	chr3	+	57907883	57908006	57909075	57909150	57896872	57896932	57912380.0	57912701.0	0.0186781805191466	1.0,0.92	0.767,0.622	0.265	False
MXE	ENSG00000163913	IFT122	chr3	+	129492140	129492194	129495445	129495607	129488256	129488397	129499901.0	129500068.0	0.0218293469201225	0.422,0.467	0.075,0.151	0.332	False
MXE	ENSG00000164073	MFSD8	chr4	-	127942044	127942158	127943751	127943992	127939852	127939997	127949803.0	127949847.0	0.000750231419195	1.0,0.928	0.619,0.455	0.427	False
MXE	ENSG00000041357	PSMA4	chr15	+	78542176	78542219	78542482	78542645	78541904	78541930	78544189.0	78544267.0	0.0017057624603997	0.086,0.254	0.0,0.0	0.17	False
MXE	ENSG00000160746	ANO10	chr3	-	43580352	43580472	43598531	43598666	43576691	43577261	43605713.0	43605863.0	0.0314290528441058	0.275,0.136	0.091,0.03	0.145	False
MXE	ENSG00000135241	PNPLA8	chr7	-	108479183	108479379	108487758	108487953	108470416	108472675	108491409.0	108491467.0	0.021004380820695	0.727,0.562	0.957,0.905	-0.286	False
MXE	ENSG00000104427	ZC2HC1A	chr8	+	78711989	78712106	78714626	78714699	78698413	78698513	78715220.0	78715328.0	0.0289410668188767	0.385,1.0	1.0,1.0	-0.307	False
MXE	ENSG00000103351	CLUAP1	chr16	+	3506330	3506415	3508288	3508468	3504719	3504831	3512382.0	3512478.0	0.0246367047309654	0.574,0.6	0.829,0.841	-0.248	False
MXE	ENSG00000147099	HDAC8	chrX	-	72495155	72495268	72567888	72568030	72490928	72491006	72568753.0	72568884.0	0.0197267823480713	0.29,0.375	0.605,0.603	-0.271	False
MXE	ENSG00000163870	TPRA1	chr3	-	127575748	127575809	127575939	127576050	127575402	127575505	127576616.0	127576696.0	0.0056472325037025	1.0,1.0	0.0,0.899	0.55	False
MXE	ENSG00000138382	METTL5	chr2	-	169819560	169819643	169821091	169821273	169812456	169812506	169821942.0	169822057.0	0.037936695269646	1.0,1.0	0.788,0.907	0.152	False
MXE	ENSG00000163904	SENP2	chr3	+	185598411	185598545	185598957	185599024	185590113	185590169	185600764.0	185600855.0	0.0174157797939184	1.0,0.842	0.4,0.656	0.393	False
MXE	ENSG00000120725	SIL1	chr5	-	139042619	139042719	139050937	139051046	139026800	139026992	139121034.0	139121170.0	0.0344022141731771	0.885,0.772	0.271,0.568	0.409	False
MXE	ENSG00000114388	NPRL2	chr3	-	50349385	50349494	50349664	50349833	50348873	50349010	50349930.0	50350022.0	0.00554812439452	0.179,0.0	0.685,0.343	-0.424	False
MXE	ENSG00000135912	TTLL4	chr2	+	218747002	218747194	218747289	218747372	218746154	218746231	218747596.0	218747725.0	0.0289410668188767	0.887,1.0	0.896,0.598	0.197	False
MXE	ENSG00000162419	GMEB1	chr1	+	28690073	28690186	28691584	28691709	28683563	28683740	28692941.0	28693045.0	0.0186833559379432	0.207,0.173	0.582,0.745	-0.473	False
MXE	ENSG00000082458	DLG3	chrX	+	70493375	70493475	70495407	70495453	70492520	70492596	70497179.0	70497221.0	0.0022660732588491	1.0,1.0	0.913,0.713	0.187	False
MXE	ENSG00000109339	MAPK10	chr4	-	86194308	86194335	86194335	86194407	86159297	86159467	86354529.0	86354644.0	0.01399997852193	1.0,1.0	0.761,0.781	0.229	False
MXE	ENSG00000205060	SLC35B4	chr7	-	134304804	134304854	134306671	134306774	134302028	134302110	134309365.0	134309479.0	0.0039511406978519	0.749,0.855	0.535,0.435	0.317	False
MXE	ENSG00000291178		chr7	-	100330181	100330284	100330462	100330549	100328835	100329019	100332441.0	100332581.0	0.0073687498203907	0.531,0.406	0.653,0.644	-0.18	False
MXE	ENSG00000046651	OFD1	chrX	+	13751248	13751368	13753367	13753441	13749426	13749533	13755150.0	13755242.0	0.0256137007847937	0.28,0.283	0.545,0.685	-0.334	False
MXE	ENSG00000101966	XIAP	chrX	+	123891237	123891316	123892730	123892773	123888618	123888718	123900492.0	123900693.0	0.0314290528441058	0.678,0.883	0.433,0.438	0.345	False
MXE	ENSG00000137073	UBAP2	chr9	-	33953284	33953474	33956078	33956146	33948373	33948587	33960825.0	33960878.0	0.003437363542891	0.0,0.233	0.536,0.591	-0.447	False
MXE	ENSG00000116580	GON4L	chr1	-	155783985	155784089	155785333	155785374	155777621	155777820	155795049.0	155795151.0	0.003437363542891	0.298,0.211	0.532,0.547	-0.285	False
MXE	ENSG00000215126	ZNG1F	chr9	-	41170283	41170423	41171846	41171934	41166783	41166830	41172711.0	41172749.0	0.0073687498203907	1.0,1.0	0.959,0.71	0.165	False
MXE	ENSG00000266173	STRADA	chr17	-	63714005	63714108	63726637	63726695	63713405	63713527	63728333.0	63728413.0	0.0154585205772553	0.0,0.0	0.086,0.196	-0.141	False
MXE	ENSG00000154114	TBCEL	chr11	+	121053629	121053732	121055051	121055308	121047527	121047667	121058344.0	121058471.0	0.0035149856309893	0.0,0.0	0.239,0.21	-0.224	False
MXE	ENSG00000137343	ATAT1	chr6	+	30642767	30643011	30645894	30645974	30642175	30642247	30646066.0	30646109.0	0.005526434638772	1.0,1.0	0.607,0.822	0.286	False
MXE	ENSG00000179295	PTPN11	chr12	+	112486474	112486629	112488442	112488510	112482073	112482205	112489023.0	112489175.0	0.014366701564929	0.11,0.079	0.216,0.214	-0.12	False
MXE	ENSG00000132676	DAP3	chr1	+	155717005	155717128	155721516	155721680	155709772	155709824	155725381.0	155725490.0	0.0368559566983595	0.901,0.787	0.967,0.985	-0.132	False
MXE	ENSG00000065427	KARS1	chr16	-	75644282	75644462	75645721	75645835	75641563	75641723	75647577.0	75647665.0	0.0050723295319276	0.126,0.206	0.0,0.0	0.166	True
MXE	ENSG00000109919	MTCH2	chr11	-	47622700	47622726	47625673	47625741	47617316	47618919	47627079.0	47627127.0	0.0293206300662987	0.906,1.0	0.816,0.652	0.219	True
A5SS	ENSG00000244687	UBE2V1	chr20	-	50096482	50096820	50096671	50096820	50084128	50084254			0.0420345916474685	0.036,0.022	0.128,0.154	-0.112	False
A5SS	ENSG00000166845	C18orf54	chr18	+	54361642	54362431	54361642	54361891	54362770	54362921			0.0347046294193881	0.818,0.368	0.778,1.0	-0.296	False
A5SS	ENSG00000129197	RPAIN	chr17	+	5425970	5426299	5425970	5426082	5428070	5428211			0.0018918986687305	0.745,0.875	1.0,1.0	-0.19	False
A5SS	ENSG00000108370	RGS9	chr17	+	65177731	65177803	65177731	65177794	65189285	65189315			0.0097181025167163	0.653,0.485	0.79,1.0	-0.326	False
A5SS	ENSG00000102878	HSF4	chr16	+	67167119	67167599	67167119	67167222	67167823	67167947			0.038366246675314	0.724,0.652	1.0,0.939	-0.282	False
A5SS	ENSG00000159459	UBR1	chr15	-	43025373	43025429	43025380	43025429	43024828	43024983			0.0058609260272733	0.16,0.12	0.0,0.0	0.14	False
A5SS	ENSG00000147044	CASK	chrX	-	41853096	41853227	41853114	41853227	41787177	41787283			0.0347046294193881	0.0,0.043	0.156,0.134	-0.124	False
A5SS	ENSG00000266338	NBPF15	chr1	-	144429699	144429863	144429810	144429863	144428605	144428657			0.0175294172148467	0.892,0.806	0.961,0.946	-0.105	False
A5SS	ENSG00000041357	PSMA4	chr15	+	78542176	78542645	78542176	78542219	78544189	78544267			0.0053646552302839	0.946,0.705	1.0,1.0	-0.175	False
A5SS	ENSG00000135241	PNPLA8	chr7	-	108487758	108487953	108487944	108487953	108479183	108479379			0.0015687354491663	0.806,0.684	1.0,1.0	-0.255	False
A5SS	ENSG00000182923	CEP63	chr3	+	134495295	134495364	134495295	134495360	134507108	134507286			0.0324698201854326	0.973,1.0	0.719,0.937	0.158	False
A5SS	ENSG00000144357	UBR3	chr2	+	170006989	170007202	170006989	170007190	170008803	170008940			0.0035849228209255	0.0,0.0	0.48,0.303	-0.391	False
A5SS	ENSG00000160229	ZNF66	chr19	+	20776303	20776481	20776303	20776450	20792511	20792638			0.0025819380369821	0.553,0.375	0.148,0.0	0.39	False
A5SS	ENSG00000091127	PUS7	chr7	-	105470687	105470848	105470760	105470848	105468336	105468463			0.0097181025167163	1.0,1.0	0.667,0.737	0.298	False
A5SS	ENSG00000111653	ING4	chr12	-	6652935	6653050	6652944	6653050	6652661	6652767			0.0023732029208747	0.891,0.956	0.653,0.592	0.301	False
A5SS	ENSG00000160688	FLAD1	chr1	+	154990158	154990528	154990158	154990257	154992712	154992786			0.0097181025167163	1.0,1.0	0.667,0.826	0.254	False
A5SS	ENSG00000117308	GALE	chr1	-	23796508	23796782	23796696	23796782	23796150	23796265			0.0421212068987636	1.0,0.517	1.0,1.0	-0.242	False
A5SS	ENSG00000170581	STAT2	chr12	-	56349344	56349509	56349425	56349509	56349162	56349261			0.0093559311618841	0.0,0.0	0.105,0.211	-0.158	False
A5SS	ENSG00000132676	DAP3	chr1	+	155689090	155689243	155689090	155689174	155709772	155709824			0.0310195176933818	0.173,0.058	0.434,0.445	-0.324	False
A5SS	ENSG00000121940	CLCC1	chr1	-	108962308	108963453	108963360	108963453	108950308	108950448			0.0272133487809376	0.111,0.067	0.429,0.455	-0.353	False
A5SS	ENSG00000139921	TMX1	chr14	+	51245312	51245454	51245312	51245358	51247091	51247220			0.0053646552302839	0.0,0.0	0.377,0.155	-0.266	False
A5SS	ENSG00000174547	MRPL11	chr11	-	66438631	66438848	66438709	66438848	66438163	66438259			0.0269691238326163	1.0,0.766	0.62,0.376	0.385	False
A5SS	ENSG00000163541	SUCLG1	chr2	-	84443220	84443400	84443283	84443400	84441246	84441459			0.0347046294193881	0.286,0.167	0.0,0.021	0.216	False
A5SS	ENSG00000163938	GNL3	chr3	+	52688108	52688206	52688108	52688192	52689073	52689206			0.0310195176933818	0.0,0.0	0.255,0.052	-0.153	False
A5SS	ENSG00000179115	FARSA	chr19	-	12928534	12928663	12928572	12928663	12928341	12928457			0.03285727773441	0.973,1.0	0.812,0.916	0.122	False
A5SS	ENSG00000196262	PPIA	chr7	+	44798747	44798904	44798747	44798814	44799246	44799277			0.0417329781668322	0.685,0.699	0.178,0.397	0.404	False
A5SS	ENSG00000111203	ITFG2	chr12	+	2818105	2818353	2818105	2818277	2820085	2820225			0.0039467927659486	0.0,0.0	0.141,0.423	-0.282	False
A5SS	ENSG00000116128	BCL9	chr1	+	147612882	147613199	147612882	147612977	147614426	147614616			0.0097181025167163	0.875,0.677	1.0,1.0	-0.224	False
A5SS	ENSG00000012048	BRCA1	chr17	-	43125181	43125343	43125270	43125343	43124016	43124115			0.0434327000789597	0.0,0.0	0.0,0.217	-0.108	False
A5SS	ENSG00000268916	CSAG3	chrX	+	152759217	152759684	152759217	152759633	152759842	152760219			0.0015687354491663	0.808,0.685	0.36,0.397	0.368	False
A5SS	ENSG00000092094	OSGEP	chr14	-	20448901	20449013	20448963	20449013	20448732	20448811			0.0417329781668322	0.081,0.0	0.37,0.183	-0.236	False
A5SS	ENSG00000198561	CTNND1	chr11	+	57805541	57806478	57805541	57806035	57806914	57806983			0.0175539039073681	0.75,0.905	0.36,0.429	0.433	False
A5SS	ENSG00000266173	STRADA	chr17	-	63728333	63728413	63728357	63728413	63726637	63726695			0.0067289215065939	1.0,1.0	0.838,0.712	0.225	False
A5SS	ENSG00000164199	ADGRV1	chr5	+	90690796	90691041	90690796	90690958	90692604	90692786			0.0489639094543962	0.691,0.338	0.865,0.958	-0.397	False
A5SS	ENSG00000166224	SGPL1	chr10	+	70873350	70873589	70873350	70873525	70875401	70875548			0.0033287141968558	1.0,1.0	0.657,0.903	0.22	False
A5SS	ENSG00000034053	APBA2	chr15	+	29093074	29093226	29093074	29093220	29094277	29094313			0.0034670640875561	0.226,0.074	0.0,0.0	0.15	True
A5SS	ENSG00000263798		chr17	+	47945558	47945989	47945558	47945612	47946322	47946393			0.0035849228209255	1.0,1.0	0.647,0.739	0.307	True
A5SS	ENSG00000291068		chr1	-	223952384	223952870	223952667	223952870	223951478	223952291			0.0448501771866448	1.0,0.875	0.825,0.612	0.219	True
A5SS	ENSG00000108018	SORCS1	chr10	-	106629201	106629388	106629208	106629388	106620427	106620561			0.033855932793188	1.0,0.589	1.0,1.0	-0.206	True
A5SS	ENSG00000118197	DDX59	chr1	-	200650424	200650585	200650490	200650585	200649073	200649226			0.0329072490104016	1.0,1.0	0.408,0.847	0.373	True
A5SS	ENSG00000146263	MMS22L	chr6	-	97267871	97268002	97267881	97268002	97263334	97263448			0.0234895824356522	1.0,1.0	0.904,0.709	0.194	True
A5SS	ENSG00000114956	DGUOK	chr2	+	73946718	73946906	73946718	73946888	73958145	73958245			0.007510921572194	0.817,0.759	0.923,0.983	-0.165	True
A5SS	ENSG00000137312	FLOT1	chr6	-	30741613	30741799	30741791	30741799	30741189	30741333			0.0193044038088382	1.0,1.0	0.63,0.926	0.222	True
A5SS	ENSG00000196367	TRRAP	chr7	+	98933240	98933402	98933240	98933387	98935578	98935675			0.0437401050925112	1.0,0.948	0.913,0.793	0.121	True
A5SS	ENSG00000105854	PON2	chr7	-	95416171	95416297	95416241	95416297	95412311	95412451			0.0017070950396894	1.0,1.0	0.803,0.567	0.315	True
A5SS	ENSG00000058091	CDK14	chr7	+	90899290	90899380	90899290	90899353	90917600	90917724			0.0103275594674449	0.047,0.237	0.05,0.01	0.112	True
A5SS	ENSG00000168255	POLR2J3	chr7	-	102566581	102567043	102566996	102567043	102544705	102544776			0.033855932793188	0.815,0.887	0.971,0.984	-0.127	True
A5SS	ENSG00000291178		chr7	-	100330181	100330510	100330462	100330510	100325690	100325779			0.033855932793188	1.0,1.0	1.0,0.524	0.238	True
A5SS	ENSG00000100288	CHKB	chr22	-	50579973	50580455	50580189	50580455	50579726	50579802			0.0033287141968558	1.0,1.0	0.857,0.463	0.34	True
A5SS	ENSG00000183513	COA5	chr2	-	98608306	98608512	98608397	98608512	98604107	98604191			0.0417329781668322	0.787,0.787	1.0,1.0	-0.213	True
A5SS	ENSG00000188352	FOCAD	chr9	+	20933013	20933132	20933013	20933103	20944626	20944774			0.019039898891483	0.0,0.0	0.122,0.295	-0.208	True
A5SS	ENSG00000151532	VTI1A	chr10	+	112668936	112669009	112668936	112668998	112815289	112818744			0.0023732029208747	0.0,0.0	0.237,0.317	-0.277	True
A5SS	ENSG00000122884	P4HA1	chr10	-	73051052	73051249	73051089	73051249	73046924	73047101			0.0314219345497528	0.865,1.0	0.666,0.719	0.24	True
RI	ENSG00000100417	PMM1	chr22	-	41583958	41584372	41583958	41584058	41584280	41584372			0.0234735734460672	0.0,0.0	0.048,0.333	-0.191	False
RI	ENSG00000100014	SPECC1L	chr22	+	24321287	24322918	24321287	24321323	24321404	24322918			0.0059058266559343	1.0,0.959	0.775,0.844	0.17	False
RI	ENSG00000129353	SLC44A2	chr19	+	10635162	10635515	10635162	10635255	10635430	10635515			0.0327584412861183	0.051,0.0	0.174,0.089	-0.106	False
RI	ENSG00000129197	RPAIN	chr17	+	5425970	5428211	5425970	5426082	5428070	5428211			3.26484e+11	0.6,0.636	1.0,1.0	-0.382	False
RI	ENSG00000270647	TAF15	chr17	+	35820023	35820437	35820023	35820075	35820331	35820437			0.020085448963319	0.953,1.0	0.956,0.747	0.125	False
RI	ENSG00000125447	GGA3	chr17	-	75239788	75241057	75239788	75240108	75240341	75241057			0.0293726853172088	0.024,0.0	0.083,0.156	-0.107	False
RI	ENSG00000102878	HSF4	chr16	+	67165945	67166395	67165945	67166070	67166319	67166395			0.0191849829721471	0.571,0.273	1.0,0.875	-0.516	False
RI	ENSG00000033011	ALG1	chr16	+	5082558	5083757	5082558	5082673	5083681	5083757			0.0013214843805769	0.034,0.0	0.245,0.08	-0.146	False
RI	ENSG00000140521	POLG	chr15	-	89317375	89318749	89317375	89317536	89318540	89318749			0.033679808187646	0.182,0.167	0.371,0.482	-0.252	False
RI	ENSG00000284946		chr15	-	90980883	90981669	90980883	90981033	90981498	90981669			0.0014242814453648	0.018,0.016	0.082,0.192	-0.12	False
RI	ENSG00000100906	NFKBIA	chr14	-	35402770	35403360	35402770	35402859	35403149	35403360			0.021040527405455	0.0,0.034	0.125,0.211	-0.151	False
RI	ENSG00000087111	PIGS	chr17	-	28556165	28558590	28556165	28556972	28558475	28558590			0.0033135296501459	0.026,0.0	0.167,0.149	-0.145	False
RI	ENSG00000009830	POMT2	chr14	-	77283796	77285041	77283796	77283873	77284949	77285041			0.0030313507382562	0.361,0.296	0.172,0.115	0.185	False
RI	ENSG00000006744	ELAC2	chr17	-	12995939	12996685	12995939	12995978	12996546	12996685			0.0416173209522634	0.088,0.032	0.238,0.186	-0.152	False
RI	ENSG00000155980	KIF5A	chr12	+	57577712	57578080	57577712	57577773	57578008	57578080			0.0247850649052664	0.057,0.155	0.32,0.278	-0.193	False
RI	ENSG00000112759	SLC29A1	chr6	+	44232342	44233006	44232342	44232428	44232806	44233006			0.0435272733729284	0.148,0.157	0.05,0.048	0.103	False
RI	ENSG00000154153	RETREG1	chr5	-	16478849	16483472	16478849	16478987	16481008	16483472			0.020085448963319	0.8,1.0	0.619,0.391	0.395	False
RI	ENSG00000124357	NAGK	chr2	+	71075554	71076701	71075554	71075642	71076603	71076701			0.0311690821938956	0.032,0.0	0.102,0.209	-0.14	False
RI	ENSG00000237125	HAND2-AS1	chr4	+	173536847	173541931	173536847	173536970	173541474	173541931			0.0037924972174524	0.714,0.619	1.0,1.0	-0.334	False
RI	ENSG00000105821	DNAJC2	chr7	-	103322510	103322794	103322510	103322632	103322702	103322794			0.0180797644249511	0.08,0.101	0.179,0.398	-0.198	False
RI	ENSG00000089818	NECAP1	chr12	+	8090194	8092784	8090194	8091850	8092675	8092784			0.0146064515743263	0.067,0.016	0.25,0.151	-0.159	False
RI	ENSG00000168291	PDHB	chr3	-	58431730	58431984	58431730	58431793	58431876	58431984			0.0109137350550856	0.045,0.0	0.159,0.147	-0.131	False
RI	ENSG00000168615	ADAM9	chr8	+	39016117	39017414	39016117	39016194	39017218	39017414			0.0059058266559343	0.071,0.048	0.429,0.298	-0.304	False
RI	ENSG00000168615	ADAM9	chr8	+	39018852	39021714	39018852	39018918	39021642	39021714			0.0127463403262479	0.111,0.04	0.268,0.351	-0.234	False
RI	ENSG00000038274	MAT2B	chr5	+	163512001	163513669	163512001	163512196	163513554	163513669			0.0458810881586122	0.167,0.102	0.053,0.0	0.108	False
RI	ENSG00000123136	DDX39A	chr19	-	14409302	14409645	14409302	14409447	14409535	14409645			0.0054024926165151	0.135,0.0	0.455,0.309	-0.315	False
RI	ENSG00000197386	HTT	chr4	+	3187650	3189093	3187650	3187886	3188950	3189093			0.0311690821938956	0.111,0.0	0.263,0.194	-0.173	False
RI	ENSG00000116044	NFE2L2	chr2	-	177232391	177234271	177232391	177233339	177234004	177234271			0.0394676862343668	0.2,0.071	0.0,0.02	0.126	False
RI	ENSG00000143126	CELSR2	chr1	+	109271385	109271722	109271385	109271512	109271599	109271722			0.0247850649052664	0.0,0.0	0.239,0.098	-0.168	False
RI	ENSG00000204410	MSH5	chr6	+	31759096	31759512	31759096	31759177	31759424	31759512			0.000339363191914	0.0,0.091	0.44,0.284	-0.317	False
RI	ENSG00000291066		chr16	-	21818655	21819481	21818655	21818761	21819108	21819481			0.0463131041872626	0.8,1.0	0.529,0.76	0.255	False
RI	ENSG00000143575	HAX1	chr1	+	154273335	154273961	154273335	154273598	154273773	154273961			0.0007459027522878	0.0,0.0	0.12,0.226	-0.173	False
RI	ENSG00000072110	ACTN1	chr14	-	68877081	68879069	68877081	68877240	68878988	68879069			0.0463131041872626	0.0,0.062	0.2,0.135	-0.137	False
RI	ENSG00000136718	IMP4	chr2	+	130345375	130345699	130345375	130345485	130345566	130345699			0.0205431221213802	0.044,0.0	0.195,0.197	-0.174	False
RI	ENSG00000197858	GPAA1	chr8	+	144083938	144084609	144083938	144084040	144084133	144084609			0.0072943525041802	0.0,0.0	0.093,0.252	-0.172	False
RI	ENSG00000125875	TBC1D20	chr20	-	440247	442043	440247	441689	441856	442043			0.0007459027522878	0.5,0.333	0.0,0.021	0.406	False
RI	ENSG00000102125	TAFAZZIN	chrX	+	154420902	154421706	154420902	154421136	154421256	154421706			0.018949962184472	1.0,1.0	0.924,0.842	0.117	False
RI	ENSG00000167996	FTH1	chr11	-	61964986	61965515	61964986	61965105	61965368	61965515			0.0199957745610044	1.0,1.0	0.949,0.803	0.124	False
RI	ENSG00000118873	RAB3GAP2	chr1	-	220164732	220167399	220164732	220164795	220167292	220167399			0.0006493127622438	0.5,0.727	1.0,1.0	-0.387	False
RI	ENSG00000168944	CEP120	chr5	-	123389923	123391337	123389923	123390005	123391109	123391337			0.0248010993277313	0.8,0.833	1.0,1.0	-0.183	False
RI	ENSG00000109339	MAPK10	chr4	-	86098420	86101217	86098420	86098595	86101051	86101217			0.0292492104397791	0.222,0.357	0.0,0.091	0.244	False
RI	ENSG00000221829	FANCG	chr9	-	35079440	35079942	35079440	35079535	35079730	35079942			0.0373084824509193	0.636,0.556	1.0,0.933	-0.37	False
RI	ENSG00000145191	EIF2B5	chr3	+	184143051	184144224	184143051	184143565	184144098	184144224			0.0234969417576094	0.156,0.097	0.294,0.519	-0.28	False
RI	ENSG00000068438	FTSJ1	chrX	+	48481425	48481715	48481425	48481528	48481631	48481715			0.0299544843729402	0.0,0.0	0.144,0.098	-0.121	False
RI	ENSG00000291137	GBA1LP	chr1	-	155217239	155218479	155217239	155217373	155217518	155218479			0.0241499537810398	1.0,0.901	0.88,0.671	0.175	False
RI	ENSG00000184634	MED12	chrX	+	71137725	71137943	71137725	71137780	71137855	71137943			0.0180797644249511	1.0,1.0	0.955,0.811	0.117	False
RI	ENSG00000100023	PPIL2	chr22	+	21695393	21697868	21695393	21695496	21695866	21697868			0.0054024926165151	0.857,1.0	0.182,0.565	0.555	False
RI	ENSG00000064313	TAF2	chr8	-	119793365	119795631	119793365	119793451	119795531	119795631			0.0113077595332846	0.321,0.216	0.079,0.131	0.164	False
RI	ENSG00000096746	HNRNPH3	chr10	+	68337198	68338687	68337198	68337333	68338502	68338687			0.0318977091928014	0.667,1.0	0.176,0.488	0.502	False
RI	ENSG00000204356	NELFE	chr6	-	31956692	31957010	31956692	31956838	31956940	31957010			0.0266606598309959	0.069,0.247	0.0,0.018	0.149	False
RI	ENSG00000176155	CCDC57	chr17	-	82193755	82194139	82193755	82193830	82193981	82194139			0.0372709420194815	0.714,1.0	0.75,0.514	0.225	False
RI	ENSG00000136003	ISCU	chr12	+	108564059	108564392	108564059	108564155	108564278	108564392			0.0234969417576094	0.685,1.0	0.421,0.456	0.404	False
RI	ENSG00000229833	PET100	chr19	+	7630824	7631321	7630824	7630846	7631231	7631321			0.0018279602867365	0.0,0.0	0.294,0.278	-0.286	True
RI	ENSG00000256566		chr20	-	2493518	2493873	2493518	2493577	2493777	2493873			0.027054543024503	0.176,0.0	0.154,0.333	-0.155	True
RI	ENSG00000141349	G6PC3	chr17	+	44074683	44075087	44074683	44074770	44074968	44075087			0.0427342204271846	0.169,0.298	0.083,0.082	0.151	True
RI	ENSG00000125877	ITPA	chr20	+	3221419	3221917	3221419	3221466	3221840	3221917			0.0323730892528041	0.692,0.5	0.778,1.0	-0.293	True
RI	ENSG00000140521	POLG	chr15	-	89318614	89319099	89318614	89318749	89318930	89319099			0.0241499537810398	0.0,0.091	0.259,0.297	-0.233	True
RI	ENSG00000005156	LIG3	chr17	+	34991728	34992035	34991728	34991837	34991957	34992035			0.0008200476278919	0.0,0.0	0.111,0.2	-0.155	True
RI	ENSG00000255152	MSH5-SAPCD1	chr6	+	31744189	31744581	31744189	31744303	31744545	31744581			0.0131152451117786	0.0,0.0	0.294,0.156	-0.225	True
RI	ENSG00000180376	CCDC66	chr3	+	56593559	56594028	56593559	56593741	56593943	56594028			0.0361609559416086	0.333,0.286	0.0,0.059	0.28	True
RI	ENSG00000010292	NCAPD2	chr12	+	6517339	6517683	6517339	6517499	6517595	6517683			0.0146763177270558	0.0,0.0	0.101,0.103	-0.102	True
RI	ENSG00000177463	NR2C2	chr3	+	15037999	15039227	15037999	15038099	15039121	15039227			0.0296808086494225	1.0,0.8	0.778,0.487	0.267	True
RI	ENSG00000115657	ABCB6	chr2	-	219213239	219213515	219213239	219213326	219213438	219213515			0.0112026951481225	0.0,0.0	0.189,0.048	-0.118	True
RI	ENSG00000160767	ENTREP3	chr1	-	155254083	155254535	155254083	155254194	155254399	155254535			0.0154987038857123	0.0,0.0	0.231,0.053	-0.142	True
RI	ENSG00000271793		chr6	-	85547083	85547550	85547083	85547397	85547505	85547550			0.0014951007910711	0.081,0.353	0.042,0.012	0.19	False
RI	ENSG00000044090	CUL7	chr6	-	43049935	43050398	43049935	43050159	43050259	43050398			0.007481509841648	0.0,0.0	0.197,0.118	-0.158	True
RI	ENSG00000196924	FLNA	chrX	-	154366307	154366656	154366307	154366470	154366561	154366656			0.0068506487003252	0.0,0.0	0.198,0.086	-0.142	True
RI	ENSG00000165525	NEMF	chr14	-	49785091	49785295	49785091	49785135	49785219	49785295			0.020085448963319	0.128,0.0	0.241,0.14	-0.127	True
RI	ENSG00000288694		chr9	+	64103883	64104229	64103883	64104070	64104156	64104229			0.0033614979901106	1.0,1.0	0.804,0.691	0.252	True
RI	ENSG00000179832	MROH1	chr8	+	144260482	144260832	144260482	144260544	144260676	144260832			0.0023968499047291	1.0,1.0	0.808,0.491	0.351	True
RI	ENSG00000135451	TROAP	chr12	+	49328931	49329244	49328931	49329055	49329160	49329244			0.0072943525041802	0.0,0.0	0.239,0.154	-0.197	True
A3SS	ENSG00000182944	EWSR1	chr22	+	29291561	29291599	29291564	29291599	29288605	29288786			0.0345744623767989	0.831,0.831	0.329,0.479	0.427	False
A3SS	ENSG00000090372	STRN4	chr19	-	46727451	46727567	46727451	46727546	46727893	46728007			0.044709197556366	0.0,0.0	0.0,0.283	-0.141	False
A3SS	ENSG00000105397	TYK2	chr19	-	10361769	10361955	10361769	10361836	10362077	10362181			0.0024604255830211	1.0,1.0	0.525,0.558	0.458	False
A3SS	ENSG00000104884	ERCC2	chr19	-	45368629	45368746	45368629	45368743	45368929	45369147			0.0395713786201963	0.303,0.164	0.0,0.0	0.233	False
A3SS	ENSG00000033011	ALG1	chr16	+	5075371	5075536	5075387	5075536	5073152	5073256			0.0286735895270259	0.0,0.0	0.057,0.175	-0.116	False
A3SS	ENSG00000168872	DDX19A	chr16	+	70365932	70366262	70366084	70366262	70365016	70365131			0.000898950538214	0.271,0.254	0.101,0.064	0.18	False
A3SS	ENSG00000149923	PPP4C	chr16	+	30081199	30081310	30081258	30081310	30076314	30076475			0.0148240104086424	0.0,0.0	0.133,0.185	-0.159	False
A3SS	ENSG00000090905	TNRC6A	chr16	+	24805604	24805733	24805673	24805733	24805013	24805151			0.0381018960785088	0.933,1.0	0.833,0.872	0.114	False
A3SS	ENSG00000140534	TICRR	chr15	+	89584285	89584527	89584288	89584527	89582685	89582965			0.0357391561530561	0.831,1.0	0.179,0.823	0.414	False
A3SS	ENSG00000137872	SEMA6D	chr15	+	47766576	47766677	47766615	47766677	47766104	47766182			0.0169653630497782	0.0,0.0	0.311,0.152	-0.231	False
A3SS	ENSG00000151332	MBIP	chr14	-	36314690	36314936	36314690	36314915	36316692	36316812			0.0033409446507773	0.0,0.0	0.344,0.267	-0.305	False
A3SS	ENSG00000101166	PRELID3B	chr20	-	59037190	59037299	59037190	59037280	59038465	59038634			0.0009452802857414	0.0,0.0	0.093,0.215	-0.154	False
A3SS	ENSG00000237125	HAND2-AS1	chr4	+	173538062	173541931	173541474	173541931	173536847	173536970			0.0046036485177224	0.556,0.579	1.0,1.0	-0.432	False
A3SS	ENSG00000145016	RUBCN	chr3	-	197695865	197695981	197695865	197695978	197696953	197697049			0.0448029312955966	1.0,1.0	1.0,0.777	0.111	False
A3SS	ENSG00000291223	FAM86DP	chr3	-	75421561	75423142	75421561	75423061	75426449	75426621			0.0056722336339762	0.0,0.016	0.262,0.079	-0.163	False
A3SS	ENSG00000140262	TCF12	chr15	+	57273029	57273262	57273032	57273262	57263111	57263274			0.044709197556366	0.789,0.78	0.887,0.964	-0.141	False
A3SS	ENSG00000006704	GTF2IRD1	chr7	+	74555392	74555494	74555437	74555494	74555173	74555223			0.0405402894657972	0.254,0.328	0.141,0.0	0.221	False
A3SS	ENSG00000126215	XRCC3	chr14	-	103711465	103711661	103711465	103711567	103715423	103715484			0.0068923567169437	1.0,1.0	0.478,0.794	0.364	False
A3SS	ENSG00000263956	NBPF11	chr1	-	148109283	148109411	148109283	148109335	148110377	148110541			0.0108530578733448	0.191,0.0	0.313,0.384	-0.253	False
A3SS	ENSG00000178498	DTX3	chr12	+	57606864	57607613	57606883	57607613	57606442	57606518			0.044709197556366	0.876,1.0	0.816,0.617	0.222	False
A3SS	ENSG00000119185	ITGB1BP1	chr2	-	9406660	9407598	9406660	9406905	9408112	9408205			0.0485508610156731	0.535,0.485	0.75,0.8	-0.265	False
A3SS	ENSG00000050748	MAPK9	chr5	-	180233593	180236531	180233593	180236526	180238331	180238403			0.0318630965151423	0.0,0.0	0.301,0.121	-0.211	False
A3SS	ENSG00000042429	MED17	chr11	+	93809716	93812378	93811852	93812378	93807517	93807635			0.0101020690709219	0.943,0.804	0.965,1.0	-0.109	False
A3SS	ENSG00000137074	APTX	chr9	-	32987543	32987846	32987543	32987731	32989758	32989895			0.0164334284292497	1.0,1.0	0.879,0.611	0.255	False
A3SS	ENSG00000137074	APTX	chr9	-	32987543	32988129	32987543	32987731	32989758	32989895			0.0256197525313828	1.0,1.0	0.931,0.677	0.196	False
A3SS	ENSG00000118217	ATF6	chr1	+	161863197	161863312	161863200	161863312	161860206	161860277			0.0309655149378735	1.0,1.0	0.702,0.898	0.2	False
A3SS	ENSG00000143224	PPOX	chr1	+	161167338	161167486	161167370	161167486	161167099	161167234			0.0252705628452053	0.215,0.0	0.578,0.747	-0.555	False
A3SS	ENSG00000103365	GGA2	chr16	-	23493359	23493587	23493359	23493458	23494302	23494378			0.0087826876593434	0.0,0.032	0.158,0.171	-0.149	False
A3SS	ENSG00000115204	MPV17	chr2	-	27312993	27313109	27312993	27313074	27322447	27322522			0.0115915935555194	1.0,1.0	0.879,0.752	0.184	False
A3SS	ENSG00000115204	MPV17	chr2	-	27312993	27313154	27312993	27313074	27322447	27322522			0.0098556085595706	1.0,1.0	0.808,0.678	0.257	False
A3SS	ENSG00000104728	ARHGEF10	chr8	+	1864369	1864436	1864372	1864436	1859896	1860184			0.0256197525313828	0.831,1.0	0.815,0.232	0.392	False
A3SS	ENSG00000123240	OPTN	chr10	+	13118887	13119040	13118905	13119040	13116266	13116340			0.030645024324868	1.0,1.0	0.907,0.848	0.123	False
A3SS	ENSG00000135341	MAP3K7	chr6	-	90560075	90560234	90560075	90560214	90561621	90561667			0.021192795972463	0.0,0.015	0.176,0.054	-0.107	False
A3SS	ENSG00000115307	AUP1	chr2	-	74526940	74527121	74526940	74527059	74527247	74527363			0.0395713786201963	0.091,0.131	0.513,0.413	-0.352	False
A3SS	ENSG00000166478	ZNF143	chr11	+	9474549	9474633	9474552	9474633	9473940	9474024			0.0139569931278621	0.915,0.915	0.551,0.586	0.347	False
A3SS	ENSG00000137312	FLOT1	chr6	-	30741189	30741704	30741189	30741333	30741791	30741867			0.0228067805429877	1.0,1.0	0.63,0.929	0.22	False
A3SS	ENSG00000136861	CDK5RAP2	chr9	-	120460571	120460747	120460571	120460667	120467859	120467997			0.021192795972463	0.0,0.026	0.15,0.105	-0.115	False
A3SS	ENSG00000118873	RAB3GAP2	chr1	-	220164732	220164799	220164732	220164795	220167292	220167399			0.0024604255830211	0.661,0.886	1.0,1.0	-0.226	False
A3SS	ENSG00000168944	CEP120	chr5	-	123389923	123390365	123389923	123390005	123391109	123391337			0.0395713786201963	0.8,0.833	1.0,1.0	-0.183	False
A3SS	ENSG00000133216	EPHB2	chr1	+	22896410	22896478	22896413	22896478	22895471	22895580			0.0395713786201963	0.089,0.282	0.0,0.0	0.185	False
A3SS	ENSG00000122515	ZMIZ2	chr7	+	44756946	44757149	44757042	44757149	44756424	44756539			0.0098556085595706	1.0,1.0	0.514,0.879	0.303	False
A3SS	ENSG00000026950	BTN3A1	chr6	+	26407670	26407952	26407826	26407952	26405908	26406256			0.0231788792829737	0.818,0.833	1.0,1.0	-0.175	False
A3SS	ENSG00000291178		chr7	-	100325690	100325868	100325690	100325779	100330181	100330284			0.0279543654079734	1.0,1.0	1.0,0.787	0.107	False
A3SS	ENSG00000182858	ALG12	chr22	-	49904336	49904506	49904336	49904384	49907720	49907944			0.0472917346947136	0.686,0.884	1.0,1.0	-0.215	False
A3SS	ENSG00000100288	CHKB	chr22	-	50579726	50579830	50579726	50579802	50580189	50580271			0.0183424450779737	1.0,1.0	0.91,0.789	0.15	False
A3SS	ENSG00000150776	NKAPD1	chr11	+	112082464	112085150	112082467	112085150	112081981	112082035			0.0327931412401125	1.0,0.951	0.847,0.813	0.146	False
A3SS	ENSG00000149547	EI24	chr11	+	125575250	125575408	125575304	125575408	125572457	125572569			0.0480277993174103	1.0,1.0	0.785,0.785	0.215	False
A3SS	ENSG00000182173	TSEN54	chr17	+	75521354	75521510	75521408	75521510	75518994	75519047			0.007678069348255	0.0,0.0	0.268,0.078	-0.173	False
A3SS	ENSG00000196498	NCOR2	chr12	-	124332318	124332467	124332318	124332464	124333129	124333279			0.0149041143681408	0.867,0.961	0.632,0.648	0.274	False
A3SS	ENSG00000286235		chr20	+	5984780	5985000	5984830	5985000	5982969	5983165			0.0345744623767989	1.0,1.0	0.599,0.977	0.212	True
A3SS	ENSG00000092929	UNC13D	chr17	-	75836571	75836693	75836571	75836634	75836800	75836918			0.0395713786201963	1.0,1.0	1.0,0.765	0.117	True
A3SS	ENSG00000180855	ZNF443	chr19	-	12432286	12432446	12432286	12432437	12433070	12433197			0.0355615083667582	0.0,0.0	0.068,0.212	-0.14	True
A3SS	ENSG00000152910	CNTNAP4	chr16	+	76449714	76449858	76449719	76449858	76448766	76448951			0.0262846238179555	1.0,0.914	0.0,0.723	0.596	True
A3SS	ENSG00000140326	CDAN1	chr15	-	42735260	42735374	42735260	42735327	42735509	42735679			0.0472917346947136	0.893,0.654	1.0,1.0	-0.226	True
A3SS	ENSG00000151320	AKAP6	chr14	+	32600625	32600792	32600628	32600792	32599409	32599506			0.0219669551771532	0.197,0.205	0.045,0.0	0.179	True
A3SS	ENSG00000255073	ZFP91-CNTF	chr11	+	58610949	58611054	58610952	58611054	58610297	58610334			0.010872508266139	0.87,0.811	0.976,0.982	-0.138	True
A3SS	ENSG00000179912	R3HDM2	chr12	-	57292571	57292721	57292571	57292667	57295398	57295594			0.0009452802857414	0.0,0.0	0.086,0.262	-0.174	True
A3SS	ENSG00000188732	FAM221A	chr7	+	23700785	23700868	23700788	23700868	23698191	23698299			0.0102790432633354	0.746,0.71	1.0,1.0	-0.272	True
A3SS	ENSG00000290316		chr4	+	186209092	186209272	186209095	186209272	186208978	186208999			0.0456538365876865	1.0,1.0	0.782,0.957	0.131	True
A3SS	ENSG00000204149	AGAP6	chr10	+	50008499	50008633	50008503	50008633	50008024	50008076			0.0167860725402167	0.872,1.0	0.464,0.769	0.319	True
A3SS	ENSG00000126749	EMG1	chr12	+	6975062	6975148	6975089	6975148	6974551	6974693			0.0040100721093661	0.0,0.0	0.053,0.235	-0.144	True
A3SS	ENSG00000115020	PIKFYVE	chr2	+	208273549	208273733	208273583	208273733	208271510	208271691			0.0480277993174103	0.0,0.0	0.233,0.0	-0.117	True
A3SS	ENSG00000185304	RGPD2	chr2	-	87818558	87818623	87818558	87818620	87825657	87825796			0.0342170859513054	1.0,1.0	0.873,0.803	0.162	True
A3SS	ENSG00000135912	TTLL4	chr2	+	218747002	218747194	218747018	218747194	218746154	218746231			0.0178903073534362	0.9,0.684	1.0,1.0	-0.208	True
A3SS	ENSG00000072133	RPS6KA6	chrX	-	84145477	84145557	84145477	84145549	84146977	84147058			0.0332070991857319	0.843,0.81	1.0,1.0	-0.173	True
A3SS	ENSG00000105854	PON2	chr7	-	95412311	95412477	95412311	95412451	95416241	95416297			0.0033372952677715	1.0,1.0	0.884,0.718	0.199	True
A3SS	ENSG00000051825	MPHOSPH9	chr12	-	123156635	123156908	123156635	123156904	123160780	123160849			0.0480277993174103	1.0,1.0	1.0,0.678	0.161	True
A3SS	ENSG00000086102	NFX1	chr9	+	33347662	33347942	33347665	33347942	33347037	33347117			0.0480277993174103	1.0,1.0	0.746,0.815	0.22	True
A3SS	ENSG00000179526	SHARPIN	chr8	-	144099249	144099430	144099249	144099402	144099509	144099618			0.0178264296038138	0.691,0.558	1.0,1.0	-0.375	True
A3SS	ENSG00000165802	NSMF	chr9	-	137449390	137449491	137449390	137449483	137449598	137449674			0.0010352126678718	1.0,1.0	0.863,0.916	0.111	True
A3SS	ENSG00000226210	WASH8P	chr12	-	16990	17483	16990	17170	18036	18183			0.0175884877330571	0.652,0.0	1.0,0.882	-0.615	True
A3SS	ENSG00000198270	TMEM116	chr12	-	111943260	111943369	111943260	111943311	111991757	111991889			0.0040100721093661	1.0,1.0	0.589,0.763	0.324	True
SE	ENSG00000154727	GABPA	chr21	+	25745209	25745354	25741572	25741675	25749035	25749120			0.0276133588098288	1.0,1.0	1.0,0.76	0.12	False
SE	ENSG00000198062	POTEH	chr22	+	15697373	15697629	15695644	15695818	15698661	15698768			0.0229832596980223	1.0,0.517	1.0,1.0	-0.242	False
SE	ENSG00000093009	CDC45	chr22	+	19482689	19482827	19480952	19481045	19483861	19483873			0.0357944652828055	0.976,0.936	0.607,0.895	0.205	False
SE	ENSG00000100106	TRIOBP	chr22	+	37740894	37741032	37738641	37738719	37751771	37751828			0.0250388517240776	0.094,0.0	0.783,0.262	-0.475	False
SE	ENSG00000167637	ZNF283	chr19	+	43837052	43837132	43835504	43835592	43846938	43852017			0.0269167425895112	1.0,1.0	1.0,0.564	0.218	False
SE	ENSG00000167637	ZNF283	chr19	+	43837052	43837179	43835504	43835592	43846938	43848809			0.0309280071882049	1.0,1.0	1.0,0.734	0.133	False
SE	ENSG00000204604	ZNF468	chr19	-	52845178	52845296	52838535	52842151	52849086	52849213			0.0117954153912603	0.073,0.0	0.217,0.276	-0.21	False
SE	ENSG00000063245	EPN1	chr19	+	55689296	55689371	55688869	55688994	55689866	55689915			0.0245117690772581	1.0,1.0	0.799,0.749	0.226	False
SE	ENSG00000171291	ZNF439	chr19	+	11866204	11866331	11848725	11848930	11866536	11866597			0.0125382524270836	0.668,1.0	1.0,1.0	-0.166	False
SE	ENSG00000182141	ZNF708	chr19	-	21310500	21310627	21309245	21309341	21327959	21328141			0.0332421903010236	1.0,1.0	1.0,0.617	0.192	False
SE	ENSG00000101413	RPRD1B	chr20	+	38048347	38048481	38040434	38040564	38057531	38057644			0.0257806571628318	0.807,1.0	0.55,0.643	0.307	False
SE	ENSG00000291100		chr20	-	28601656	28601756	28600391	28600461	28602608	28602732			0.0046407111188088	0.0,0.0	0.442,0.273	-0.358	False
SE	ENSG00000291100		chr20	-	28601656	28601839	28600391	28600461	28602608	28602732			0.0059378438539529	0.0,0.0	0.4,0.239	-0.32	False
SE	ENSG00000101150	TPD52L2	chr20	+	63875815	63875875	63873667	63873816	63882718	63882820			0.0142411920667034	0.877,1.0	0.665,0.601	0.305	False
SE	ENSG00000170471	RALGAPB	chr20	+	38534384	38534393	38532729	38532859	38535073	38535207			0.0332421903010236	0.0,0.0	0.179,0.173	-0.176	False
SE	ENSG00000101247	NDUFAF5	chr20	+	13794837	13794941	13793159	13793227	13798460	13798500			0.0497860092154184	0.656,0.425	0.891,0.798	-0.304	False
SE	ENSG00000100979	PLTP	chr20	-	45909515	45909671	45907840	45907904	45909941	45910070			0.0085631968641437	0.938,1.0	0.897,0.691	0.175	False
SE	ENSG00000149346	SLX4IP	chr20	+	10621313	10621414	10601730	10601819	10622658	10628030			0.017889992213978	1.0,1.0	1.0,0.661	0.169	False
SE	ENSG00000108439	PNPO	chr17	+	47945860	47945989	47944615	47945612	47946322	47946393			0.0073401516828409	1.0,1.0	0.816,0.825	0.179	False
SE	ENSG00000176208	ATAD5	chr17	+	30879422	30879487	30878002	30878096	30887191	30887372			0.0048015049894098	1.0,1.0	0.409,0.714	0.439	False
SE	ENSG00000033627	ATP6V0A1	chr17	+	42468009	42468107	42466428	42466507	42470089	42470187			0.0009818071861689	0.932,0.766	1.0,1.0	-0.151	False
SE	ENSG00000262879		chr17	-	47033277	47033381	47021189	47021721	47054117	47054139			0.0060635651662571	0.909,1.0	0.692,0.761	0.228	False
SE	ENSG00000129197	RPAIN	chr17	+	5426235	5426299	5425970	5426082	5428070	5428211			0.0029779158289373	0.765,0.918	1.0,1.0	-0.158	False
SE	ENSG00000141219	C17orf80	chr17	+	73242243	73242351	73235475	73236995	73242895	73243003			0.0399480508421985	1.0,0.698	0.722,0.32	0.328	False
SE	ENSG00000133030	MPRIP	chr17	+	17175292	17175412	17173915	17174075	17176425	17176512			0.0070277306419139	0.675,0.932	0.955,1.0	-0.174	False
SE	ENSG00000141030	COPS3	chr17	-	17276034	17276164	17270757	17271008	17281131	17281160			0.0431392901207503	1.0,0.964	0.886,0.858	0.11	False
SE	ENSG00000141030	COPS3	chr17	-	17276034	17276183	17270895	17271008	17281131	17281191			0.0291068985405849	1.0,0.952	0.829,0.821	0.151	False
SE	ENSG00000108306	FBXL20	chr17	-	39285477	39285573	39282728	39282855	39297126	39297195			0.0198115742589801	1.0,1.0	0.834,0.825	0.171	False
SE	ENSG00000290890		chr16	-	74337474	74337623	74336593	74336706	74338444	74338578			0.0478064163339069	0.949,1.0	0.784,0.833	0.166	False
SE	ENSG00000102893	PHKB	chr16	+	47633898	47633981	47610825	47610920	47641034	47641090			0.0088273785222776	0.068,0.193	0.023,0.0	0.119	False
SE	ENSG00000141756	FKBP10	chr17	+	41817057	41817203	41813003	41813279	41818088	41818120			0.0451201494170305	1.0,0.909	0.931,0.727	0.126	False
SE	ENSG00000125814	NAPB	chr20	-	23397071	23397188	23395138	23395185	23402992	23403072			0.0008313924988655	1.0,1.0	0.671,0.736	0.296	False
SE	ENSG00000125814	NAPB	chr20	-	23397071	23397200	23395138	23395185	23402992	23403072			0.0007870433633253	1.0,1.0	0.681,0.702	0.308	False
SE	ENSG00000102878	HSF4	chr16	+	67167460	67167599	67167119	67167222	67167823	67167947			0.0178534819174917	0.507,0.278	1.0,0.86	-0.537	False
SE	ENSG00000102878	HSF4	chr16	+	67167474	67167599	67167119	67167222	67167823	67167917			0.0388502370182864	0.875,0.748	1.0,0.968	-0.172	False
SE	ENSG00000182149	IST1	chr16	+	71923287	71923380	71922473	71922680	71924768	71924817			0.0075651673744078	0.766,0.858	0.956,0.954	-0.143	False
SE	ENSG00000140650	PMM2	chr16	+	8806315	8806407	8801798	8801910	8811637	8811713			0.0212073108685415	1.0,0.522	1.0,1.0	-0.239	False
SE	ENSG00000140650	PMM2	chr16	+	8811078	8811178	8801798	8801910	8811637	8811667			0.0172630816036937	1.0,0.569	1.0,1.0	-0.216	False
SE	ENSG00000217555	CKLF	chr16	+	66563121	66563217	66558189	66558348	66565885	66566068			0.0257806571628318	0.944,1.0	0.906,0.744	0.147	False
SE	ENSG00000197912	SPG7	chr16	+	89545871	89546181	89542983	89544772	89546657	89546760			0.0257105930628311	0.053,0.027	0.082,0.247	-0.124	False
SE	ENSG00000090861	AARS1	chr16	-	70258032	70258244	70255727	70255836	70258979	70259186			0.0380087948782109	1.0,1.0	1.0,0.759	0.121	False
SE	ENSG00000140905	GCSH	chr16	-	81084462	81084594	81081944	81082963	81090600	81090680			0.003859995860917	1.0,1.0	0.97,0.828	0.101	False
SE	ENSG00000140905	GCSH	chr16	-	81087600	81087664	81081944	81082963	81090600	81090668			0.0037826416495967	1.0,1.0	0.907,0.717	0.188	False
SE	ENSG00000168096	ANKS3	chr16	-	4714050	4714186	4705094	4705253	4724749	4724831			0.0115744089317818	1.0,1.0	0.581,0.7	0.36	False
SE	ENSG00000128881	TTBK2	chr15	-	42827927	42828032	42811687	42811780	42829937	42830078			0.0437472366636693	1.0,0.731	1.0,1.0	-0.135	False
SE	ENSG00000184056	VPS33B	chr15	-	91017804	91017885	91016962	91017024	91022153	91022513			0.0340350530041613	1.0,0.682	1.0,0.977	-0.147	False
SE	ENSG00000140534	TICRR	chr15	+	89599323	89599475	89595392	89595611	89600584	89600685			0.0393980756965255	1.0,1.0	1.0,0.571	0.215	False
SE	ENSG00000075131	TIPIN	chr15	-	66351524	66351600	66349301	66349437	66352128	66352207			0.0281329669435047	1.0,1.0	0.784,0.776	0.22	False
SE	ENSG00000140463	BBS4	chr15	+	72695176	72695228	72686193	72686251	72709699	72709779			0.0340350530041613	0.721,0.571	1.0,0.899	-0.304	False
SE	ENSG00000034053	APBA2	chr15	+	29053844	29054835	28995752	28995806	29074920	29075001			0.0109478344263804	1.0,1.0	1.0,0.699	0.151	False
SE	ENSG00000104093	DMXL2	chr15	-	51453549	51453641	51450194	51450346	51455150	51455213			0.0340350530041613	1.0,1.0	1.0,0.589	0.206	False
SE	ENSG00000175344	CHRNA7	chr15	+	32111789	32111899	32101302	32101347	32157607	32157775			0.0282675583809518	1.0,1.0	1.0,0.515	0.242	False
SE	ENSG00000174485	DENND4A	chr15	-	65700543	65700675	65697266	65697383	65701050	65701192			0.0331222725568034	0.0,0.116	0.209,0.326	-0.21	False
SE	ENSG00000156958	GALK2	chr15	+	49281986	49282085	49239219	49239367	49283565	49283579			0.0330531153284971	0.642,0.599	1.0,0.868	-0.313	False
SE	ENSG00000256053	COA8	chr14	+	103574106	103574170	103571622	103571820	103587273	103587364			0.0179996394366925	0.893,1.0	0.807,0.52	0.283	False
SE	ENSG00000032219	ARID4A	chr14	+	58347019	58347117	58346410	58346505	58347646	58347878			0.0476161857816659	1.0,0.906	0.808,0.677	0.211	False
SE	ENSG00000119684	MLH3	chr14	-	75039910	75040015	75038339	75038412	75041614	75041700			0.0351598389985272	0.785,0.894	1.0,1.0	-0.16	False
SE	ENSG00000180998	GPR137C	chr14	+	52613670	52613718	52600112	52600341	52632159	52632309			0.043634673237621	0.0,0.131	0.35,0.159	-0.189	False
SE	ENSG00000136098	NEK3	chr13	-	52141019	52141069	52136799	52136902	52143914	52143980			0.009132309756313	1.0,1.0	0.732,0.672	0.298	False
SE	ENSG00000186073	CDIN1	chr15	+	36644277	36644323	36579625	36579961	36645222	36645287			0.0348548694128368	0.432,0.727	1.0,0.893	-0.367	False
SE	ENSG00000120697	ALG5	chr13	-	36967671	36967807	36965574	36965726	36971976	36972036			0.0255017511193033	0.0,0.219	0.0,0.0	0.11	False
SE	ENSG00000032742	IFT88	chr13	+	20615792	20615879	20605034	20605105	20625749	20625849			0.0002557307100181	0.856,0.607	1.0,1.0	-0.268	False
SE	ENSG00000278931		chr21	+	8878663	8878843	8877130	8877294	8880011	8880976			0.0106525970104662	1.0,1.0	0.4,0.833	0.383	False
SE	ENSG00000206560	ANKRD28	chr3	-	15814239	15814309	15795222	15795306	15859376	15859469			0.0009070297137109	0.0,0.0	0.253,0.482	-0.367	False
SE	ENSG00000127603	MACF1	chr1	+	39465094	39465112	39463611	39463686	39468614	39468732			0.0378224455807127	1.0,0.96	0.966,0.704	0.145	False
SE	ENSG00000108039	XPNPEP1	chr10	-	109915010	109915099	109907690	109907815	109923401	109923431			0.0107187124559126	1.0,1.0	0.918,0.744	0.169	False
SE	ENSG00000145730	PAM	chr5	+	103025130	103025334	103019789	103019843	103028184	103028238			0.0184327015176661	1.0,0.947	0.769,0.806	0.186	False
SE	ENSG00000145730	PAM	chr5	+	103025133	103025334	103019789	103019843	103028184	103028238			0.001372071907484	1.0,0.875	0.333,0.379	0.582	False
SE	ENSG00000153982	GDPD1	chr17	+	59267040	59267174	59257750	59257840	59270935	59270995			0.0037826416495967	0.816,0.706	1.0,1.0	-0.239	False
SE	ENSG00000172785	ZNG1A	chr9	-	146101	146158	134978	135030	152033	152078			0.0257217238109795	1.0,1.0	1.0,0.59	0.205	False
SE	ENSG00000172785	ZNG1A	chr9	-	177722	177820	175697	175784	178815	179016			5.5801e+10	0.659,0.643	0.124,0.249	0.465	False
SE	ENSG00000163138	PACRGL	chr4	+	20724807	20724888	20713431	20713539	20727284	20727397			0.0236862177835096	0.0,0.067	0.244,0.229	-0.203	False
SE	ENSG00000143624	INTS3	chr1	+	153761019	153761109	153760826	153760918	153761569	153761676			0.0213377137037187	0.0,0.037	0.072,0.171	-0.103	False
SE	ENSG00000026297	RNASET2	chr6	-	166948569	166948625	166946392	166946739	166952487	166952534			0.0002048592911192	0.566,0.623	1.0,0.955	-0.383	False
SE	ENSG00000125386	FAM193A	chr4	+	2655057	2655129	2646684	2646832	2657802	2657880			0.0182768444443956	0.0,0.0	0.126,0.156	-0.141	False
SE	ENSG00000138796	HADH	chr4	+	108027687	108028069	108023473	108023563	108033175	108033292			0.0422247239111262	0.478,1.0	1.0,1.0	-0.261	False
SE	ENSG00000106692	FKTN	chr9	+	105615277	105615407	105607818	105607951	105635050	105635148			0.0332421903010236	0.452,0.278	0.716,0.739	-0.363	False
SE	ENSG00000155229	MMS19	chr10	-	97468965	97469104	97468251	97468406	97469645	97469723			0.019462581582168	0.922,1.0	0.822,0.743	0.179	False
SE	ENSG00000155189	AGPAT5	chr8	+	6741660	6741751	6732560	6732650	6755050	6755174			0.0016920043789676	0.531,0.812	1.0,1.0	-0.329	False
SE	ENSG00000145348	TBCK	chr4	-	106237490	106237538	106236758	106236808	106242469	106242569			0.0076091430548187	0.051,0.251	0.0,0.0	0.151	False
SE	ENSG00000288695		chr4	+	55364073	55364271	55359345	55359488	55367587	55367722			0.0015413367165259	1.0,1.0	0.368,0.786	0.423	False
SE	ENSG00000189308	LIN54	chr4	-	82970326	82970469	82946257	82946474	82978882	82979006			0.0321844676289243	1.0,1.0	1.0,0.64	0.18	False
SE	ENSG00000134852	CLOCK	chr4	-	55486392	55486549	55482738	55482828	55489373	55489465			0.0332421903010236	0.0,0.0	0.128,0.1	-0.114	False
SE	ENSG00000109680	TBC1D19	chr4	+	26613168	26613241	26584083	26584292	26614407	26614453			0.0209241317118009	1.0,0.857	0.667,0.591	0.299	False
SE	ENSG00000155508	CNOT8	chr5	+	154870660	154870822	154865191	154865385	154871729	154871831			0.0329059474555986	0.939,1.0	0.721,0.91	0.154	False
SE	ENSG00000211456	SACM1L	chr3	+	45706779	45706907	45705134	45705209	45709497	45709647			0.0468268736819342	1.0,1.0	0.81,0.822	0.184	False
SE	ENSG00000163539	CLASP2	chr3	-	33594950	33594968	33592394	33592496	33596710	33596734			0.0075651673744078	1.0,1.0	0.842,0.866	0.146	False
SE	ENSG00000107829	FBXW4	chr10	-	101667885	101667980	101624744	101624810	101672914	101673047			0.0083050724812682	1.0,1.0	0.867,0.841	0.146	False
SE	ENSG00000291202		chr4	-	119410516	119410658	119410231	119410289	119412351	119412542			2.816e+09	0.082,0.372	0.803,1.0	-0.674	False
SE	ENSG00000291202		chr4	-	119410516	119410712	119410231	119410289	119412351	119412542			2.816e+09	0.081,0.368	0.8,1.0	-0.675	False
SE	ENSG00000166352	IFTAP	chr11	+	36636050	36636117	36610103	36610239	36648015	36648155			0.0399480508421985	0.899,0.861	0.227,0.607	0.463	False
SE	ENSG00000169826	CSGALNACT2	chr10	+	43167003	43167098	43160493	43160595	43175950	43176032			0.0137374932281932	0.378,0.327	1.0,0.854	-0.575	False
SE	ENSG00000122970	IFT81	chr12	+	110143381	110143545	110136775	110136860	110146952	110147048			0.007814150063504	1.0,1.0	0.619,0.824	0.278	False
SE	ENSG00000290758	POLR2J4	chr7	-	43986600	43986677	43973209	43973323	44013592	44013679			0.0416900777875208	1.0,1.0	0.84,0.786	0.187	False
SE	ENSG00000214160	ALG3	chr3	-	184243790	184243996	184243531	184243630	184244600	184244721			0.0072968748248272	0.955,1.0	0.862,0.744	0.175	False
SE	ENSG00000175193	PARL	chr3	-	183842297	183842447	183840569	183840640	183844230	183844326			0.0309280071882049	0.882,1.0	0.771,0.752	0.179	False
SE	ENSG00000116350	SRSF4	chr1	-	29150102	29150192	29147742	29149226	29154695	29154910			0.0270089960524733	0.832,0.913	1.0,1.0	-0.127	False
SE	ENSG00000290830		chr7	+	102366017	102366076	102364297	102364411	102375822	102375949			0.0453495273944094	1.0,0.945	0.641,0.797	0.253	False
SE	ENSG00000164073	MFSD8	chr4	-	127939852	127939997	127938782	127938838	127942044	127942158			0.0084184135935375	1.0,1.0	0.557,0.853	0.295	False
SE	ENSG00000041357	PSMA4	chr15	+	78542482	78542645	78542176	78542219	78544189	78544267			0.0031498031309815	0.95,0.75	1.0,1.0	-0.15	False
SE	ENSG00000041357	PSMA4	chr15	+	78542575	78542645	78542176	78542219	78544189	78544267			0.0037826416495967	0.91,0.613	1.0,1.0	-0.238	False
SE	ENSG00000127481	UBR4	chr1	-	19146022	19146106	19145792	19145933	19146825	19147000			0.0328764593135654	0.113,0.0	0.389,0.227	-0.252	False
SE	ENSG00000157349	DDX19B	chr16	+	70312608	70312657	70299185	70299354	70314901	70314955			0.0316949131333337	1.0,0.818	0.556,0.673	0.294	False
SE	ENSG00000055917	PUM2	chr2	-	20326260	20326385	20318536	20318645	20327309	20327378			0.0349669129612857	0.185,0.273	0.137,0.095	0.113	False
SE	ENSG00000162627	SNX7	chr1	+	98738236	98738389	98701816	98701903	98760053	98760498			0.0458758245009394	0.789,0.889	0.968,0.985	-0.137	False
SE	ENSG00000065911	MTHFD2	chr2	+	74201381	74205889	74198613	74198742	74207703	74207826			0.0458758245009394	0.714,0.727	0.889,1.0	-0.224	False
SE	ENSG00000065911	MTHFD2	chr2	+	74205704	74205889	74198609	74198742	74207703	74207826			0.0498422771208529	0.778,0.833	0.946,1.0	-0.167	False
SE	ENSG00000076650	GPATCH1	chr19	+	33101494	33101574	33097754	33097902	33106694	33106899			0.0258571424940069	1.0,0.618	1.0,1.0	-0.191	False
SE	ENSG00000160688	FLAD1	chr1	+	154990338	154990528	154990158	154990257	154992712	154992786			0.0348725069539887	1.0,1.0	0.778,0.875	0.173	False
SE	ENSG00000145687	SSBP2	chr5	-	81440557	81440636	81437429	81437458	81461054	81461103			0.021137363655478	1.0,1.0	0.785,0.898	0.158	False
SE	ENSG00000078246	TULP3	chr12	+	2920762	2920922	2909528	2909580	2922261	2922402			0.0083050724812682	1.0,1.0	0.75,0.722	0.264	False
SE	ENSG00000072210	ALDH3A2	chr17	+	19673206	19673275	19671798	19671956	19675557	19675907			0.0114725792175829	0.12,0.428	0.145,0.0	0.202	False
SE	ENSG00000120029	ARMH3	chr10	-	102001970	102002072	101995296	101995355	102006539	102006633			0.0107272419814454	1.0,1.0	0.897,0.897	0.103	False
SE	ENSG00000136231	IGF2BP3	chr7	-	23418775	23418824	23361689	23361741	23468481	23468542			0.0085631968641437	0.956,1.0	0.824,0.793	0.169	False
SE	ENSG00000137074	APTX	chr9	-	32988082	32988124	32987543	32987731	32989758	32989895			0.0184327015176661	1.0,1.0	0.916,0.609	0.238	False
SE	ENSG00000137074	APTX	chr9	-	32988082	32988129	32987543	32987731	32989758	32989895			0.0172241048946835	1.0,1.0	0.919,0.577	0.252	False
SE	ENSG00000143742	SRP9	chr1	+	225786861	225786985	225783299	225783368	225789033	225789141			0.0189790411486021	1.0,1.0	0.775,0.779	0.223	False
SE	ENSG00000105483	CARD8	chr19	-	48218870	48219012	48215339	48215384	48221729	48221855			0.0060635651662571	1.0,1.0	0.504,0.753	0.371	False
SE	ENSG00000132549	VPS13B	chr8	+	99507136	99507203	99502835	99502950	99507769	99507911			0.0172241048946835	0.94,0.932	0.392,0.77	0.355	False
SE	ENSG00000143033	MTF2	chr1	+	93129277	93129448	93127231	93127299	93133702	93133808			0.0430627660946744	0.8,1.0	0.758,0.547	0.247	False
SE	ENSG00000114423	CBLB	chr3	-	105776395	105776542	105751461	105751618	105853413	105853646			0.0157339352026636	1.0,1.0	1.0,0.726	0.137	False
SE	ENSG00000166377	ATP9B	chr18	+	79213961	79214038	79206935	79207012	79253380	79253541			0.0004116155479333	1.0,1.0	0.451,0.63	0.46	False
SE	ENSG00000181666	ZNF875	chr19	+	37347189	37347316	37334623	37334782	37347776	37347810			0.0148013158966879	1.0,0.596	1.0,1.0	-0.202	False
SE	ENSG00000181666	ZNF875	chr19	+	37347231	37347316	37334655	37334782	37347776	37347872			0.0190195283611516	1.0,0.559	1.0,1.0	-0.22	False
SE	ENSG00000114098	ARMC8	chr3	+	138209816	138209893	138187247	138187599	138221925	138221997			0.0216546677582011	1.0,1.0	0.596,0.905	0.25	False
SE	ENSG00000147180	ZNF711	chrX	+	85267277	85267415	85265117	85265255	85268293	85268341			0.0205852806334822	0.045,0.114	0.214,0.176	-0.116	False
SE	ENSG00000074603	DPP8	chr15	-	65481514	65481615	65480221	65480399	65485098	65485160			0.0131732866841361	1.0,1.0	0.905,0.627	0.234	False
SE	ENSG00000177225	GATD1	chr11	-	773521	773629	772426	772521	774007	774026			0.0036905265855853	0.366,0.822	1.0,1.0	-0.406	False
SE	ENSG00000104427	ZC2HC1A	chr8	+	78714626	78714699	78698413	78698513	78715220	78715328			0.0422247239111262	0.229,0.0	0.0,0.0	0.115	False
SE	ENSG00000107566	ERLIN1	chr10	-	100167347	100167406	100164003	100164095	100174207	100174281			0.0020867731814777	0.774,0.797	1.0,1.0	-0.214	False
SE	ENSG00000127946	HIP1	chr7	-	75559731	75559915	75558166	75558255	75561328	75561401			0.0396278086865463	1.0,1.0	0.762,0.941	0.149	False
SE	ENSG00000104381	GDAP1	chr8	+	74351273	74351418	74350395	74350578	74360136	74360310			0.0173895681851161	1.0,1.0	0.876,0.88	0.122	False
SE	ENSG00000159363	ATP13A2	chr1	-	16996385	16996478	16996253	16996300	16997019	16997175			0.0319915106053579	1.0,1.0	0.648,0.776	0.288	False
SE	ENSG00000147099	HDAC8	chrX	-	72490928	72491000	72488932	72489041	72495155	72495268			0.0267696368910035	0.573,0.602	1.0,0.924	-0.375	False
SE	ENSG00000176406	RIMS2	chr8	+	103910320	103910529	103910133	103910201	103912052	103912172			0.0060635651662571	0.25,0.238	0.0,0.0	0.244	False
SE	ENSG00000117308	GALE	chr1	-	23796508	23796586	23796150	23796265	23796696	23796782			0.0320622208403971	1.0,0.528	1.0,1.0	-0.236	False
SE	ENSG00000075702	WDR62	chr19	+	36081793	36081935	36081432	36081570	36083062	36083241			0.0261885019114323	0.0,0.0	0.113,0.16	-0.137	False
SE	ENSG00000115204	MPV17	chr2	-	27311898	27311951	27309491	27309981	27312493	27312589			0.0001653148485991	1.0,1.0	0.746,0.73	0.262	False
SE	ENSG00000115204	MPV17	chr2	-	27312213	27312246	27309491	27309981	27312493	27312589			0.0034926618247921	1.0,1.0	0.936,0.845	0.109	False
SE	ENSG00000137941	TTLL7	chr1	-	83882962	83883136	83865023	83870082	83890320	83890481			0.0165705898769796	0.467,0.857	1.0,1.0	-0.338	False
SE	ENSG00000029639	TFB1M	chr6	-	155298476	155298585	155285157	155285277	155311187	155311339			0.0380087948782109	1.0,1.0	1.0,0.77	0.115	False
SE	ENSG00000088833	NSFL1C	chr20	-	1455713	1455719	1454966	1455132	1458199	1458274			0.0451201494170305	0.852,0.837	0.39,0.468	0.415	False
SE	ENSG00000058272	PPP1R12A	chr12	-	79806165	79806333	79805591	79805768	79807225	79807330			0.0450037494830577	0.667,0.871	1.0,0.955	-0.209	False
SE	ENSG00000163818	LZTFL1	chr3	-	45837926	45838051	45834237	45835784	45841988	45842119			0.022306716287986	1.0,1.0	1.0,0.568	0.216	False
SE	ENSG00000121940	CLCC1	chr1	-	108962308	108962464	108950308	108950448	108963360	108963450			0.0202612699635345	0.111,0.067	0.429,0.455	-0.353	False
SE	ENSG00000158321	AUTS2	chr7	+	70774027	70774099	70771446	70771644	70775356	70775386			0.0089311309918025	0.817,0.686	0.912,1.0	-0.204	False
SE	ENSG00000137513	NARS2	chr11	-	78441090	78441117	78435967	78436814	78443660	78443721			0.0313517466233772	1.0,1.0	1.0,0.76	0.12	False
SE	ENSG00000160741	CRTC2	chr1	-	153953265	153953369	153952804	153952834	153953537	153953606			0.0104986414832258	1.0,1.0	0.617,0.841	0.271	False
SE	ENSG00000064692	SNCAIP	chr5	+	122422867	122423739	122403792	122403865	122431968	122432082			0.0244253958028446	1.0,1.0	0.846,0.652	0.251	False
SE	ENSG00000089685	BIRC5	chr17	+	78216663	78216781	78214679	78214789	78223464	78225635			0.0186366023720785	0.959,1.0	0.841,0.835	0.142	False
SE	ENSG00000085063	CD59	chr11	-	33731423	33731468	33722378	33722463	33736381	33736423			0.0133203923429626	0.119,0.152	0.315,0.355	-0.199	False
SE	ENSG00000123636	BAZ2B	chr2	-	159430862	159431156	159429199	159429260	159432756	159433363			0.0340350530041613	1.0,1.0	1.0,0.641	0.179	False
SE	ENSG00000085999	RAD54L	chr1	+	46248317	46248408	46247699	46247746	46248511	46248598			0.0097897327465742	1.0,1.0	0.735,0.803	0.231	False
SE	ENSG00000085999	RAD54L	chr1	+	46248343	46248408	46247694	46247746	46248511	46248598			0.0104044654848166	1.0,1.0	0.722,0.769	0.254	False
SE	ENSG00000150627	WDR17	chr4	+	176115795	176115979	176111574	176111703	176119866	176120097			0.0331739546467039	1.0,1.0	1.0,0.736	0.132	False
SE	ENSG00000135837	CEP350	chr1	+	179990506	179990621	179987239	179987286	179992061	179992221			0.0451201494170305	1.0,1.0	0.822,0.921	0.129	False
SE	ENSG00000116127	ALMS1	chr2	+	73408621	73408747	73385835	73386192	73419122	73419318			0.0272967700184454	0.201,0.028	0.0,0.0	0.115	False
SE	ENSG00000119844	AFTPH	chr2	+	64581189	64581273	64579485	64579546	64585421	64585545			0.0332421903010236	0.0,0.068	0.35,0.137	-0.209	False
SE	ENSG00000013573	DDX11	chr12	+	31103316	31103395	31102935	31103020	31103576	31103731			0.0117954153912603	1.0,1.0	0.734,0.851	0.208	False
SE	ENSG00000110066	KMT5B	chr11	-	68179469	68180200	68175017	68175183	68185780	68185928			0.0396278086865463	0.75,0.727	1.0,1.0	-0.262	False
SE	ENSG00000091136	LAMB1	chr7	-	107939988	107940358	107937092	107937277	107951225	107951322			0.0015354851448763	1.0,0.967	0.824,0.841	0.151	False
SE	ENSG00000053918	KCNQ1	chr11	+	2585211	2585307	2583434	2583545	2587569	2587692			0.020547163865558	0.377,0.585	0.784,1.0	-0.411	False
SE	ENSG00000196912	ANKRD36B	chr2	-	97515731	97515945	97513179	97513363	97523325	97523467			0.0150421770878757	0.652,1.0	1.0,1.0	-0.174	False
SE	ENSG00000101104	PABPC1L	chr20	+	44938673	44938748	44938044	44938191	44939125	44939184			0.0088680878946011	1.0,1.0	0.665,0.777	0.279	False
SE	ENSG00000184182	UBE2F	chr2	+	237987962	237987992	237973091	237973225	237994743	237994809			0.0128361871906382	0.921,0.761	1.0,1.0	-0.159	False
SE	ENSG00000196693	ZNF33B	chr10	-	42636919	42636972	42632294	42632439	42638473	42638521			0.0451201494170305	1.0,1.0	1.0,0.792	0.104	False
SE	ENSG00000089123	TASP1	chr20	-	13559007	13559114	13534021	13534141	13569506	13569586			0.0149649084488248	0.954,0.689	1.0,1.0	-0.179	False
SE	ENSG00000163875	MEAF6	chr1	-	37496706	37496736	37495884	37495918	37501803	37501996			0.0131548479259483	1.0,1.0	0.901,0.723	0.188	False
SE	ENSG00000059588	TARBP1	chr1	-	234427316	234427388	234425672	234425793	234427575	234427766			0.0212073108685415	1.0,1.0	0.942,0.787	0.135	False
SE	ENSG00000160716	CHRNB2	chr1	+	154569791	154569842	154569461	154569607	154570257	154570367			0.0496643362381558	1.0,1.0	1.0,0.664	0.168	False
SE	ENSG00000157680	DGKI	chr7	-	137587096	137587210	137585208	137585346	137597846	137597907			0.0139688595946032	0.67,0.915	1.0,1.0	-0.208	False
SE	ENSG00000183495	EP400	chr12	+	131963531	131963642	131960584	131961954	131979696	131979793			0.0113870044214141	0.8,1.0	0.363,0.432	0.503	False
SE	ENSG00000072133	RPS6KA6	chrX	-	84064970	84065111	84058345	84064402	84096193	84096311			0.0041153333072824	0.57,0.843	1.0,1.0	-0.294	False
SE	ENSG00000116793	PHTF1	chr1	-	113724758	113724893	113713278	113713438	113726417	113726574			0.0373374268185576	1.0,1.0	1.0,0.785	0.107	False
SE	ENSG00000143499	SMYD2	chr1	+	214305186	214305250	214281101	214281427	214314761	214314872			0.0120233728293834	0.582,0.913	1.0,1.0	-0.252	False
SE	ENSG00000114956	DGUOK	chr2	+	73950600	73950732	73946718	73946906	73958145	73958245			0.001668792595583	0.33,0.121	0.019,0.031	0.201	False
SE	ENSG00000114956	DGUOK	chr2	+	73950626	73950732	73946718	73946906	73958145	73958245			0.0167390566254657	0.299,0.132	0.021,0.05	0.18	False
SE	ENSG00000114956	DGUOK	chr2	+	73957124	73957240	73950584	73950732	73958145	73958245			5.10827e+10	0.705,0.755	0.976,0.952	-0.234	False
SE	ENSG00000115970	THADA	chr2	-	43344121	43344237	43320445	43320540	43397970	43398139			0.0133203923429626	0.942,0.723	1.0,1.0	-0.167	False
SE	ENSG00000110931	CAMKK2	chr12	-	121248605	121248734	121245139	121245240	121249786	121249874			0.0493452812685757	0.615,0.242	1.0,0.746	-0.445	False
SE	ENSG00000169432	SCN9A	chr2	-	166304030	166304122	166303089	166303302	166304237	166304329			0.0212073108685415	0.235,0.0	0.316,0.264	-0.173	False
SE	ENSG00000105948	IFT56	chr7	+	139187405	139187539	139181091	139181198	139189320	139189665			0.0351598389985272	1.0,1.0	1.0,0.736	0.132	False
SE	ENSG00000112367	FIG4	chr6	+	109716444	109716568	109715077	109715176	109732636	109732687			0.0444929417568509	1.0,1.0	0.916,0.805	0.139	False
SE	ENSG00000225190	PLEKHM1	chr17	-	45445469	45445663	45440162	45440226	45450617	45450763			0.0001016908007151	0.714,0.478	1.0,1.0	-0.404	False
SE	ENSG00000064651	SLC12A2	chr5	+	128177104	128177152	128174540	128174666	128178566	128178689			0.049252897725053	0.913,1.0	0.386,0.858	0.335	False
SE	ENSG00000163002	NUP35	chr2	+	183151507	183151649	183133565	183133623	183157443	183157513			5.80288e+11	0.964,1.0	0.553,0.702	0.355	False
SE	ENSG00000011198	ABHD5	chr3	+	43717670	43717857	43714946	43715058	43718442	43718561			0.0351598389985272	0.912,1.0	0.745,0.864	0.151	False
SE	ENSG00000145996	CDKAL1	chr6	+	20955418	20955585	20846074	20846178	21000226	21000372			0.0309280071882049	1.0,0.588	1.0,1.0	-0.206	False
SE	ENSG00000082458	DLG3	chrX	+	70493375	70493475	70492520	70492596	70495407	70495453			0.0015314624293857	1.0,1.0	0.728,0.507	0.383	False
SE	ENSG00000169554	ZEB2	chr2	-	144424795	144424953	144404835	144405024	144429768	144430026			0.0206307995307044	1.0,1.0	0.667,0.667	0.333	False
SE	ENSG00000034693	PEX3	chr6	+	143472159	143472328	143471556	143471611	143474785	143474856			0.0169659424875261	1.0,0.617	1.0,1.0	-0.192	False
SE	ENSG00000181544	FANCB	chrX	-	14844855	14845286	14844502	14844740	14850504	14850674			0.0242651048706011	1.0,1.0	1.0,0.684	0.158	False
SE	ENSG00000099968	BCL2L13	chr22	+	17688985	17689142	17683213	17683321	17696140	17696210			0.0043787164066278	1.0,1.0	0.739,0.769	0.246	False
SE	ENSG00000128581	IFT22	chr7	-	101318123	101318213	101315824	101316542	101321670	101321764			0.0039137751266529	1.0,1.0	0.723,0.813	0.232	False
SE	ENSG00000128581	IFT22	chr7	-	101318123	101319032	101316339	101316542	101321670	101321790			0.0064466718439956	1.0,1.0	0.773,0.805	0.211	False
SE	ENSG00000128581	IFT22	chr7	-	101318955	101319032	101316339	101316542	101321670	101321777			0.0015354076596388	1.0,1.0	0.591,0.568	0.421	False
SE	ENSG00000128581	IFT22	chr7	-	101318955	101319032	101318123	101318213	101321670	101321777			0.0032932679158224	0.711,0.706	1.0,1.0	-0.292	False
SE	ENSG00000146963	LUC7L2	chr7	+	139374400	139374471	139359845	139360322	139376061	139376156			0.029221828322776	0.094,0.194	0.0,0.021	0.134	False
SE	ENSG00000005471	ABCB4	chr7	-	87413616	87413717	87409235	87409392	87417311	87417515			0.0173895681851161	1.0,1.0	1.0,0.516	0.242	False
SE	ENSG00000128563	PRKRIP1	chr7	+	102395976	102396537	102376211	102376322	102399547	102399648			0.0268533775127588	0.2,0.0	0.263,0.316	-0.189	False
SE	ENSG00000197008	ZNF138	chr7	+	64814917	64815044	64794387	64794571	64831450	64832242			0.0261885019114323	0.682,1.0	0.484,0.244	0.477	False
SE	ENSG00000219545	UMAD1	chr7	+	7801669	7801743	7673308	7673453	7877280	7877443			0.0264632653524365	1.0,1.0	0.956,0.8	0.122	False
SE	ENSG00000146757	ZNF92	chr7	+	65387901	65388028	65373798	65374000	65388805	65388901			0.0110460513265357	1.0,1.0	0.752,0.881	0.183	False
SE	ENSG00000152457	DCLRE1C	chr10	-	14947524	14947609	14945104	14945189	14949035	14949087			0.0060635651662571	0.0,0.137	0.322,0.407	-0.296	False
SE	ENSG00000164818	DNAAF5	chr7	+	779952	780144	775005	775162	785516	786031			0.0268533775127588	0.889,0.643	1.0,0.967	-0.218	False
SE	ENSG00000164532	TBX20	chr7	-	35240878	35241037	35231499	35231580	35244948	35245057			0.045959826964866	1.0,0.583	1.0,1.0	-0.209	False
SE	ENSG00000106086	PLEKHA8	chr7	+	30074070	30074132	30062671	30062742	30129265	30129472			0.0066463453257562	0.831,0.584	1.0,1.0	-0.292	False
SE	ENSG00000291178		chr7	-	100328835	100329019	100325656	100325779	100330462	100330549			0.0202989884787847	1.0,1.0	1.0,0.762	0.119	False
SE	ENSG00000291178		chr7	-	100328835	100329194	100325659	100325779	100330181	100330284			0.0139688595946032	1.0,1.0	1.0,0.747	0.127	False
SE	ENSG00000122512	PMS2	chr7	-	6003742	6003792	6002452	6002636	6003971	6004058			0.0180733336850072	0.666,1.0	1.0,1.0	-0.167	False
SE	ENSG00000125812	GZF1	chr20	+	23369583	23369741	23368761	23368929	23370090	23373045			0.0060635651662571	1.0,1.0	0.692,0.692	0.308	False
SE	ENSG00000168807	SNTB2	chr16	+	69260049	69260127	69245601	69245815	69270142	69270200			0.0412338458458743	1.0,1.0	1.0,0.586	0.207	False
SE	ENSG00000173660	UQCRH	chr1	+	46309100	46309143	46303697	46303820	46310154	46310316			0.0123116871782642	0.162,0.088	0.674,0.528	-0.476	False
SE	ENSG00000113845	TIMMDC1	chr3	+	119500694	119500860	119498546	119498927	119503531	119503620			0.0212242705310597	0.957,0.789	1.0,1.0	-0.127	False
SE	ENSG00000046651	OFD1	chrX	+	13751248	13751368	13749426	13749533	13753367	13753441			0.0049206658242	0.423,0.483	0.777,0.949	-0.41	False
SE	ENSG00000291137	GBA1LP	chr1	-	155217518	155217593	155217239	155217373	155217963	155218049			0.0353236709384672	0.0,0.128	0.275,0.541	-0.344	False
SE	ENSG00000291137	GBA1LP	chr1	-	155217518	155217738	155217239	155217373	155217963	155218049			0.0016475758014442	0.0,0.053	0.263,0.5	-0.355	False
SE	ENSG00000184634	MED12	chrX	+	71134356	71134466	71133122	71133212	71134712	71134848			0.0452923047241819	1.0,1.0	1.0,0.793	0.103	False
SE	ENSG00000140525	FANCI	chr15	+	89293832	89293997	89292941	89293063	89299799	89299966			0.0261885019114323	0.778,0.762	1.0,0.953	-0.206	False
SE	ENSG00000129696	TTI2	chr8	-	33507228	33507321	33503747	33503935	33509745	33509785			0.0189790411486021	1.0,0.639	1.0,1.0	-0.18	False
SE	ENSG00000100288	CHKB	chr22	-	50580056	50580082	50579726	50579802	50580189	50580271			0.007814150063504	1.0,1.0	0.884,0.788	0.164	False
SE	ENSG00000153339	TRAPPC8	chr18	-	31857539	31857982	31855659	31855807	31864626	31864781			0.043634673237621	0.583,1.0	1.0,1.0	-0.209	False
SE	ENSG00000124406	ATP8A1	chr4	-	42590810	42590884	42588259	42588329	42600477	42600518			0.0120629128677045	0.727,0.833	0.96,1.0	-0.2	False
SE	ENSG00000124406	ATP8A1	chr4	-	42594288	42594362	42588259	42588329	42600477	42600518			0.0450037494830577	0.782,0.9	0.951,1.0	-0.135	False
SE	ENSG00000100815	TRIP11	chr14	-	92010985	92011072	92007639	92007852	92011754	92011795			0.0232686695544069	0.715,0.85	1.0,0.962	-0.199	False
SE	ENSG00000130749	ZC3H4	chr19	-	47069091	47069343	47064186	47067869	47071777	47072121			0.0351648040482536	1.0,1.0	0.895,0.636	0.234	False
SE	ENSG00000106701	FSD1L	chr9	+	105479353	105479376	105471903	105472005	105484380	105484502			0.0194322840965076	1.0,0.924	0.812,0.553	0.279	False
SE	ENSG00000137073	UBAP2	chr9	-	33956078	33956146	33948373	33948587	33960825	33960878			0.0003173682615752	0.0,0.313	1.0,0.925	-0.806	False
SE	ENSG00000178177	LCORL	chr4	-	17962969	17963049	17961902	17962032	17972819	17972885			0.0184523995681218	1.0,1.0	0.838,0.894	0.134	False
SE	ENSG00000137145	DENND4C	chr9	+	19296007	19296246	19290703	19290876	19298055	19298122			0.0399480508421985	1.0,1.0	1.0,0.788	0.106	False
SE	ENSG00000163558	PRKCI	chr3	+	170267914	170268000	170263378	170263429	170270420	170270561			0.0068950150836339	1.0,1.0	0.815,0.868	0.159	False
SE	ENSG00000079387	SENP1	chr12	-	48101468	48101516	48097736	48098124	48105401	48105834			0.0060635651662571	0.693,1.0	0.531,0.38	0.391	False
SE	ENSG00000147862	NFIB	chr9	-	14093459	14093464	14087636	14088326	14102421	14102510			0.0164448021704567	0.314,0.0	0.0,0.0	0.157	False
SE	ENSG00000215126	ZNG1F	chr9	-	41170283	41170423	41166783	41166830	41171846	41171934			0.0145585108005869	0.0,0.0	0.026,0.232	-0.129	False
SE	ENSG00000198561	CTNND1	chr11	+	57806460	57806478	57805881	57806035	57806914	57806983			0.0110033855795781	0.826,0.947	0.471,0.572	0.365	False
SE	ENSG00000166575	TMEM135	chr11	+	87067693	87067821	87037843	87038186	87071522	87071615			0.0154494607312485	1.0,1.0	0.889,0.816	0.147	False
SE	ENSG00000149547	EI24	chr11	+	125575250	125575408	125572457	125572569	125576254	125576315			0.0154494607312485	0.844,0.875	1.0,1.0	-0.141	False
SE	ENSG00000149547	EI24	chr11	+	125575304	125575408	125572457	125572569	125576254	125576315			0.0150082375961175	0.843,0.871	1.0,1.0	-0.143	False
SE	ENSG00000149547	EI24	chr11	+	125575308	125575408	125572457	125572569	125576254	125576315			0.0152590048293918	0.843,0.873	1.0,1.0	-0.142	False
SE	ENSG00000085733	CTTN	chr11	+	70421469	70421580	70420399	70420510	70422939	70422995			0.0034926618247921	0.985,1.0	0.879,0.893	0.106	False
SE	ENSG00000118894	EEF2KMT	chr16	-	5097279	5097353	5095451	5095514	5097643	5097766			5.07672e+07	0.76,1.0	0.0,0.0	0.88	False
SE	ENSG00000148481	MINDY3	chr10	-	15838227	15838279	15837203	15837318	15841425	15841599			0.0208061324114127	0.947,0.895	0.571,0.734	0.269	False
SE	ENSG00000107560	RAB11FIP2	chr10	-	118033981	118034041	118015064	118015110	118038971	118039440			0.0211028100466722	0.092,0.85	0.0,0.0	0.471	False
SE	ENSG00000204179	PTPN20	chr10	+	46932376	46932533	46911427	46911501	46940622	46940717			0.0144224752015371	1.0,0.778	0.636,0.333	0.404	False
SE	ENSG00000130803	ZNF317	chr19	+	9157979	9158075	9156611	9157394	9158825	9158908			0.0486500344494785	0.668,0.509	0.731,1.0	-0.277	False
SE	ENSG00000172661	WASHC2C	chr10	+	45786611	45786674	45785508	45785631	45787034	45787247			0.0412338458458743	0.971,0.946	0.808,0.794	0.157	False
SE	ENSG00000107862	GBF1	chr10	+	102368217	102368454	102367477	102367560	102369210	102369387			0.049388382115109	1.0,0.524	1.0,1.0	-0.238	False
SE	ENSG00000107537	PHYH	chr10	-	13280975	13281110	13277795	13278354	13283689	13283839			0.0093451590560284	1.0,0.68	1.0,1.0	-0.16	False
SE	ENSG00000181192	DHTKD1	chr10	+	12081471	12081627	12068953	12069187	12084539	12084751			0.0030898268920548	0.826,0.687	1.0,1.0	-0.244	False
SE	ENSG00000107938	EDRF1	chr10	+	125729002	125729104	125725681	125725838	125729357	125729479			0.0314622650932597	0.579,0.623	0.313,0.349	0.27	False
SE	ENSG00000107938	EDRF1	chr10	+	125731864	125731925	125730287	125730399	125733403	125733551			0.0003483792324982	0.32,0.191	0.0,0.0	0.256	False
SE	ENSG00000060982	BCAT1	chr12	-	24881300	24881411	24878529	24878649	24894274	24894475			0.0317838452185465	0.82,0.774	0.965,0.977	-0.174	False
SE	ENSG00000226210	WASH8P	chr12	-	17347	17483	16968	17170	18036	18183			0.035318609370514	0.741,0.771	1.0,0.963	-0.226	False
SE	ENSG00000136003	ISCU	chr12	+	108564059	108564155	108562605	108562736	108564278	108564392			0.0008810831490657	0.06,0.0	0.254,0.396	-0.295	False
SE	ENSG00000137343	ATAT1	chr6	+	30642767	30643011	30642175	30642247	30645894	30645974			0.001282758030199	1.0,1.0	0.529,0.667	0.402	False
SE	ENSG00000040531	CTNS	chr17	+	3648846	3648931	3647443	3647522	3654997	3655101			0.013373008761421	1.0,1.0	0.869,0.753	0.189	False
SE	ENSG00000110921	MVK	chr12	+	109590682	109590861	109586753	109586799	109591240	109591357			0.0091407096157094	1.0,1.0	0.882,0.524	0.297	False
SE	ENSG00000149346	SLX4IP	chr20	+	10621271	10621414	10601730	10601819	10622658	10628030			0.0194103502603388	1.0,1.0	1.0,0.537	0.232	False
SE	ENSG00000214176	PLEKHM1P1	chr17	-	64792348	64792497	64787247	64787311	64797263	64797409			0.0409006279551293	0.6,0.889	1.0,0.943	-0.227	True
SE	ENSG00000182149	IST1	chr16	+	71923291	71923380	71922626	71922680	71924768	71924817			0.0195116237283248	0.516,0.604	0.813,0.864	-0.278	True
SE	ENSG00000119684	MLH3	chr14	-	75039910	75040024	75038339	75038412	75041614	75041700			0.0038479720271263	0.628,0.756	1.0,1.0	-0.308	False
SE	ENSG00000172785	ZNG1A	chr9	-	177718	177820	175697	175784	178815	179016			0.0010559886741133	0.601,0.639	0.111,0.263	0.433	True
SE	ENSG00000291068		chr1	-	223952384	223952442	223951478	223952291	223952667	223952870			0.0269167425895112	1.0,0.896	0.838,0.688	0.185	False
SE	ENSG00000155229	MMS19	chr10	-	97468965	97469126	97468251	97468406	97469645	97469723			0.0202452255758648	0.833,1.0	0.667,0.511	0.328	True
SE	ENSG00000164039	BDH2	chr4	-	103085698	103085742	103085348	103085462	103086479	103086540			0.0496080305592902	0.0,0.0	0.204,0.17	-0.187	False
SE	ENSG00000138363	ATIC	chr2	+	215325750	215326138	215325240	215325329	215326821	215326978			0.0134030594928459	0.959,1.0	0.846,0.816	0.149	True
SE	ENSG00000291202		chr4	-	119410516	119410716	119410231	119410289	119412351	119412542			0.000116904589713	0.081,0.429	0.8,1.0	-0.645	True
SE	ENSG00000288698		chr3	+	179701007	179701179	179690240	179690301	179706933	179707076			0.0088273785222776	1.0,1.0	0.818,0.697	0.243	True
SE	ENSG00000041357	PSMA4	chr15	+	78542578	78542645	78542176	78542219	78544189	78544267			0.0025141164150255	0.892,0.627	1.0,1.0	-0.24	True
SE	ENSG00000250979		chr8	-	72247507	72247664	72244848	72245029	72251454	72251565			0.0057438300123122	1.0,1.0	0.833,0.682	0.242	True
SE	ENSG00000185104	FAF1	chr1	-	50583651	50583709	50582617	50582699	50584684	50584811			0.0257105930628311	0.843,0.798	1.0,1.0	-0.179	True
SE	ENSG00000054282	SDCCAG8	chr1	+	243293121	243293219	243286382	243286397	243304712	243304777			0.0020401174760283	1.0,1.0	0.677,0.682	0.321	True
SE	ENSG00000185344	ATP6V0A2	chr12	+	123726230	123726285	123724653	123724791	123727782	123727909			0.0253302079096213	1.0,1.0	1.0,0.581	0.21	True
SE	ENSG00000123636	BAZ2B	chr2	-	159430901	159431156	159429199	159429260	159432756	159433363			0.0309280071882049	1.0,1.0	1.0,0.548	0.226	True
SE	ENSG00000068784	SRBD1	chr2	-	45547306	45547612	45546731	45546839	45551124	45551282			0.0410323583881435	0.429,1.0	1.0,1.0	-0.285	True
SE	ENSG00000085382	HACE1	chr6	-	104850510	104850996	104849141	104849246	104852316	104852371			0.045959826964866	0.36,1.0	1.0,1.0	-0.32	True
SE	ENSG00000144366	GULP1	chr2	+	188522771	188522827	188483430	188483492	188529096	188529140			0.0363008968960319	1.0,1.0	1.0,0.721	0.139	False
SE	ENSG00000155816	FMN2	chr1	+	240234250	240234450	240211090	240211235	240257944	240258032			0.0109211145125068	0.0,0.0	0.2,0.111	-0.155	True
SE	ENSG00000152082	MZT2B	chr2	+	130182678	130182775	130182414	130182452	130190468	130190695			0.0334854833376362	1.0,1.0	0.889,0.803	0.154	True
SE	ENSG00000130985	UBA1	chrX	+	47214540	47214637	47214326	47214428	47214793	47215126			0.0189790411486021	0.964,0.721	1.0,1.0	-0.157	True
SE	ENSG00000165392	WRN	chr8	+	31090464	31090536	31088889	31088965	31090833	31090942			0.023385001202444	1.0,1.0	1.0,0.615	0.193	True
SE	ENSG00000035403	VCL	chr10	+	74077701	74077748	74074742	74074903	74082453	74082544			0.0450037494830577	0.0,0.0	0.055,0.154	-0.104	True
SE	ENSG00000265479	DTX2P1-UPK3BP1-PMS2P11	chr7	+	77042229	77042342	77041976	77042063	77043594	77043775			0.0496080305592902	0.459,0.41	0.265,0.213	0.196	True
SE	ENSG00000289143		chr10	-	48031375	48031564	48030937	48031006	48050281	48050421			0.0340350530041613	1.0,0.895	0.818,0.696	0.191	True
SE	ENSG00000197111	PCBP2	chr12	+	53467804	53468281	53467220	53467293	53468779	53468832			0.0149402301457457	1.0,0.959	0.968,0.708	0.142	True

## Sheet: SHARED
Class	GeneID	geneSymbol	chr	strand	coho1	coho2	coho3	coho4	coho5	coho6	coho7	coho8	FDR_bAmy_VS_CTR	IncLevel1_bAmy_VS_CTR	IncLevel2_bAmy_VS_CTR	IncLevelDifference_bAmy_VS_CTR	DE-NOVO	FDR_CBNR20-bAmy-VS-bAmy	IncLevel1_CBNR20-bAmy-VS-bAmy	IncLevel2_CBNR20-bAmy-VS-bAmy	IncLevelDifference_CBNR20-bAmy-VS-bAmy
MXE	ENSG00000163913	IFT122	chr3	+	129492140	129492194	129495445	129495607	129488256	129488397	129499901.0	129500068.0	0.0242882036363365	0.075,0.151	0.556,0.354	-0.342	False	0.0218293469201225	0.422,0.467	0.075,0.151	0.332
MXE	ENSG00000109339	MAPK10	chr4	-	86194308	86194335	86194335	86194407	86159297	86159467	86354529.0	86354644.0	0.0123667874966725	0.761,0.781	1.0,1.0	-0.229	False	0.01399997852193	1.0,1.0	0.761,0.781	0.229
MXE	ENSG00000046651	OFD1	chrX	+	13751248	13751368	13753367	13753441	13749426	13749533	13755150.0	13755242.0	0.0344518240929976	0.545,0.685	0.121,0.356	0.377	False	0.0256137007847937	0.28,0.283	0.545,0.685	-0.334
MXE	ENSG00000215126	ZNG1F	chr9	-	41170283	41170423	41171846	41171934	41166783	41166830	41172711.0	41172749.0	0.0082297472208538	0.959,0.71	1.0,1.0	-0.165	False	0.0073687498203907	1.0,1.0	0.959,0.71	0.165
A5SS	ENSG00000160229	ZNF66	chr19	+	20776303	20776481	20776303	20776450	20792511	20792638			0.0471439934500814	0.148,0.0	0.391,0.28	-0.262	False	0.0025819380369821	0.553,0.375	0.148,0.0	0.39
A5SS	ENSG00000139921	TMX1	chr14	+	51245312	51245454	51245312	51245358	51247091	51247220			0.0060908711443744	0.377,0.155	0.0,0.0	0.266	False	0.0053646552302839	0.0,0.0	0.377,0.155	-0.266
A5SS	ENSG00000266173	STRADA	chr17	-	63728333	63728413	63728357	63728413	63726637	63726695			0.0332984935195393	0.838,0.712	1.0,0.942	-0.196	False	0.0067289215065939	1.0,1.0	0.838,0.712	0.225
A5SS	ENSG00000166224	SGPL1	chr10	+	70873350	70873589	70873350	70873525	70875401	70875548			0.0135503624133491	0.657,0.903	0.964,1.0	-0.202	False	0.0033287141968558	1.0,1.0	0.657,0.903	0.22
A5SS	ENSG00000168255	POLR2J3	chr7	-	102566581	102567043	102566996	102567043	102544705	102544776			0.0146684845577431	0.971,0.984	0.92,0.763	0.136	True	0.033855932793188	0.815,0.887	0.971,0.984	-0.127
A5SS	ENSG00000188352	FOCAD	chr9	+	20933013	20933132	20933013	20933103	20944626	20944774			0.021739044453514	0.122,0.295	0.0,0.0	0.208	True	0.019039898891483	0.0,0.0	0.122,0.295	-0.208
A5SS	ENSG00000122884	P4HA1	chr10	-	73051052	73051249	73051089	73051249	73046924	73047101			0.0118296214708349	0.666,0.719	1.0,1.0	-0.307	True	0.0314219345497528	0.865,1.0	0.666,0.719	0.24
RI	ENSG00000125447	GGA3	chr17	-	75239788	75241057	75239788	75240108	75240341	75241057			0.0111740576170966	0.083,0.156	0.0,0.0	0.119	False	0.0293726853172088	0.024,0.0	0.083,0.156	-0.107
RI	ENSG00000284946		chr15	-	90980883	90981669	90980883	90981033	90981498	90981669			0.0027668991837613	0.082,0.192	0.026,0.023	0.113	False	0.0014242814453648	0.018,0.016	0.082,0.192	-0.12
RI	ENSG00000089818	NECAP1	chr12	+	8090194	8092784	8090194	8091850	8092675	8092784			0.0006598076403878	0.25,0.151	0.0,0.014	0.194	False	0.0146064515743263	0.067,0.016	0.25,0.151	-0.159
RI	ENSG00000168291	PDHB	chr3	-	58431730	58431984	58431730	58431793	58431876	58431984			0.0094853772958727	0.159,0.147	0.057,0.02	0.114	False	0.0109137350550856	0.045,0.0	0.159,0.147	-0.131
RI	ENSG00000168615	ADAM9	chr8	+	39018852	39021714	39018852	39018918	39021642	39021714			0.0137340540925147	0.268,0.351	0.12,0.059	0.22	False	0.0127463403262479	0.111,0.04	0.268,0.351	-0.234
RI	ENSG00000123136	DDX39A	chr19	-	14409302	14409645	14409302	14409447	14409535	14409645			0.020233926475566	0.455,0.309	0.086,0.04	0.319	False	0.0054024926165151	0.135,0.0	0.455,0.309	-0.315
RI	ENSG00000143575	HAX1	chr1	+	154273335	154273961	154273335	154273598	154273773	154273961			0.0095356798933157	0.12,0.226	0.045,0.0	0.15	False	0.0007459027522878	0.0,0.0	0.12,0.226	-0.173
RI	ENSG00000125875	TBC1D20	chr20	-	440247	442043	440247	441689	441856	442043			0.0005333308513202	0.0,0.021	0.333,0.3	-0.306	False	0.0007459027522878	0.5,0.333	0.0,0.021	0.406
RI	ENSG00000109339	MAPK10	chr4	-	86098420	86101217	86098420	86098595	86101051	86101217			0.0412636679547619	0.0,0.091	0.217,0.308	-0.217	False	0.0292492104397791	0.222,0.357	0.0,0.091	0.244
RI	ENSG00000184634	MED12	chrX	+	71137725	71137943	71137725	71137780	71137855	71137943			0.0104701662326196	0.955,0.811	1.0,1.0	-0.117	False	0.0180797644249511	1.0,1.0	0.955,0.811	0.117
RI	ENSG00000140521	POLG	chr15	-	89318614	89319099	89318614	89318749	89318930	89319099			0.0002354171595306	0.259,0.297	0.0,0.0	0.278	True	0.0241499537810398	0.0,0.091	0.259,0.297	-0.233
RI	ENSG00000005156	LIG3	chr17	+	34991728	34992035	34991728	34991837	34991957	34992035			0.0040429678965309	0.111,0.2	0.028,0.02	0.132	True	0.0008200476278919	0.0,0.0	0.111,0.2	-0.155
RI	ENSG00000271793		chr6	-	85547083	85547550	85547083	85547397	85547505	85547550			7.97256e+07	0.042,0.012	0.257,0.328	-0.265	False	0.0014951007910711	0.081,0.353	0.042,0.012	0.19
RI	ENSG00000288694		chr9	+	64103883	64104229	64103883	64104070	64104156	64104229			0.0022243890107235	0.804,0.691	0.961,1.0	-0.233	True	0.0033614979901106	1.0,1.0	0.804,0.691	0.252
RI	ENSG00000179832	MROH1	chr8	+	144260482	144260832	144260482	144260544	144260676	144260832			0.0019101312888707	0.808,0.491	1.0,1.0	-0.351	True	0.0023968499047291	1.0,1.0	0.808,0.491	0.351
A3SS	ENSG00000105397	TYK2	chr19	-	10361769	10361955	10361769	10361836	10362077	10362181			0.0010959076041479	0.525,0.558	1.0,1.0	-0.458	False	0.0024604255830211	1.0,1.0	0.525,0.558	0.458
A3SS	ENSG00000151332	MBIP	chr14	-	36314690	36314936	36314690	36314915	36316692	36316812			0.0039493481047654	0.344,0.267	0.0,0.0	0.305	False	0.0033409446507773	0.0,0.0	0.344,0.267	-0.305
A3SS	ENSG00000006704	GTF2IRD1	chr7	+	74555392	74555494	74555437	74555494	74555173	74555223			0.0098554520674427	0.141,0.0	0.472,0.324	-0.328	False	0.0405402894657972	0.254,0.328	0.141,0.0	0.221
A3SS	ENSG00000263956	NBPF11	chr1	-	148109283	148109411	148109283	148109335	148110377	148110541			0.0005423023190166	0.313,0.384	0.051,0.141	0.253	False	0.0108530578733448	0.191,0.0	0.313,0.384	-0.253
A3SS	ENSG00000178498	DTX3	chr12	+	57606864	57607613	57606883	57607613	57606442	57606518			0.0032160941847582	0.816,0.617	1.0,1.0	-0.284	False	0.044709197556366	0.876,1.0	0.816,0.617	0.222
A3SS	ENSG00000118217	ATF6	chr1	+	161863197	161863312	161863200	161863312	161860206	161860277			0.0200335834691935	0.702,0.898	1.0,1.0	-0.2	False	0.0309655149378735	1.0,1.0	0.702,0.898	0.2
A3SS	ENSG00000115204	MPV17	chr2	-	27312993	27313109	27312993	27313074	27322447	27322522			0.0231324950482315	0.879,0.752	0.944,1.0	-0.156	False	0.0115915935555194	1.0,1.0	0.879,0.752	0.184
A3SS	ENSG00000133216	EPHB2	chr1	+	22896410	22896478	22896413	22896478	22895471	22895580			0.0018464805956554	0.0,0.0	0.164,0.233	-0.199	False	0.0395713786201963	0.089,0.282	0.0,0.0	0.185
A3SS	ENSG00000100288	CHKB	chr22	-	50579726	50579830	50579726	50579802	50580189	50580271			0.0048696659386214	0.91,0.789	1.0,1.0	-0.15	False	0.0183424450779737	1.0,1.0	0.91,0.789	0.15
A3SS	ENSG00000092929	UNC13D	chr17	-	75836571	75836693	75836571	75836634	75836800	75836918			0.0279665667158115	1.0,0.765	1.0,1.0	-0.117	True	0.0395713786201963	1.0,1.0	1.0,0.765	0.117
A3SS	ENSG00000126749	EMG1	chr12	+	6975062	6975148	6975089	6975148	6974551	6974693			0.0069377338682166	0.053,0.235	0.0,0.0	0.144	True	0.0040100721093661	0.0,0.0	0.053,0.235	-0.144
A3SS	ENSG00000051825	MPHOSPH9	chr12	-	123156635	123156908	123156635	123156904	123160780	123160849			0.0490326187768984	1.0,0.678	1.0,1.0	-0.161	True	0.0480277993174103	1.0,1.0	1.0,0.678	0.161
SE	ENSG00000154727	GABPA	chr21	+	25745209	25745354	25741572	25741675	25749035	25749120			0.0316681426855232	1.0,0.76	1.0,1.0	-0.12	False	0.0276133588098288	1.0,1.0	1.0,0.76	0.12
SE	ENSG00000167637	ZNF283	chr19	+	43837052	43837179	43835504	43835592	43846938	43848809			0.0306871754235729	1.0,0.734	1.0,1.0	-0.133	False	0.0309280071882049	1.0,1.0	1.0,0.734	0.133
SE	ENSG00000204604	ZNF468	chr19	-	52845178	52845296	52838535	52842151	52849086	52849213			0.0146013496016816	0.217,0.276	0.156,0.0	0.168	False	0.0117954153912603	0.073,0.0	0.217,0.276	-0.21
SE	ENSG00000182141	ZNF708	chr19	-	21310500	21310627	21309245	21309341	21327959	21328141			0.030065465443292	1.0,0.617	1.0,1.0	-0.192	False	0.0332421903010236	1.0,1.0	1.0,0.617	0.192
SE	ENSG00000262879		chr17	-	47033277	47033381	47021189	47021721	47054117	47054139			0.0081329048948791	0.692,0.761	0.952,0.965	-0.232	False	0.0060635651662571	0.909,1.0	0.692,0.761	0.228
SE	ENSG00000108306	FBXL20	chr17	-	39285477	39285573	39282728	39282855	39297126	39297195			0.0499218110419981	0.834,0.825	1.0,0.958	-0.15	False	0.0198115742589801	1.0,1.0	0.834,0.825	0.171
SE	ENSG00000140905	GCSH	chr16	-	81084462	81084594	81081944	81082963	81090600	81090680			0.0023387205301939	0.97,0.828	1.0,1.0	-0.101	False	0.003859995860917	1.0,1.0	0.97,0.828	0.101
SE	ENSG00000140905	GCSH	chr16	-	81087600	81087664	81081944	81082963	81090600	81090668			0.0030653715019211	0.907,0.717	1.0,1.0	-0.188	False	0.0037826416495967	1.0,1.0	0.907,0.717	0.188
SE	ENSG00000168096	ANKS3	chr16	-	4714050	4714186	4705094	4705253	4724749	4724831			0.0119511048908819	0.581,0.7	1.0,1.0	-0.36	False	0.0115744089317818	1.0,1.0	0.581,0.7	0.36
SE	ENSG00000140534	TICRR	chr15	+	89599323	89599475	89595392	89595611	89600584	89600685			0.0415234873609601	1.0,0.571	1.0,1.0	-0.215	False	0.0393980756965255	1.0,1.0	1.0,0.571	0.215
SE	ENSG00000034053	APBA2	chr15	+	29053844	29054835	28995752	28995806	29074920	29075001			0.01841779483548	1.0,0.699	1.0,0.967	-0.134	False	0.0109478344263804	1.0,1.0	1.0,0.699	0.151
SE	ENSG00000175344	CHRNA7	chr15	+	32111789	32111899	32101302	32101347	32157607	32157775			0.0324392536428602	1.0,0.515	1.0,1.0	-0.242	False	0.0282675583809518	1.0,1.0	1.0,0.515	0.242
SE	ENSG00000032219	ARID4A	chr14	+	58347019	58347117	58346410	58346505	58347646	58347878			0.0182095101287851	0.808,0.677	0.959,0.95	-0.212	False	0.0476161857816659	1.0,0.906	0.808,0.677	0.211
SE	ENSG00000119684	MLH3	chr14	-	75039910	75040015	75038339	75038412	75041614	75041700			0.0013434799061944	1.0,1.0	0.849,0.778	0.186	False	0.0351598389985272	0.785,0.894	1.0,1.0	-0.16
SE	ENSG00000143624	INTS3	chr1	+	153761019	153761109	153760826	153760918	153761569	153761676			0.0086108880389699	0.072,0.171	0.027,0.0	0.108	False	0.0213377137037187	0.0,0.037	0.072,0.171	-0.103
SE	ENSG00000026297	RNASET2	chr6	-	166948569	166948625	166946392	166946739	166952487	166952534			9.24276e+09	1.0,0.955	0.67,0.42	0.432	False	0.0002048592911192	0.566,0.623	1.0,0.955	-0.383
SE	ENSG00000155229	MMS19	chr10	-	97468965	97469104	97468251	97468406	97469645	97469723			0.0007945393812565	0.822,0.743	1.0,1.0	-0.218	False	0.019462581582168	0.922,1.0	0.822,0.743	0.179
SE	ENSG00000288695		chr4	+	55364073	55364271	55359345	55359488	55367587	55367722			0.0016150360924171	0.368,0.786	1.0,1.0	-0.423	False	0.0015413367165259	1.0,1.0	0.368,0.786	0.423
SE	ENSG00000107829	FBXW4	chr10	-	101667885	101667980	101624744	101624810	101672914	101673047			0.0114639518876234	0.867,0.841	0.969,1.0	-0.13	False	0.0083050724812682	1.0,1.0	0.867,0.841	0.146
SE	ENSG00000214160	ALG3	chr3	-	184243790	184243996	184243531	184243630	184244600	184244721			0.0039004456671232	0.862,0.744	0.964,1.0	-0.179	False	0.0072968748248272	0.955,1.0	0.862,0.744	0.175
SE	ENSG00000290830		chr7	+	102366017	102366076	102364297	102364411	102375822	102375949			0.0135803949769573	0.641,0.797	1.0,1.0	-0.281	False	0.0453495273944094	1.0,0.945	0.641,0.797	0.253
SE	ENSG00000162627	SNX7	chr1	+	98738236	98738389	98701816	98701903	98760053	98760498			0.0143281482790596	0.968,0.985	0.87,0.852	0.115	False	0.0458758245009394	0.789,0.889	0.968,0.985	-0.137
SE	ENSG00000136231	IGF2BP3	chr7	-	23418775	23418824	23361689	23361741	23468481	23468542			0.00928857756906	0.824,0.793	1.0,0.957	-0.17	False	0.0085631968641437	0.956,1.0	0.824,0.793	0.169
SE	ENSG00000105483	CARD8	chr19	-	48218870	48219012	48215339	48215384	48221729	48221855			0.0479634619214798	0.504,0.753	1.0,0.859	-0.301	False	0.0060635651662571	1.0,1.0	0.504,0.753	0.371
SE	ENSG00000143033	MTF2	chr1	+	93129277	93129448	93127231	93127299	93133702	93133808			0.0137663879581286	0.758,0.547	0.933,0.944	-0.286	False	0.0430627660946744	0.8,1.0	0.758,0.547	0.247
SE	ENSG00000127946	HIP1	chr7	-	75559731	75559915	75558166	75558255	75561328	75561401			0.0339332608120262	0.762,0.941	1.0,1.0	-0.149	False	0.0396278086865463	1.0,1.0	0.762,0.941	0.149
SE	ENSG00000104381	GDAP1	chr8	+	74351273	74351418	74350395	74350578	74360136	74360310			0.014403978791664	0.876,0.88	1.0,1.0	-0.122	False	0.0173895681851161	1.0,1.0	0.876,0.88	0.122
SE	ENSG00000115204	MPV17	chr2	-	27311898	27311951	27309491	27309981	27312493	27312589			0.0001337594704843	0.746,0.73	1.0,1.0	-0.262	False	0.0001653148485991	1.0,1.0	0.746,0.73	0.262
SE	ENSG00000115204	MPV17	chr2	-	27312213	27312246	27309491	27309981	27312493	27312589			0.0004521186736554	0.936,0.845	1.0,1.0	-0.109	False	0.0034926618247921	1.0,1.0	0.936,0.845	0.109
SE	ENSG00000137513	NARS2	chr11	-	78441090	78441117	78435967	78436814	78443660	78443721			0.0380694253296509	1.0,0.76	1.0,1.0	-0.12	False	0.0313517466233772	1.0,1.0	1.0,0.76	0.12
SE	ENSG00000160741	CRTC2	chr1	-	153953265	153953369	153952804	153952834	153953537	153953606			0.00928857756906	0.617,0.841	1.0,1.0	-0.271	False	0.0104986414832258	1.0,1.0	0.617,0.841	0.271
SE	ENSG00000091136	LAMB1	chr7	-	107939988	107940358	107937092	107937277	107951225	107951322			0.0002059281539995	0.824,0.841	1.0,1.0	-0.167	False	0.0015354851448763	1.0,0.967	0.824,0.841	0.151
SE	ENSG00000101104	PABPC1L	chr20	+	44938673	44938748	44938044	44938191	44939125	44939184			0.0052348167068674	0.665,0.777	1.0,1.0	-0.279	False	0.0088680878946011	1.0,1.0	0.665,0.777	0.279
SE	ENSG00000196693	ZNF33B	chr10	-	42636919	42636972	42632294	42632439	42638473	42638521			0.0479634619214798	1.0,0.792	1.0,1.0	-0.104	False	0.0451201494170305	1.0,1.0	1.0,0.792	0.104
SE	ENSG00000059588	TARBP1	chr1	-	234427316	234427388	234425672	234425793	234427575	234427766			0.0222240967920164	0.942,0.787	1.0,1.0	-0.135	False	0.0212073108685415	1.0,1.0	0.942,0.787	0.135
SE	ENSG00000169432	SCN9A	chr2	-	166304030	166304122	166303089	166303302	166304237	166304329			0.0061284185768413	0.316,0.264	0.0,0.033	0.274	False	0.0212073108685415	0.235,0.0	0.316,0.264	-0.173
SE	ENSG00000105948	IFT56	chr7	+	139187405	139187539	139181091	139181198	139189320	139189665			0.0379263604187955	1.0,0.736	1.0,1.0	-0.132	False	0.0351598389985272	1.0,1.0	1.0,0.736	0.132
SE	ENSG00000112367	FIG4	chr6	+	109716444	109716568	109715077	109715176	109732636	109732687			0.0460923449698266	0.916,0.805	1.0,1.0	-0.139	False	0.0444929417568509	1.0,1.0	0.916,0.805	0.139
SE	ENSG00000181544	FANCB	chrX	-	14844855	14845286	14844502	14844740	14850504	14850674			0.0266007214564105	1.0,0.684	1.0,1.0	-0.158	False	0.0242651048706011	1.0,1.0	1.0,0.684	0.158
SE	ENSG00000099968	BCL2L13	chr22	+	17688985	17689142	17683213	17683321	17696140	17696210			0.045938531171893	0.739,0.769	1.0,0.926	-0.209	False	0.0043787164066278	1.0,1.0	0.739,0.769	0.246
SE	ENSG00000005471	ABCB4	chr7	-	87413616	87413717	87409235	87409392	87417311	87417515			0.0187430316125898	1.0,0.516	1.0,1.0	-0.242	False	0.0173895681851161	1.0,1.0	1.0,0.516	0.242
SE	ENSG00000219545	UMAD1	chr7	+	7801669	7801743	7673308	7673453	7877280	7877443			0.0156592061943157	0.956,0.8	1.0,1.0	-0.122	False	0.0264632653524365	1.0,1.0	0.956,0.8	0.122
SE	ENSG00000125812	GZF1	chr20	+	23369583	23369741	23368761	23368929	23370090	23373045			0.0051660456086987	0.692,0.692	1.0,1.0	-0.308	False	0.0060635651662571	1.0,1.0	0.692,0.692	0.308
SE	ENSG00000168807	SNTB2	chr16	+	69260049	69260127	69245601	69245815	69270142	69270200			0.0460774426863569	1.0,0.586	1.0,1.0	-0.207	False	0.0412338458458743	1.0,1.0	1.0,0.586	0.207
SE	ENSG00000184634	MED12	chrX	+	71134356	71134466	71133122	71133212	71134712	71134848			0.045938531171893	1.0,0.793	1.0,1.0	-0.103	False	0.0452923047241819	1.0,1.0	1.0,0.793	0.103
SE	ENSG00000100288	CHKB	chr22	-	50580056	50580082	50579726	50579802	50580189	50580271			0.0037377425805178	0.884,0.788	1.0,1.0	-0.164	False	0.007814150063504	1.0,1.0	0.884,0.788	0.164
SE	ENSG00000130749	ZC3H4	chr19	-	47069091	47069343	47064186	47067869	47071777	47072121			0.0382247123800345	0.895,0.636	1.0,1.0	-0.234	False	0.0351648040482536	1.0,1.0	0.895,0.636	0.234
SE	ENSG00000163558	PRKCI	chr3	+	170267914	170268000	170263378	170263429	170270420	170270561			0.044116065654036	0.815,0.868	0.928,1.0	-0.123	False	0.0068950150836339	1.0,1.0	0.815,0.868	0.159
SE	ENSG00000215126	ZNG1F	chr9	-	41170283	41170423	41166783	41166830	41171846	41171934			0.0107465206770629	0.026,0.232	0.0,0.0	0.129	False	0.0145585108005869	0.0,0.0	0.026,0.232	-0.129
SE	ENSG00000107560	RAB11FIP2	chr10	-	118033981	118034041	118015064	118015110	118038971	118039440			0.0015924260673973	0.0,0.0	0.456,0.124	-0.29	False	0.0211028100466722	0.092,0.85	0.0,0.0	0.471
SE	ENSG00000204179	PTPN20	chr10	+	46932376	46932533	46911427	46911501	46940622	46940717			8.89687e+10	0.636,0.333	1.0,1.0	-0.515	False	0.0144224752015371	1.0,0.778	0.636,0.333	0.404
SE	ENSG00000172661	WASHC2C	chr10	+	45786611	45786674	45785508	45785631	45787034	45787247			0.0310561330604468	0.808,0.794	0.922,1.0	-0.16	False	0.0412338458458743	0.971,0.946	0.808,0.794	0.157
SE	ENSG00000110921	MVK	chr12	+	109590682	109590861	109586753	109586799	109591240	109591357			0.0081329048948791	0.882,0.524	1.0,1.0	-0.297	False	0.0091407096157094	1.0,1.0	0.882,0.524	0.297
SE	ENSG00000119684	MLH3	chr14	-	75039910	75040024	75038339	75038412	75041614	75041700			0.0002188204222096	1.0,1.0	0.75,0.515	0.367	False	0.0038479720271263	0.628,0.756	1.0,1.0	-0.308
SE	ENSG00000155229	MMS19	chr10	-	97468965	97469126	97468251	97468406	97469645	97469723			0.0001091640706166	0.667,0.511	1.0,1.0	-0.411	True	0.0202452255758648	0.833,1.0	0.667,0.511	0.328
SE	ENSG00000185104	FAF1	chr1	-	50583651	50583709	50582617	50582699	50584684	50584811			0.0204196039478856	1.0,1.0	1.0,0.747	0.127	True	0.0257105930628311	0.843,0.798	1.0,1.0	-0.179
SE	ENSG00000165392	WRN	chr8	+	31090464	31090536	31088889	31088965	31090833	31090942			0.0310561330604468	1.0,0.615	1.0,1.0	-0.193	True	0.023385001202444	1.0,1.0	1.0,0.615	0.193
SE	ENSG00000035403	VCL	chr10	+	74077701	74077748	74074742	74074903	74082453	74082544			0.0460060036402288	0.055,0.154	0.0,0.0	0.104	True	0.0450037494830577	0.0,0.0	0.055,0.154	-0.104
