# Supplementary material for: Cannabinerol Restores mRNA Splicing Defects Induced by β-Amyloid in an In Vitro Model of Alzheimer’s Disease: A Transcriptomic Study
Source: Int J Mol Sci. 2025 Mar 28;26(7):3113. doi: 10.3390/ijms26073113 (PMC11988423; doi:10.3390/ijms26073113)
Supplement: Supplementary file 1 [file ijms-26-03113-s001.zip › TableS3.xlsx]

## Sheet: PANTHER-PATHWAYS
Analysis Type:	PANTHER Overrepresentation Test (Released 20240807)
Annotation Version and Release Date:	PANTHER version 19.0 Released 2024-06-20
Analyzed List:	Client Text Box Input (Homo sapiens)
Reference List:	Homo sapiens (all genes in database)
Test Type:	FISHER
Correction:	FDR
PANTHER Pathways	Homo sapiens - REFLIST (20580)	Client Text Box Input (81)	Client Text Box Input (expected)	Client Text Box Input (over/under)	Client Text Box Input (fold Enrichment)	Client Text Box Input (raw P-value)	Client Text Box Input (FDR)
Cholesterol biosynthesis (P00014)	13	1	.05	+	19.54	5.00E-02	1.00E00
Alzheimer disease-amyloid secretase pathway (P00003)	66	5	.26	+	19.25	6.17E-06	9.87E-04
FAS signaling pathway (P00020)	34	2	.13	+	14.95	7.91E-03	6.33E-01
Synaptic vesicle trafficking (P05734)	30	1	.12	+	8.47	1.12E-01	1.00E00
Interferon-gamma signaling pathway (P00035)	30	1	.12	+	8.47	1.12E-01	1.00E00
Histamine H1 receptor mediated signaling pathway (P04385)	45	1	.18	+	5.65	1.63E-01	1.00E00
PDGF signaling pathway (P00047)	144	3	.57	+	5.29	1.92E-02	1.00E00
Oxidative stress response (P00046)	54	1	.21	+	4.71	1.92E-01	1.00E00
Angiogenesis (P00005)	169	3	.67	+	4.51	2.91E-02	1.00E00
Toll receptor signaling pathway (P00054)	57	1	.22	+	4.46	2.02E-01	1.00E00
Apoptosis signaling pathway (P00006)	117	2	.46	+	4.34	7.77E-02	1.00E00
Oxytocin receptor mediated signaling pathway (P04391)	59	1	.23	+	4.31	2.08E-01	1.00E00
Muscarinic acetylcholine receptor 1 and 3 signaling pathway (P00042)	60	1	.24	+	4.23	2.11E-01	1.00E00
Thyrotropin-releasing hormone receptor signaling pathway (P04394)	61	1	.24	+	4.17	2.14E-01	1.00E00
FGF signaling pathway (P00021)	122	2	.48	+	4.17	8.35E-02	1.00E00
Integrin signalling pathway (P00034)	192	3	.76	+	3.97	4.02E-02	1.00E00
5HT2 type receptor mediated signaling pathway (P04374)	67	1	.26	+	3.79	2.33E-01	1.00E00
EGF receptor signaling pathway (P00018)	134	2	.53	+	3.79	9.78E-02	1.00E00
VEGF signaling pathway (P00056)	68	1	.27	+	3.74	2.36E-01	1.00E00
B cell activation (P00010)	69	1	.27	+	3.68	2.39E-01	1.00E00
Ras Pathway (P04393)	73	1	.29	+	3.48	2.51E-01	1.00E00
T cell activation (P00053)	85	1	.33	+	2.99	2.85E-01	1.00E00
Endothelin signaling pathway (P00019)	87	1	.34	+	2.92	2.91E-01	1.00E00
p53 pathway (P00059)	88	1	.35	+	2.89	2.94E-01	1.00E00
Parkinson disease (P00049)	97	1	.38	+	2.62	3.18E-01	1.00E00
TGF-beta signaling pathway (P00052)	100	1	.39	+	2.54	3.27E-01	1.00E00
Nicotinic acetylcholine receptor signaling pathway (P00044)	106	1	.42	+	2.40	3.42E-01	1.00E00
Heterotrimeric G-protein signaling pathway-Gq alpha and Go alpha mediated pathway (P00027)	123	1	.48	+	2.07	3.85E-01	1.00E00
Huntington disease (P00029)	146	1	.57	+	1.74	4.39E-01	1.00E00
CCKR signaling map (P06959)	173	1	.68	+	1.47	4.96E-01	1.00E00
Inflammation mediated by chemokine and cytokine signaling pathway (P00031)	262	1	1.03	-	.97	1.00E00	1.00E00
Unclassified (UNCLASSIFIED)	18000	65	70.85	-	.92	6.21E-02	1.00E00
Wnt signaling pathway (P00057)	306	1	1.20	-	.83	1.00E00	1.00E00
Alpha adrenergic receptor signaling pathway (P00002)	24	0	.09	-	< 0.01	1.00E00	1.00E00
Adrenaline and noradrenaline biosynthesis (P00001)	28	0	.11	-	< 0.01	1.00E00	1.00E00
Nicotine pharmacodynamics pathway (P06587)	34	0	.13	-	< 0.01	1.00E00	1.00E00
SCW signaling pathway (P06216)	1	0	.00	-	< 0.01	1.00E00	1.00E00
DPP signaling pathway (P06213)	1	0	.00	-	< 0.01	1.00E00	1.00E00
DPP-SCW signaling pathway (P06212)	1	0	.00	-	< 0.01	1.00E00	1.00E00
BMP/activin signaling pathway-drosophila (P06211)	1	0	.00	-	< 0.01	1.00E00	1.00E00
Xanthine and guanine salvage pathway (P02788)	4	0	.02	-	< 0.01	1.00E00	1.00E00
Vitamin B6 metabolism (P02787)	4	0	.02	-	< 0.01	1.00E00	1.00E00
Valine biosynthesis (P02785)	3	0	.01	-	< 0.01	1.00E00	1.00E00
Tyrosine biosynthesis (P02784)	1	0	.00	-	< 0.01	1.00E00	1.00E00
Triacylglycerol metabolism (P02782)	2	0	.01	-	< 0.01	1.00E00	1.00E00
Threonine biosynthesis (P02781)	2	0	.01	-	< 0.01	1.00E00	1.00E00
Thiamin metabolism (P02780)	3	0	.01	-	< 0.01	1.00E00	1.00E00
GABA-B receptor II signaling (P05731)	37	0	.15	-	< 0.01	1.00E00	1.00E00
Endogenous cannabinoid signaling (P05730)	25	0	.10	-	< 0.01	1.00E00	1.00E00
Sulfate assimilation (P02778)	2	0	.01	-	< 0.01	1.00E00	1.00E00
Succinate to proprionate conversion (P02777)	5	0	.02	-	< 0.01	1.00E00	1.00E00
Serine glycine biosynthesis (P02776)	6	0	.02	-	< 0.01	1.00E00	1.00E00
Salvage pyrimidine ribonucleotides (P02775)	13	0	.05	-	< 0.01	1.00E00	1.00E00
Salvage pyrimidine deoxyribonucleotides (P02774)	4	0	.02	-	< 0.01	1.00E00	1.00E00
S-adenosylmethionine biosynthesis (P02773)	3	0	.01	-	< 0.01	1.00E00	1.00E00
Pyruvate metabolism (P02772)	12	0	.05	-	< 0.01	1.00E00	1.00E00
Pyrimidine Metabolism (P02771)	11	0	.04	-	< 0.01	1.00E00	1.00E00
Pyridoxal phosphate salvage pathway (P02770)	2	0	.01	-	< 0.01	1.00E00	1.00E00
Bupropion degradation (P05729)	1	0	.00	-	< 0.01	1.00E00	1.00E00
Anandamide degradation (P05728)	1	0	.00	-	< 0.01	1.00E00	1.00E00
2-arachidonoylglycerol biosynthesis (P05726)	7	0	.03	-	< 0.01	1.00E00	1.00E00
Purine metabolism (P02769)	5	0	.02	-	< 0.01	1.00E00	1.00E00
Proline biosynthesis (P02768)	4	0	.02	-	< 0.01	1.00E00	1.00E00
Phenylethylamine degradation (P02766)	5	0	.02	-	< 0.01	1.00E00	1.00E00
Pentose phosphate pathway (P02762)	9	0	.04	-	< 0.01	1.00E00	1.00E00
p38 MAPK pathway (P05918)	41	0	.16	-	< 0.01	1.00E00	1.00E00
Opioid proopiomelanocortin pathway (P05917)	36	0	.14	-	< 0.01	1.00E00	1.00E00
Opioid prodynorphin pathway (P05916)	35	0	.14	-	< 0.01	1.00E00	1.00E00
Opioid proenkephalin pathway (P05915)	36	0	.14	-	< 0.01	1.00E00	1.00E00
Nicotine degradation (P05914)	9	0	.04	-	< 0.01	1.00E00	1.00E00
Enkephalin release (P05913)	37	0	.15	-	< 0.01	1.00E00	1.00E00
Dopamine receptor mediated signaling pathway (P05912)	58	0	.23	-	< 0.01	1.00E00	1.00E00
Angiotensin II-stimulated signaling through G proteins and beta-arrestin (P05911)	37	0	.15	-	< 0.01	1.00E00	1.00E00
Pyridoxal-5-phosphate biosynthesis (P02759)	3	0	.01	-	< 0.01	1.00E00	1.00E00
Ornithine degradation (P02758)	5	0	.02	-	< 0.01	1.00E00	1.00E00
O-antigen biosynthesis (P02757)	4	0	.02	-	< 0.01	1.00E00	1.00E00
N-acetylglucosamine metabolism (P02756)	7	0	.03	-	< 0.01	1.00E00	1.00E00
Methylmalonyl pathway (P02755)	6	0	.02	-	< 0.01	1.00E00	1.00E00
Methylcitrate cycle (P02754)	4	0	.02	-	< 0.01	1.00E00	1.00E00
Methionine biosynthesis (P02753)	2	0	.01	-	< 0.01	1.00E00	1.00E00
Mannose metabolism (P02752)	6	0	.02	-	< 0.01	1.00E00	1.00E00
Lysine biosynthesis (P02751)	1	0	.00	-	< 0.01	1.00E00	1.00E00
Lipoate_biosynthesis (P02750)	2	0	.01	-	< 0.01	1.00E00	1.00E00
Ubiquitin proteasome pathway (P00060)	58	0	.23	-	< 0.01	1.00E00	1.00E00
Leucine biosynthesis (P02749)	3	0	.01	-	< 0.01	1.00E00	1.00E00
Isoleucine biosynthesis (P02748)	4	0	.02	-	< 0.01	1.00E00	1.00E00
Heme biosynthesis (P02746)	13	0	.05	-	< 0.01	1.00E00	1.00E00
Glutamine glutamate conversion (P02745)	4	0	.02	-	< 0.01	1.00E00	1.00E00
Fructose galactose metabolism (P02744)	11	0	.04	-	< 0.01	1.00E00	1.00E00
Formyltetrahydrofolate biosynthesis (P02743)	8	0	.03	-	< 0.01	1.00E00	1.00E00
Tetrahydrofolate biosynthesis (P02742)	5	0	.02	-	< 0.01	1.00E00	1.00E00
Flavin biosynthesis (P02741)	2	0	.01	-	< 0.01	1.00E00	1.00E00
De novo pyrimidine ribonucleotides biosythesis (P02740)	14	0	.06	-	< 0.01	1.00E00	1.00E00
mRNA splicing (P00058)	7	0	.03	-	< 0.01	1.00E00	1.00E00
Transcription regulation by bZIP transcription factor (P00055)	59	0	.23	-	< 0.01	1.00E00	1.00E00
p53 pathway feedback loops 2 (P04398)	50	0	.20	-	< 0.01	1.00E00	1.00E00
p53 pathway by glucose deprivation (P04397)	22	0	.09	-	< 0.01	1.00E00	1.00E00
TCA cycle (P00051)	11	0	.04	-	< 0.01	1.00E00	1.00E00
Vitamin D metabolism and pathway (P04396)	14	0	.06	-	< 0.01	1.00E00	1.00E00
Plasminogen activating cascade (P00050)	17	0	.07	-	< 0.01	1.00E00	1.00E00
Vasopressin synthesis (P04395)	13	0	.05	-	< 0.01	1.00E00	1.00E00
De novo pyrimidine deoxyribonucleotide biosynthesis (P02739)	15	0	.06	-	< 0.01	1.00E00	1.00E00
P53 pathway feedback loops 1 (P04392)	7	0	.03	-	< 0.01	1.00E00	1.00E00
De novo purine biosynthesis (P02738)	31	0	.12	-	< 0.01	1.00E00	1.00E00
Cysteine biosynthesis (P02737)	1	0	.00	-	< 0.01	1.00E00	1.00E00
Coenzyme A biosynthesis (P02736)	8	0	.03	-	< 0.01	1.00E00	1.00E00
Cobalamin biosynthesis (P02735)	1	0	.00	-	< 0.01	1.00E00	1.00E00
Carnitine metabolism (P02733)	2	0	.01	-	< 0.01	1.00E00	1.00E00
Coenzyme A linked carnitine metabolism (P02732)	2	0	.01	-	< 0.01	1.00E00	1.00E00
Asparagine and aspartate biosynthesis (P02730)	4	0	.02	-	< 0.01	1.00E00	1.00E00
PI3 kinase pathway (P00048)	55	0	.22	-	< 0.01	1.00E00	1.00E00
Notch signaling pathway (P00045)	45	0	.18	-	< 0.01	1.00E00	1.00E00
Muscarinic acetylcholine receptor 2 and 4 signaling pathway (P00043)	62	0	.24	-	< 0.01	1.00E00	1.00E00
Histamine synthesis (P04387)	1	0	.00	-	< 0.01	1.00E00	1.00E00
Metabotropic glutamate receptor group I pathway (P00041)	25	0	.10	-	< 0.01	1.00E00	1.00E00
Histamine H2 receptor mediated signaling pathway (P04386)	27	0	.11	-	< 0.01	1.00E00	1.00E00
Metabotropic glutamate receptor group II pathway (P00040)	49	0	.19	-	< 0.01	1.00E00	1.00E00
Gamma-aminobutyric acid synthesis (P04384)	6	0	.02	-	< 0.01	1.00E00	1.00E00
Ascorbate degradation (P02729)	4	0	.02	-	< 0.01	1.00E00	1.00E00
Arginine biosynthesis (P02728)	6	0	.02	-	< 0.01	1.00E00	1.00E00
Androgen/estrogene/progesterone biosynthesis (P02727)	12	0	.05	-	< 0.01	1.00E00	1.00E00
Cortocotropin releasing factor receptor signaling pathway (P04380)	33	0	.13	-	< 0.01	1.00E00	1.00E00
Aminobutyrate degradation (P02726)	2	0	.01	-	< 0.01	1.00E00	1.00E00
Allantoin degradation (P02725)	1	0	.00	-	< 0.01	1.00E00	1.00E00
Alanine biosynthesis (P02724)	2	0	.01	-	< 0.01	1.00E00	1.00E00
Adenine and hypoxanthine salvage pathway (P02723)	7	0	.03	-	< 0.01	1.00E00	1.00E00
Acetate utilization (P02722)	3	0	.01	-	< 0.01	1.00E00	1.00E00
ATP synthesis (P02721)	8	0	.03	-	< 0.01	1.00E00	1.00E00
Metabotropic glutamate receptor group III pathway (P00039)	71	0	.28	-	< 0.01	1.00E00	1.00E00
JAK/STAT signaling pathway (P00038)	17	0	.07	-	< 0.01	1.00E00	1.00E00
Ionotropic glutamate receptor pathway (P00037)	49	0	.19	-	< 0.01	1.00E00	1.00E00
Interleukin signaling pathway (P00036)	96	0	.38	-	< 0.01	1.00E00	1.00E00
Beta3 adrenergic receptor signaling pathway (P04379)	29	0	.11	-	< 0.01	1.00E00	1.00E00
Insulin/IGF pathway-protein kinase B signaling cascade (P00033)	39	0	.15	-	< 0.01	1.00E00	1.00E00
Gonadotropin-releasing hormone receptor pathway (P06664)	231	0	.91	-	< 0.01	1.00E00	1.00E00
Beta2 adrenergic receptor signaling pathway (P04378)	47	0	.18	-	< 0.01	1.00E00	1.00E00
Insulin/IGF pathway-mitogen activated protein kinase kinase/MAP kinase cascade (P00032)	33	0	.13	-	< 0.01	1.00E00	1.00E00
Beta1 adrenergic receptor signaling pathway (P04377)	47	0	.18	-	< 0.01	1.00E00	1.00E00
5HT4 type receptor mediated signaling pathway (P04376)	34	0	.13	-	< 0.01	1.00E00	1.00E00
Hypoxia response via HIF activation (P00030)	30	0	.12	-	< 0.01	1.00E00	1.00E00
5HT3 type receptor mediated signaling pathway (P04375)	17	0	.07	-	< 0.01	1.00E00	1.00E00
5HT1 type receptor mediated signaling pathway (P04373)	48	0	.19	-	< 0.01	1.00E00	1.00E00
5-Hydroxytryptamine degredation (P04372)	21	0	.08	-	< 0.01	1.00E00	1.00E00
5-Hydroxytryptamine biosynthesis (P04371)	3	0	.01	-	< 0.01	1.00E00	1.00E00
Heterotrimeric G-protein signaling pathway-rod outer segment phototransduction (P00028)	37	0	.15	-	< 0.01	1.00E00	1.00E00
Heterotrimeric G-protein signaling pathway-Gi alpha and Gs alpha mediated pathway (P00026)	163	0	.64	-	< 0.01	1.00E00	1.00E00
Hedgehog signaling pathway (P00025)	20	0	.08	-	< 0.01	1.00E00	1.00E00
Glycolysis (P00024)	20	0	.08	-	< 0.01	1.00E00	1.00E00
General transcription regulation (P00023)	39	0	.15	-	< 0.01	1.00E00	1.00E00
General transcription by RNA polymerase I (P00022)	16	0	.06	-	< 0.01	1.00E00	1.00E00
DNA replication (P00017)	27	0	.11	-	< 0.01	1.00E00	1.00E00
Cytoskeletal regulation by Rho GTPase (P00016)	83	0	.33	-	< 0.01	1.00E00	1.00E00
Circadian clock system (P00015)	10	0	.04	-	< 0.01	1.00E00	1.00E00
Cell cycle (P00013)	22	0	.09	-	< 0.01	1.00E00	1.00E00
Cadherin signaling pathway (P00012)	163	0	.64	-	< 0.01	1.00E00	1.00E00
Blood coagulation (P00011)	45	0	.18	-	< 0.01	1.00E00	1.00E00
Axon guidance mediated by netrin (P00009)	35	0	.14	-	< 0.01	1.00E00	1.00E00
Axon guidance mediated by Slit/Robo (P00008)	25	0	.10	-	< 0.01	1.00E00	1.00E00
Axon guidance mediated by semaphorins (P00007)	22	0	.09	-	< 0.01	1.00E00	1.00E00
Alzheimer disease-presenilin pathway (P00004)	127	0	.50	-	< 0.01	1.00E00	1.00E00

## Sheet: PANTHER-GO-SLIM-BP
Analysis Type:	PANTHER Overrepresentation Test (Released 20240807)
Annotation Version and Release Date:	PANTHER version 19.0 Released 2024-06-20
Analyzed List:	upload_1 (Homo sapiens)
Reference List:	Homo sapiens (all genes in database)
Test Type:	FISHER
Correction:	FDR
PANTHER GO-Slim Biological Process	Homo sapiens - REFLIST (20580)	upload_1 (81)	upload_1 (expected)	upload_1 (over/under)	upload_1 (fold Enrichment)	upload_1 (raw P-value)	upload_1 (FDR)
mitochondrial DNA metabolic process (GO:0032042)	2	1	.01	+	> 100	7.86E-03	8.34E-01
phosphatidylcholine biosynthetic process (GO:0006656)	3	1	.01	+	84.69	1.18E-02	9.98E-01
mitochondrial genome maintenance (GO:0000002)	4	1	.02	+	63.52	1.57E-02	1.00E00
intraciliary transport involved in cilium assembly (GO:0035735)	4	1	.02	+	63.52	1.57E-02	1.00E00
replication-born double-strand break repair via sister chromatid exchange (GO:1990414)	5	1	.02	+	50.81	1.95E-02	1.00E00
mitotic G2 DNA damage checkpoint signaling (GO:0007095)	5	1	.02	+	50.81	1.95E-02	1.00E00
negative regulation of double-strand break repair via homologous recombination (GO:2000042)	5	1	.02	+	50.81	1.95E-02	1.00E00
activation of protein kinase activity (GO:0032147)	6	1	.02	+	42.35	2.34E-02	1.00E00
negative regulation of DNA repair (GO:0045738)	7	1	.03	+	36.30	2.72E-02	1.00E00
JNK cascade (GO:0007254)	7	1	.03	+	36.30	2.72E-02	1.00E00
mitotic DNA replication checkpoint signaling (GO:0033314)	7	1	.03	+	36.30	2.72E-02	1.00E00
negative regulation of double-strand break repair (GO:2000780)	7	1	.03	+	36.30	2.72E-02	1.00E00
phosphatidylcholine metabolic process (GO:0046470)	8	1	.03	+	31.76	3.11E-02	1.00E00
rRNA base methylation (GO:0070475)	8	1	.03	+	31.76	3.11E-02	1.00E00
DNA unwinding involved in DNA replication (GO:0006268)	8	1	.03	+	31.76	3.11E-02	1.00E00
positive regulation of DNA repair (GO:0045739)	9	1	.04	+	28.23	3.49E-02	1.00E00
regulation of double-strand break repair via homologous recombination (GO:0010569)	9	1	.04	+	28.23	3.49E-02	1.00E00
intraciliary retrograde transport (GO:0035721)	9	1	.04	+	28.23	3.49E-02	1.00E00
mitochondrial fission (GO:0000266)	10	1	.04	+	25.41	3.87E-02	1.00E00
mitochondrial fusion (GO:0008053)	10	1	.04	+	25.41	3.87E-02	1.00E00
protein export from nucleus (GO:0006611)	10	1	.04	+	25.41	3.87E-02	1.00E00
receptor signaling pathway via JAK-STAT (GO:0007259)	11	1	.04	+	23.10	4.25E-02	1.00E00
receptor signaling pathway via STAT (GO:0097696)	11	1	.04	+	23.10	4.25E-02	1.00E00
DNA strand elongation involved in DNA replication (GO:0006271)	11	1	.04	+	23.10	4.25E-02	1.00E00
reticulophagy (GO:0061709)	12	1	.05	+	21.17	4.62E-02	1.00E00
mismatch repair (GO:0006298)	12	1	.05	+	21.17	4.62E-02	1.00E00
protein hydroxylation (GO:0018126)	13	1	.05	+	19.54	5.00E-02	1.00E00
DNA replication checkpoint signaling (GO:0000076)	13	1	.05	+	19.54	5.00E-02	1.00E00
regulation of double-strand break repair (GO:2000779)	13	1	.05	+	19.54	5.00E-02	1.00E00
intraciliary transport (GO:0042073)	27	2	.11	+	18.82	5.04E-03	7.64E-01
SCF-dependent proteasomal ubiquitin-dependent protein catabolic process (GO:0031146)	28	2	.11	+	18.15	5.41E-03	7.66E-01
mitotic G2/M transition checkpoint (GO:0044818)	14	1	.06	+	18.15	5.37E-02	1.00E00
DNA geometric change (GO:0032392)	15	1	.06	+	16.94	5.75E-02	1.00E00
DNA duplex unwinding (GO:0032508)	15	1	.06	+	16.94	5.75E-02	1.00E00
negative regulation of G2/M transition of mitotic cell cycle (GO:0010972)	16	1	.06	+	15.88	6.12E-02	1.00E00
rRNA methylation (GO:0031167)	16	1	.06	+	15.88	6.12E-02	1.00E00
mitotic DNA damage checkpoint signaling (GO:0044773)	16	1	.06	+	15.88	6.12E-02	1.00E00
negative regulation of DNA recombination (GO:0045910)	17	1	.07	+	14.95	6.49E-02	1.00E00
microautophagy (GO:0016237)	18	1	.07	+	14.12	6.86E-02	1.00E00
non-motile cilium assembly (GO:1905515)	18	1	.07	+	14.12	6.86E-02	1.00E00
piecemeal microautophagy of the nucleus (GO:0034727)	18	1	.07	+	14.12	6.86E-02	1.00E00
mRNA stabilization (GO:0048255)	18	1	.07	+	14.12	6.86E-02	1.00E00
cardiac muscle cell action potential involved in contraction (GO:0086002)	18	1	.07	+	14.12	6.86E-02	1.00E00
DNA replication (GO:0006260)	75	4	.30	+	13.55	2.19E-04	4.64E-01
RNA stabilization (GO:0043489)	19	1	.07	+	13.37	7.22E-02	1.00E00
negative regulation of cell cycle G2/M phase transition (GO:1902750)	19	1	.07	+	13.37	7.22E-02	1.00E00
DNA conformation change (GO:0071103)	19	1	.07	+	13.37	7.22E-02	1.00E00
mitotic DNA integrity checkpoint signaling (GO:0044774)	19	1	.07	+	13.37	7.22E-02	1.00E00
protein localization to cilium (GO:0061512)	20	1	.08	+	12.70	7.59E-02	1.00E00
regulation of DNA repair (GO:0006282)	20	1	.08	+	12.70	7.59E-02	1.00E00
negative regulation of RNA catabolic process (GO:1902369)	20	1	.08	+	12.70	7.59E-02	1.00E00
DNA-templated DNA replication (GO:0006261)	64	3	.25	+	11.91	2.06E-03	6.24E-01
MAPK cascade (GO:0000165)	22	1	.09	+	11.55	8.31E-02	1.00E00
endoplasmic reticulum unfolded protein response (GO:0030968)	22	1	.09	+	11.55	8.31E-02	1.00E00
activation of cysteine-type endopeptidase activity involved in apoptotic process (GO:0006919)	22	1	.09	+	11.55	8.31E-02	1.00E00
rRNA modification (GO:0000154)	23	1	.09	+	11.05	8.68E-02	1.00E00
regulation of DNA recombination (GO:0000018)	23	1	.09	+	11.05	8.68E-02	1.00E00
response to unfolded protein (GO:0006986)	24	1	.09	+	10.59	9.04E-02	1.00E00
DNA damage checkpoint signaling (GO:0000077)	24	1	.09	+	10.59	9.04E-02	1.00E00
cellular response to unfolded protein (GO:0034620)	24	1	.09	+	10.59	9.04E-02	1.00E00
Golgi to plasma membrane transport (GO:0006893)	24	1	.09	+	10.59	9.04E-02	1.00E00
regulation of G2/M transition of mitotic cell cycle (GO:0010389)	24	1	.09	+	10.59	9.04E-02	1.00E00
RNA methylation (GO:0001510)	49	2	.19	+	10.37	1.60E-02	1.00E00
signal transduction in response to DNA damage (GO:0042770)	25	1	.10	+	10.16	9.39E-02	1.00E00
tRNA methylation (GO:0030488)	25	1	.10	+	10.16	9.39E-02	1.00E00
positive regulation of cysteine-type endopeptidase activity involved in apoptotic process (GO:0043280)	26	1	.10	+	9.77	9.75E-02	1.00E00
phosphatidylinositol dephosphorylation (GO:0046856)	26	1	.10	+	9.77	9.75E-02	1.00E00
positive regulation of protein kinase activity (GO:0045860)	26	1	.10	+	9.77	9.75E-02	1.00E00
Notch signaling pathway (GO:0007219)	27	1	.11	+	9.41	1.01E-01	1.00E00
positive regulation of DNA-binding transcription factor activity (GO:0051091)	28	1	.11	+	9.07	1.05E-01	1.00E00
cardiac muscle contraction (GO:0060048)	28	1	.11	+	9.07	1.05E-01	1.00E00
regulation of cell cycle G2/M phase transition (GO:1902749)	28	1	.11	+	9.07	1.05E-01	1.00E00
regulation of DNA metabolic process (GO:0051052)	57	2	.22	+	8.91	2.12E-02	1.00E00
cellular response to topologically incorrect protein (GO:0035967)	29	1	.11	+	8.76	1.08E-01	1.00E00
response to topologically incorrect protein (GO:0035966)	29	1	.11	+	8.76	1.08E-01	1.00E00
positive regulation of cysteine-type endopeptidase activity (GO:2001056)	29	1	.11	+	8.76	1.08E-01	1.00E00
negative regulation of DNA metabolic process (GO:0051053)	29	1	.11	+	8.76	1.08E-01	1.00E00
regulation of cysteine-type endopeptidase activity involved in apoptotic process (GO:0043281)	30	1	.12	+	8.47	1.12E-01	1.00E00
DNA integrity checkpoint signaling (GO:0031570)	30	1	.12	+	8.47	1.12E-01	1.00E00
calcium ion import (GO:0070509)	31	1	.12	+	8.20	1.15E-01	1.00E00
phospholipid translocation (GO:0045332)	31	1	.12	+	8.20	1.15E-01	1.00E00
actin filament-based movement (GO:0030048)	31	1	.12	+	8.20	1.15E-01	1.00E00
double-strand break repair via homologous recombination (GO:0000724)	63	2	.25	+	8.07	2.56E-02	1.00E00
lipid translocation (GO:0034204)	32	1	.13	+	7.94	1.19E-01	1.00E00
positive regulation of endopeptidase activity (GO:0010950)	32	1	.13	+	7.94	1.19E-01	1.00E00
recombinational repair (GO:0000725)	64	2	.25	+	7.94	2.64E-02	1.00E00
negative regulation of mitotic cell cycle phase transition (GO:1901991)	32	1	.13	+	7.94	1.19E-01	1.00E00
transport along microtubule (GO:0010970)	65	2	.26	+	7.82	2.71E-02	1.00E00
vesicle-mediated transport to the plasma membrane (GO:0098876)	66	2	.26	+	7.70	2.79E-02	1.00E00
positive regulation of peptidase activity (GO:0010952)	33	1	.13	+	7.70	1.22E-01	1.00E00
heart contraction (GO:0060047)	33	1	.13	+	7.70	1.22E-01	1.00E00
microtubule-based transport (GO:0099111)	66	2	.26	+	7.70	2.79E-02	1.00E00
mitotic cell cycle checkpoint signaling (GO:0007093)	33	1	.13	+	7.70	1.22E-01	1.00E00
L-amino acid metabolic process (GO:0170033)	68	2	.27	+	7.47	2.95E-02	1.00E00
protein-containing complex localization (GO:0031503)	68	2	.27	+	7.47	2.95E-02	1.00E00
heart process (GO:0003015)	34	1	.13	+	7.47	1.26E-01	1.00E00
protein targeting to mitochondrion (GO:0006626)	34	1	.13	+	7.47	1.26E-01	1.00E00
nuclear export (GO:0051168)	70	2	.28	+	7.26	3.11E-02	1.00E00
regulation of membrane lipid distribution (GO:0097035)	35	1	.14	+	7.26	1.29E-01	1.00E00
regulation of cellular response to stress (GO:0080135)	35	1	.14	+	7.26	1.29E-01	1.00E00
phospholipid dephosphorylation (GO:0046839)	36	1	.14	+	7.06	1.32E-01	1.00E00
establishment of protein localization to mitochondrion (GO:0072655)	36	1	.14	+	7.06	1.32E-01	1.00E00
acyl-CoA metabolic process (GO:0006637)	36	1	.14	+	7.06	1.32E-01	1.00E00
protein localization to mitochondrion (GO:0070585)	37	1	.15	+	6.87	1.36E-01	1.00E00
regulation of DNA-binding transcription factor activity (GO:0051090)	37	1	.15	+	6.87	1.36E-01	1.00E00
cytoskeleton-dependent intracellular transport (GO:0030705)	75	2	.30	+	6.78	3.53E-02	1.00E00
mRNA export from nucleus (GO:0006406)	38	1	.15	+	6.69	1.39E-01	1.00E00
macromolecule methylation (GO:0043414)	76	2	.30	+	6.69	3.61E-02	1.00E00
methylation (GO:0032259)	76	2	.30	+	6.69	3.61E-02	1.00E00
striated muscle contraction (GO:0006941)	38	1	.15	+	6.69	1.39E-01	1.00E00
negative regulation of cellular catabolic process (GO:0031330)	38	1	.15	+	6.69	1.39E-01	1.00E00
post-Golgi vesicle-mediated transport (GO:0006892)	38	1	.15	+	6.69	1.39E-01	1.00E00
regulation of cysteine-type endopeptidase activity (GO:2000116)	40	1	.16	+	6.35	1.46E-01	1.00E00
endocytic recycling (GO:0032456)	40	1	.16	+	6.35	1.46E-01	1.00E00
regulated exocytosis (GO:0045055)	41	1	.16	+	6.20	1.49E-01	1.00E00
amino acid catabolic process (GO:0009063)	41	1	.16	+	6.20	1.49E-01	1.00E00
mRNA transport (GO:0051028)	42	1	.17	+	6.05	1.53E-01	1.00E00
phospholipid transport (GO:0015914)	42	1	.17	+	6.05	1.53E-01	1.00E00
autophagy of mitochondrion (GO:0000422)	43	1	.17	+	5.91	1.56E-01	1.00E00
cellular response to peptide (GO:1901653)	43	1	.17	+	5.91	1.56E-01	1.00E00
cellular response to peptide hormone stimulus (GO:0071375)	43	1	.17	+	5.91	1.56E-01	1.00E00
negative regulation of mitotic cell cycle (GO:0045930)	45	1	.18	+	5.65	1.63E-01	1.00E00
cell cycle checkpoint signaling (GO:0000075)	45	1	.18	+	5.65	1.63E-01	1.00E00
negative regulation of catabolic process (GO:0009895)	46	1	.18	+	5.52	1.66E-01	1.00E00
response to endoplasmic reticulum stress (GO:0034976)	93	2	.37	+	5.46	5.20E-02	1.00E00
vasculature development (GO:0001944)	47	1	.18	+	5.41	1.69E-01	1.00E00
DNA recombination (GO:0006310)	95	2	.37	+	5.35	5.40E-02	1.00E00
alpha-amino acid metabolic process (GO:1901605)	96	2	.38	+	5.29	5.50E-02	1.00E00
amino acid metabolic process (GO:0006520)	145	3	.57	+	5.26	1.96E-02	1.00E00
DNA metabolic process (GO:0006259)	293	6	1.15	+	5.20	1.05E-03	7.43E-01
regulation of actin filament polymerization (GO:0030833)	49	1	.19	+	5.19	1.76E-01	1.00E00
action potential (GO:0001508)	49	1	.19	+	5.19	1.76E-01	1.00E00
cilium assembly (GO:0060271)	149	3	.59	+	5.12	2.10E-02	1.00E00
retrograde transport, endosome to Golgi (GO:0042147)	50	1	.20	+	5.08	1.79E-01	1.00E00
double-strand break repair (GO:0006302)	101	2	.40	+	5.03	6.02E-02	1.00E00
regulation of actin polymerization or depolymerization (GO:0008064)	51	1	.20	+	4.98	1.82E-01	1.00E00
response to peptide hormone (GO:0043434)	51	1	.20	+	4.98	1.82E-01	1.00E00
RNA modification (GO:0009451)	103	2	.41	+	4.93	6.23E-02	1.00E00
RNA export from nucleus (GO:0006405)	52	1	.20	+	4.89	1.86E-01	1.00E00
tRNA modification (GO:0006400)	52	1	.20	+	4.89	1.86E-01	1.00E00
response to peptide (GO:1901652)	52	1	.20	+	4.89	1.86E-01	1.00E00
calcium ion transmembrane import into cytosol (GO:0097553)	52	1	.20	+	4.89	1.86E-01	1.00E00
mitochondrion organization (GO:0007005)	158	3	.62	+	4.82	2.45E-02	1.00E00
regulation of actin filament length (GO:0030832)	53	1	.21	+	4.79	1.89E-01	1.00E00
plasma membrane bounded cell projection assembly (GO:0120031)	163	3	.64	+	4.68	2.65E-02	1.00E00
negative regulation of cell cycle phase transition (GO:1901988)	55	1	.22	+	4.62	1.95E-01	1.00E00
nuclear transport (GO:0051169)	111	2	.44	+	4.58	7.10E-02	1.00E00
nucleocytoplasmic transport (GO:0006913)	111	2	.44	+	4.58	7.10E-02	1.00E00
organelle disassembly (GO:1903008)	56	1	.22	+	4.54	1.98E-01	1.00E00
cilium organization (GO:0044782)	171	3	.67	+	4.46	3.00E-02	1.00E00
regulation of protein polymerization (GO:0032271)	57	1	.22	+	4.46	2.02E-01	1.00E00
cytosolic transport (GO:0016482)	57	1	.22	+	4.46	2.02E-01	1.00E00
negative regulation of cell cycle process (GO:0010948)	58	1	.23	+	4.38	2.05E-01	1.00E00
cell projection assembly (GO:0030031)	174	3	.68	+	4.38	3.14E-02	1.00E00
purine ribonucleotide biosynthetic process (GO:0009152)	59	1	.23	+	4.31	2.08E-01	1.00E00
muscle contraction (GO:0006936)	59	1	.23	+	4.31	2.08E-01	1.00E00
positive regulation of proteolysis (GO:0045862)	59	1	.23	+	4.31	2.08E-01	1.00E00
negative regulation of gene expression, epigenetic (GO:0045814)	59	1	.23	+	4.31	2.08E-01	1.00E00
RNA transport (GO:0050658)	60	1	.24	+	4.23	2.11E-01	1.00E00
nucleic acid transport (GO:0050657)	60	1	.24	+	4.23	2.11E-01	1.00E00
proteinogenic amino acid metabolic process (GO:0170039)	60	1	.24	+	4.23	2.11E-01	1.00E00
muscle system process (GO:0003012)	60	1	.24	+	4.23	2.11E-01	1.00E00
establishment of RNA localization (GO:0051236)	60	1	.24	+	4.23	2.11E-01	1.00E00
ERAD pathway (GO:0036503)	60	1	.24	+	4.23	2.11E-01	1.00E00
regulation of mRNA stability (GO:0043488)	61	1	.24	+	4.17	2.14E-01	1.00E00
DNA damage response (GO:0006974)	246	4	.97	+	4.13	1.62E-02	1.00E00
regulation of RNA stability (GO:0043487)	62	1	.24	+	4.10	2.17E-01	1.00E00
organelle fusion (GO:0048284)	63	1	.25	+	4.03	2.20E-01	1.00E00
RNA localization (GO:0006403)	64	1	.25	+	3.97	2.23E-01	1.00E00
DNA repair (GO:0006281)	192	3	.76	+	3.97	4.02E-02	1.00E00
tRNA metabolic process (GO:0006399)	129	2	.51	+	3.94	9.18E-02	1.00E00
proteasomal protein catabolic process (GO:0010498)	194	3	.76	+	3.93	4.12E-02	1.00E00
regulation of protein-containing complex assembly (GO:0043254)	65	1	.26	+	3.91	2.26E-01	1.00E00
organophosphate ester transport (GO:0015748)	65	1	.26	+	3.91	2.26E-01	1.00E00
regulation of membrane potential (GO:0042391)	130	2	.51	+	3.91	9.30E-02	1.00E00
regulation of mRNA catabolic process (GO:0061013)	65	1	.26	+	3.91	2.26E-01	1.00E00
ribonucleotide biosynthetic process (GO:0009260)	65	1	.26	+	3.91	2.26E-01	1.00E00
regulation of mitotic cell cycle phase transition (GO:1901990)	66	1	.26	+	3.85	2.29E-01	1.00E00
positive regulation of kinase activity (GO:0033674)	68	1	.27	+	3.74	2.36E-01	1.00E00
endosomal transport (GO:0016197)	137	2	.54	+	3.71	1.02E-01	1.00E00
blood circulation (GO:0008015)	69	1	.27	+	3.68	2.39E-01	1.00E00
positive regulation of transferase activity (GO:0051347)	69	1	.27	+	3.68	2.39E-01	1.00E00
regulation of cellular component size (GO:0032535)	69	1	.27	+	3.68	2.39E-01	1.00E00
response to organonitrogen compound (GO:0010243)	140	2	.55	+	3.63	1.05E-01	1.00E00
ribose phosphate biosynthetic process (GO:0046390)	70	1	.28	+	3.63	2.42E-01	1.00E00
secretion (GO:0046903)	140	2	.55	+	3.63	1.05E-01	1.00E00
sodium ion transmembrane transport (GO:0035725)	70	1	.28	+	3.63	2.42E-01	1.00E00
circulatory system process (GO:0003013)	71	1	.28	+	3.58	2.45E-01	1.00E00
cellular response to organonitrogen compound (GO:0071417)	71	1	.28	+	3.58	2.45E-01	1.00E00
cellular response to stress (GO:0033554)	427	6	1.68	+	3.57	6.75E-03	8.96E-01
proteasome-mediated ubiquitin-dependent protein catabolic process (GO:0043161)	143	2	.56	+	3.55	1.09E-01	1.00E00
tRNA processing (GO:0008033)	72	1	.28	+	3.53	2.48E-01	1.00E00
epigenetic regulation of gene expression (GO:0040029)	72	1	.28	+	3.53	2.48E-01	1.00E00
glycerophospholipid metabolic process (GO:0006650)	149	2	.59	+	3.41	1.17E-01	1.00E00
negative regulation of cell cycle (GO:0045786)	75	1	.30	+	3.39	2.56E-01	1.00E00
macroautophagy (GO:0016236)	76	1	.30	+	3.34	2.59E-01	1.00E00
regulation of actin filament organization (GO:0110053)	76	1	.30	+	3.34	2.59E-01	1.00E00
purine nucleotide biosynthetic process (GO:0006164)	77	1	.30	+	3.30	2.62E-01	1.00E00
regulation of endopeptidase activity (GO:0052548)	78	1	.31	+	3.26	2.65E-01	1.00E00
microtubule-based movement (GO:0007018)	156	2	.61	+	3.26	1.26E-01	1.00E00
negative regulation of apoptotic process (GO:0043066)	79	1	.31	+	3.22	2.68E-01	1.00E00
Golgi vesicle transport (GO:0048193)	158	2	.62	+	3.22	1.28E-01	1.00E00
cellular modified amino acid metabolic process (GO:0006575)	79	1	.31	+	3.22	2.68E-01	1.00E00
regulation of peptidase activity (GO:0052547)	80	1	.31	+	3.18	2.71E-01	1.00E00
negative regulation of programmed cell death (GO:0043069)	80	1	.31	+	3.18	2.71E-01	1.00E00
lipid modification (GO:0030258)	80	1	.31	+	3.18	2.71E-01	1.00E00
sodium ion transport (GO:0006814)	80	1	.31	+	3.18	2.71E-01	1.00E00
chemical synaptic transmission (GO:0007268)	164	2	.65	+	3.10	1.36E-01	1.00E00
purine-containing compound biosynthetic process (GO:0072522)	82	1	.32	+	3.10	2.77E-01	1.00E00
anterograde trans-synaptic signaling (GO:0098916)	164	2	.65	+	3.10	1.36E-01	1.00E00
intracellular transport (GO:0046907)	577	7	2.27	+	3.08	7.63E-03	8.53E-01
trans-synaptic signaling (GO:0099537)	166	2	.65	+	3.06	1.39E-01	1.00E00
response to nitrogen compound (GO:1901698)	167	2	.66	+	3.04	1.40E-01	1.00E00
protein localization to organelle (GO:0033365)	251	3	.99	+	3.04	7.66E-02	1.00E00
vesicle-mediated transport (GO:0016192)	594	7	2.34	+	2.99	8.88E-03	8.97E-01
regulation of anatomical structure size (GO:0090066)	85	1	.33	+	2.99	2.85E-01	1.00E00
positive regulation of protein phosphorylation (GO:0001934)	85	1	.33	+	2.99	2.85E-01	1.00E00
glycerophospholipid biosynthetic process (GO:0046474)	85	1	.33	+	2.99	2.85E-01	1.00E00
endoplasmic reticulum to Golgi vesicle-mediated transport (GO:0006888)	85	1	.33	+	2.99	2.85E-01	1.00E00
nucleic acid metabolic process (GO:0090304)	944	11	3.72	+	2.96	1.15E-03	6.08E-01
calcium ion transmembrane transport (GO:0070588)	86	1	.34	+	2.95	2.88E-01	1.00E00
autophagy (GO:0006914)	86	1	.34	+	2.95	2.88E-01	1.00E00
process utilizing autophagic mechanism (GO:0061919)	86	1	.34	+	2.95	2.88E-01	1.00E00
regulation of supramolecular fiber organization (GO:1902903)	89	1	.35	+	2.85	2.97E-01	1.00E00
synaptic signaling (GO:0099536)	179	2	.70	+	2.84	1.57E-01	1.00E00
glycerolipid metabolic process (GO:0046486)	180	2	.71	+	2.82	1.58E-01	1.00E00
transcription by RNA polymerase II (GO:0006366)	90	1	.35	+	2.82	2.99E-01	1.00E00
carboxylic acid catabolic process (GO:0046395)	90	1	.35	+	2.82	2.99E-01	1.00E00
nucleobase-containing compound transport (GO:0015931)	90	1	.35	+	2.82	2.99E-01	1.00E00
organic acid catabolic process (GO:0016054)	90	1	.35	+	2.82	2.99E-01	1.00E00
peptidyl-amino acid modification (GO:0018193)	270	3	1.06	+	2.82	9.06E-02	1.00E00
nucleotide biosynthetic process (GO:0009165)	93	1	.37	+	2.73	3.08E-01	1.00E00
positive regulation of protein metabolic process (GO:0051247)	188	2	.74	+	2.70	1.69E-01	1.00E00
heterocycle metabolic process (GO:0046483)	1227	13	4.83	+	2.69	9.58E-04	1.00E00
positive regulation of molecular function (GO:0044093)	284	3	1.12	+	2.68	1.02E-01	1.00E00
peptidyl-serine phosphorylation (GO:0018105)	95	1	.37	+	2.67	3.13E-01	1.00E00
axon guidance (GO:0007411)	95	1	.37	+	2.67	3.13E-01	1.00E00
regulation of cell cycle phase transition (GO:1901987)	95	1	.37	+	2.67	3.13E-01	1.00E00
neuron projection guidance (GO:0097485)	95	1	.37	+	2.67	3.13E-01	1.00E00
phospholipid metabolic process (GO:0006644)	191	2	.75	+	2.66	1.73E-01	1.00E00
transmembrane receptor protein tyrosine kinase signaling pathway (GO:0007169)	192	2	.76	+	2.65	1.75E-01	1.00E00
peptidyl-serine modification (GO:0018209)	96	1	.38	+	2.65	3.16E-01	1.00E00
regulation of protein kinase activity (GO:0045859)	96	1	.38	+	2.65	3.16E-01	1.00E00
nucleoside phosphate biosynthetic process (GO:1901293)	96	1	.38	+	2.65	3.16E-01	1.00E00
cellular response to nitrogen compound (GO:1901699)	97	1	.38	+	2.62	3.18E-01	1.00E00
plasma membrane bounded cell projection organization (GO:0120036)	388	4	1.53	+	2.62	6.69E-02	1.00E00
macromolecule localization (GO:0033036)	778	8	3.06	+	2.61	1.14E-02	1.00E00
nucleobase-containing compound metabolic process (GO:0006139)	1170	12	4.60	+	2.61	2.01E-03	7.10E-01
positive regulation of protein modification process (GO:0031401)	98	1	.39	+	2.59	3.21E-01	1.00E00
establishment of localization in cell (GO:0051649)	687	7	2.70	+	2.59	1.85E-02	1.00E00
positive regulation of macromolecule metabolic process (GO:0010604)	590	6	2.32	+	2.58	2.88E-02	1.00E00
cell projection organization (GO:0030030)	394	4	1.55	+	2.58	6.99E-02	1.00E00
phospholipid biosynthetic process (GO:0008654)	99	1	.39	+	2.57	3.24E-01	1.00E00
cellular component disassembly (GO:0022411)	99	1	.39	+	2.57	3.24E-01	1.00E00
calcium ion transport (GO:0006816)	99	1	.39	+	2.57	3.24E-01	1.00E00
cellular macromolecule localization (GO:0070727)	596	6	2.35	+	2.56	3.00E-02	1.00E00
protein localization (GO:0008104)	596	6	2.35	+	2.56	3.00E-02	1.00E00
ncRNA metabolic process (GO:0034660)	299	3	1.18	+	2.55	1.14E-01	1.00E00
organic cyclic compound metabolic process (GO:1901360)	1301	13	5.12	+	2.54	1.63E-03	6.91E-01
regulation of actin cytoskeleton organization (GO:0032956)	101	1	.40	+	2.52	3.29E-01	1.00E00
localization within membrane (GO:0051668)	203	2	.80	+	2.50	1.90E-01	1.00E00
regulation of actin filament-based process (GO:0032970)	102	1	.40	+	2.49	3.32E-01	1.00E00
glycerolipid biosynthetic process (GO:0045017)	102	1	.40	+	2.49	3.32E-01	1.00E00
cellular response to hormone stimulus (GO:0032870)	102	1	.40	+	2.49	3.32E-01	1.00E00
cellular aromatic compound metabolic process (GO:0006725)	1231	12	4.85	+	2.48	3.05E-03	6.48E-01
circulatory system development (GO:0072359)	103	1	.41	+	2.47	3.34E-01	1.00E00
protein targeting (GO:0006605)	104	1	.41	+	2.44	3.37E-01	1.00E00
regulation of mitotic cell cycle (GO:0007346)	104	1	.41	+	2.44	3.37E-01	1.00E00
exocytosis (GO:0006887)	104	1	.41	+	2.44	3.37E-01	1.00E00
amide biosynthetic process (GO:0043604)	210	2	.83	+	2.42	2.00E-01	1.00E00
organophosphate biosynthetic process (GO:0090407)	211	2	.83	+	2.41	2.02E-01	1.00E00
phosphatidylinositol metabolic process (GO:0046488)	106	1	.42	+	2.40	3.42E-01	1.00E00
import across plasma membrane (GO:0098739)	106	1	.42	+	2.40	3.42E-01	1.00E00
rRNA processing (GO:0006364)	106	1	.42	+	2.40	3.42E-01	1.00E00
positive regulation of nitrogen compound metabolic process (GO:0051173)	538	5	2.12	+	2.36	6.10E-02	1.00E00
protein maturation (GO:0051604)	217	2	.85	+	2.34	2.10E-01	1.00E00
positive regulation of metabolic process (GO:0009893)	659	6	2.59	+	2.31	4.54E-02	1.00E00
anatomical structure formation involved in morphogenesis (GO:0048646)	110	1	.43	+	2.31	3.53E-01	1.00E00
carboxylic acid metabolic process (GO:0019752)	332	3	1.31	+	2.30	1.43E-01	1.00E00
cellular localization (GO:0051641)	998	9	3.93	+	2.29	1.64E-02	1.00E00
ncRNA processing (GO:0034470)	222	2	.87	+	2.29	2.18E-01	1.00E00
organelle fission (GO:0048285)	111	1	.44	+	2.29	3.55E-01	1.00E00
oxoacid metabolic process (GO:0043436)	336	3	1.32	+	2.27	1.46E-01	1.00E00
positive regulation of transcription by RNA polymerase II (GO:0045944)	226	2	.89	+	2.25	2.23E-01	1.00E00
intracellular signal transduction (GO:0035556)	453	4	1.78	+	2.24	1.03E-01	1.00E00
establishment of localization (GO:0051234)	1814	16	7.14	+	2.24	2.24E-03	5.95E-01
organelle assembly (GO:0070925)	341	3	1.34	+	2.24	1.51E-01	1.00E00
protein glycosylation (GO:0006486)	114	1	.45	+	2.23	3.63E-01	1.00E00
macromolecule glycosylation (GO:0043413)	114	1	.45	+	2.23	3.63E-01	1.00E00
transport (GO:0006810)	1713	15	6.74	+	2.22	3.43E-03	6.07E-01
organic acid metabolic process (GO:0006082)	344	3	1.35	+	2.22	1.54E-01	1.00E00
cytokine-mediated signaling pathway (GO:0019221)	115	1	.45	+	2.21	3.65E-01	1.00E00
proteolysis involved in protein catabolic process (GO:0051603)	345	3	1.36	+	2.21	1.55E-01	1.00E00
cellular nitrogen compound metabolic process (GO:0034641)	1380	12	5.43	+	2.21	1.11E-02	1.00E00
dephosphorylation (GO:0016311)	115	1	.45	+	2.21	3.65E-01	1.00E00
regulation of mRNA metabolic process (GO:1903311)	116	1	.46	+	2.19	3.68E-01	1.00E00
positive regulation of nucleobase-containing compound metabolic process (GO:0045935)	349	3	1.37	+	2.18	1.59E-01	1.00E00
positive regulation of cellular metabolic process (GO:0031325)	586	5	2.31	+	2.17	8.12E-02	1.00E00
protein catabolic process (GO:0030163)	354	3	1.39	+	2.15	1.63E-01	1.00E00
positive regulation of catalytic activity (GO:0043085)	237	2	.93	+	2.14	2.39E-01	1.00E00
rRNA metabolic process (GO:0016072)	119	1	.47	+	2.14	3.75E-01	1.00E00
regulation of cellular catabolic process (GO:0031329)	119	1	.47	+	2.14	3.75E-01	1.00E00
regulation of proteolysis (GO:0030162)	120	1	.47	+	2.12	3.78E-01	1.00E00
regulation of biological quality (GO:0065008)	606	5	2.39	+	2.10	9.06E-02	1.00E00
response to hormone (GO:0009725)	122	1	.48	+	2.08	3.83E-01	1.00E00
small molecule catabolic process (GO:0044282)	122	1	.48	+	2.08	3.83E-01	1.00E00
enzyme-linked receptor protein signaling pathway (GO:0007167)	246	2	.97	+	2.07	2.52E-01	1.00E00
protein phosphorylation (GO:0006468)	247	2	.97	+	2.06	2.54E-01	1.00E00
localization (GO:0051179)	1998	16	7.86	+	2.03	6.89E-03	8.60E-01
purine ribonucleotide metabolic process (GO:0009150)	125	1	.49	+	2.03	3.90E-01	1.00E00
nucleobase-containing compound biosynthetic process (GO:0034654)	251	2	.99	+	2.02	2.60E-01	1.00E00
axonogenesis (GO:0007409)	126	1	.50	+	2.02	3.93E-01	1.00E00
DNA-templated transcription (GO:0006351)	127	1	.50	+	2.00	3.95E-01	1.00E00
regulation of response to stress (GO:0080134)	127	1	.50	+	2.00	3.95E-01	1.00E00
post-transcriptional regulation of gene expression (GO:0010608)	128	1	.50	+	1.98	3.97E-01	1.00E00
positive regulation of phosphorylation (GO:0042327)	128	1	.50	+	1.98	3.97E-01	1.00E00
organonitrogen compound catabolic process (GO:1901565)	514	4	2.02	+	1.98	1.44E-01	1.00E00
RNA biosynthetic process (GO:0032774)	129	1	.51	+	1.97	4.00E-01	1.00E00
lipid transport (GO:0006869)	129	1	.51	+	1.97	4.00E-01	1.00E00
cellular response to cytokine stimulus (GO:0071345)	129	1	.51	+	1.97	4.00E-01	1.00E00
positive regulation of gene expression (GO:0010628)	130	1	.51	+	1.95	4.02E-01	1.00E00
cell morphogenesis involved in neuron differentiation (GO:0048667)	132	1	.52	+	1.92	4.07E-01	1.00E00
glycosylation (GO:0070085)	132	1	.52	+	1.92	4.07E-01	1.00E00
phosphorylation (GO:0016310)	265	2	1.04	+	1.92	2.80E-01	1.00E00
ribonucleotide metabolic process (GO:0009259)	133	1	.52	+	1.91	4.09E-01	1.00E00
ubiquitin-dependent protein catabolic process (GO:0006511)	267	2	1.05	+	1.90	2.83E-01	1.00E00
secretion by cell (GO:0032940)	134	1	.53	+	1.90	4.11E-01	1.00E00
RNA metabolic process (GO:0016070)	671	5	2.64	+	1.89	1.93E-01	1.00E00
establishment of protein localization (GO:0045184)	403	3	1.59	+	1.89	2.12E-01	1.00E00
positive regulation of macromolecule biosynthetic process (GO:0010557)	404	3	1.59	+	1.89	2.13E-01	1.00E00
response to stress (GO:0006950)	809	6	3.18	+	1.88	1.38E-01	1.00E00
organophosphate metabolic process (GO:0019637)	405	3	1.59	+	1.88	2.14E-01	1.00E00
sulfur compound metabolic process (GO:0006790)	135	1	.53	+	1.88	4.14E-01	1.00E00
positive regulation of phosphorus metabolic process (GO:0010562)	135	1	.53	+	1.88	4.14E-01	1.00E00
positive regulation of phosphate metabolic process (GO:0045937)	135	1	.53	+	1.88	4.14E-01	1.00E00
import into cell (GO:0098657)	270	2	1.06	+	1.88	2.87E-01	1.00E00
macromolecule metabolic process (GO:0043170)	2840	21	11.18	+	1.88	3.26E-03	6.30E-01
lipid localization (GO:0010876)	137	1	.54	+	1.85	4.18E-01	1.00E00
positive regulation of cellular biosynthetic process (GO:0031328)	411	3	1.62	+	1.85	2.20E-01	1.00E00
positive regulation of biosynthetic process (GO:0009891)	412	3	1.62	+	1.85	2.21E-01	1.00E00
cell-cell signaling (GO:0007267)	275	2	1.08	+	1.85	2.95E-01	1.00E00
positive regulation of DNA-templated transcription (GO:0045893)	275	2	1.08	+	1.85	2.95E-01	1.00E00
positive regulation of RNA biosynthetic process (GO:1902680)	275	2	1.08	+	1.85	2.95E-01	1.00E00
regulation of kinase activity (GO:0043549)	138	1	.54	+	1.84	4.21E-01	1.00E00
aromatic compound biosynthetic process (GO:0019438)	276	2	1.09	+	1.84	2.96E-01	1.00E00
modification-dependent protein catabolic process (GO:0019941)	276	2	1.09	+	1.84	2.96E-01	1.00E00
nitrogen compound metabolic process (GO:0006807)	3184	23	12.53	+	1.84	2.95E-03	6.96E-01
heterocycle biosynthetic process (GO:0018130)	277	2	1.09	+	1.83	2.98E-01	1.00E00
response to cytokine (GO:0034097)	139	1	.55	+	1.83	4.23E-01	1.00E00
carbohydrate derivative biosynthetic process (GO:1901137)	279	2	1.10	+	1.82	3.01E-01	1.00E00
RNA processing (GO:0006396)	423	3	1.66	+	1.80	2.32E-01	1.00E00
actin filament-based process (GO:0030029)	282	2	1.11	+	1.80	3.05E-01	1.00E00
modification-dependent macromolecule catabolic process (GO:0043632)	282	2	1.11	+	1.80	3.05E-01	1.00E00
regulation of transferase activity (GO:0051338)	142	1	.56	+	1.79	4.30E-01	1.00E00
chromosome organization (GO:0051276)	142	1	.56	+	1.79	4.30E-01	1.00E00
regulation of cellular component biogenesis (GO:0044087)	142	1	.56	+	1.79	4.30E-01	1.00E00
response to organic substance (GO:0010033)	427	3	1.68	+	1.79	2.37E-01	1.00E00
glycoprotein biosynthetic process (GO:0009101)	144	1	.57	+	1.76	4.34E-01	1.00E00
regulation of cell cycle process (GO:0010564)	144	1	.57	+	1.76	4.34E-01	1.00E00
mRNA splicing, via spliceosome (GO:0000398)	144	1	.57	+	1.76	4.34E-01	1.00E00
RNA splicing, via transesterification reactions with bulged adenosine as nucleophile (GO:0000377)	144	1	.57	+	1.76	4.34E-01	1.00E00
RNA splicing, via transesterification reactions (GO:0000375)	144	1	.57	+	1.76	4.34E-01	1.00E00
ribose phosphate metabolic process (GO:0019693)	144	1	.57	+	1.76	4.34E-01	1.00E00
regulation of cytoskeleton organization (GO:0051493)	145	1	.57	+	1.75	4.37E-01	1.00E00
cellular metabolic process (GO:0044237)	3049	21	12.00	+	1.75	7.53E-03	8.88E-01
macromolecule modification (GO:0043412)	1166	8	4.59	+	1.74	1.39E-01	1.00E00
primary metabolic process (GO:0044238)	3498	24	13.77	+	1.74	4.44E-03	7.25E-01
axon development (GO:0061564)	146	1	.57	+	1.74	4.39E-01	1.00E00
phosphate-containing compound metabolic process (GO:0006796)	740	5	2.91	+	1.72	2.18E-01	1.00E00
macromolecule catabolic process (GO:0009057)	445	3	1.75	+	1.71	2.56E-01	1.00E00
phosphorus metabolic process (GO:0006793)	745	5	2.93	+	1.71	2.20E-01	1.00E00
positive regulation of hydrolase activity (GO:0051345)	149	1	.59	+	1.71	4.46E-01	1.00E00
cellular response to oxygen-containing compound (GO:1901701)	150	1	.59	+	1.69	4.48E-01	1.00E00
cellular response to organic substance (GO:0071310)	301	2	1.18	+	1.69	3.32E-01	1.00E00
export from cell (GO:0140352)	152	1	.60	+	1.67	4.52E-01	1.00E00
organic cyclic compound biosynthetic process (GO:1901362)	304	2	1.20	+	1.67	3.37E-01	1.00E00
gene expression (GO:0010467)	1069	7	4.21	+	1.66	1.99E-01	1.00E00
organonitrogen compound biosynthetic process (GO:1901566)	611	4	2.40	+	1.66	3.07E-01	1.00E00
neuron projection morphogenesis (GO:0048812)	153	1	.60	+	1.66	4.54E-01	1.00E00
negative regulation of nucleobase-containing compound metabolic process (GO:0045934)	308	2	1.21	+	1.65	3.43E-01	1.00E00
chromatin remodeling (GO:0006338)	154	1	.61	+	1.65	4.56E-01	1.00E00
cell projection morphogenesis (GO:0048858)	154	1	.61	+	1.65	4.56E-01	1.00E00
plasma membrane bounded cell projection morphogenesis (GO:0120039)	154	1	.61	+	1.65	4.56E-01	1.00E00
actin filament organization (GO:0007015)	155	1	.61	+	1.64	4.59E-01	1.00E00
endocytosis (GO:0006897)	156	1	.61	+	1.63	4.61E-01	1.00E00
mitotic cell cycle process (GO:1903047)	159	1	.63	+	1.60	4.67E-01	1.00E00
organic substance metabolic process (GO:0071704)	3819	24	15.03	+	1.60	1.44E-02	1.00E00
ribosome biogenesis (GO:0042254)	160	1	.63	+	1.59	4.69E-01	1.00E00
purine nucleotide metabolic process (GO:0006163)	161	1	.63	+	1.58	4.71E-01	1.00E00
metabolic process (GO:0008152)	4040	25	15.90	+	1.57	1.63E-02	1.00E00
RNA splicing (GO:0008380)	162	1	.64	+	1.57	4.73E-01	1.00E00
regulation of protein phosphorylation (GO:0001932)	162	1	.64	+	1.57	4.73E-01	1.00E00
positive regulation of RNA metabolic process (GO:0051254)	324	2	1.28	+	1.57	3.65E-01	1.00E00
regulation of catabolic process (GO:0009894)	162	1	.64	+	1.57	4.73E-01	1.00E00
macromolecule biosynthetic process (GO:0009059)	1299	8	5.11	+	1.56	1.71E-01	1.00E00
protein transport (GO:0015031)	326	2	1.28	+	1.56	3.68E-01	1.00E00
protein metabolic process (GO:0019538)	1794	11	7.06	+	1.56	1.16E-01	1.00E00
establishment of protein localization to organelle (GO:0072594)	164	1	.65	+	1.55	4.78E-01	1.00E00
regulation of nucleobase-containing compound metabolic process (GO:0019219)	2135	13	8.40	+	1.55	9.93E-02	1.00E00
cellular nitrogen compound biosynthetic process (GO:0044271)	493	3	1.94	+	1.55	4.47E-01	1.00E00
catabolic process (GO:0009056)	833	5	3.28	+	1.53	3.85E-01	1.00E00
regulation of nitrogen compound metabolic process (GO:0051171)	2509	15	9.88	+	1.52	8.81E-02	1.00E00
cellular biosynthetic process (GO:0044249)	1677	10	6.60	+	1.52	1.56E-01	1.00E00
chromatin organization (GO:0006325)	168	1	.66	+	1.51	4.86E-01	1.00E00
regulation of primary metabolic process (GO:0080090)	2534	15	9.97	+	1.50	9.09E-02	1.00E00
translation (GO:0006412)	169	1	.67	+	1.50	4.88E-01	1.00E00
organelle organization (GO:0006996)	1355	8	5.33	+	1.50	2.54E-01	1.00E00
glycoprotein metabolic process (GO:0009100)	170	1	.67	+	1.49	4.90E-01	1.00E00
mRNA processing (GO:0006397)	170	1	.67	+	1.49	4.90E-01	1.00E00
amide metabolic process (GO:0043603)	343	2	1.35	+	1.48	3.92E-01	1.00E00
organic substance biosynthetic process (GO:1901576)	1718	10	6.76	+	1.48	2.22E-01	1.00E00
peptide biosynthetic process (GO:0043043)	172	1	.68	+	1.48	4.94E-01	1.00E00
biosynthetic process (GO:0009058)	1722	10	6.78	+	1.48	2.22E-01	1.00E00
nitrogen compound transport (GO:0071705)	517	3	2.03	+	1.47	4.60E-01	1.00E00
cellular component biogenesis (GO:0044085)	864	5	3.40	+	1.47	3.94E-01	1.00E00
regulation of molecular function (GO:0065009)	519	3	2.04	+	1.47	4.61E-01	1.00E00
regulation of macromolecule metabolic process (GO:0060255)	2778	16	10.93	+	1.46	1.03E-01	1.00E00
monoatomic ion transmembrane transport (GO:0034220)	349	2	1.37	+	1.46	4.00E-01	1.00E00
protein modification process (GO:0036211)	1055	6	4.15	+	1.44	3.10E-01	1.00E00
organonitrogen compound metabolic process (GO:1901564)	2287	13	9.00	+	1.44	1.56E-01	1.00E00
regulation of apoptotic process (GO:0042981)	176	1	.69	+	1.44	5.02E-01	1.00E00
purine-containing compound metabolic process (GO:0072521)	176	1	.69	+	1.44	5.02E-01	1.00E00
organic substance transport (GO:0071702)	705	4	2.77	+	1.44	3.61E-01	1.00E00
organic substance catabolic process (GO:1901575)	715	4	2.81	+	1.42	3.67E-01	1.00E00
cellular component organization or biogenesis (GO:0071840)	2336	13	9.19	+	1.41	2.15E-01	1.00E00
regulation of programmed cell death (GO:0043067)	180	1	.71	+	1.41	5.10E-01	1.00E00
microtubule-based process (GO:0007017)	362	2	1.42	+	1.40	6.55E-01	1.00E00
nucleotide metabolic process (GO:0009117)	182	1	.72	+	1.40	5.14E-01	1.00E00
response to oxygen-containing compound (GO:1901700)	182	1	.72	+	1.40	5.14E-01	1.00E00
regulation of metabolic process (GO:0019222)	2925	16	11.51	+	1.39	1.52E-01	1.00E00
proteolysis (GO:0006508)	549	3	2.16	+	1.39	4.79E-01	1.00E00
negative regulation of cellular metabolic process (GO:0031324)	550	3	2.16	+	1.39	4.79E-01	1.00E00
regulation of cellular metabolic process (GO:0031323)	2763	15	10.87	+	1.38	1.90E-01	1.00E00
cellular component organization (GO:0016043)	2216	12	8.72	+	1.38	2.77E-01	1.00E00
cellular component assembly (GO:0022607)	743	4	2.92	+	1.37	5.40E-01	1.00E00
cellular process (GO:0009987)	8440	45	33.22	+	1.35	9.00E-03	8.68E-01
cellular anatomical entity morphogenesis (GO:0032989)	188	1	.74	+	1.35	5.25E-01	1.00E00
cell morphogenesis (GO:0000902)	188	1	.74	+	1.35	5.25E-01	1.00E00
regulation of RNA metabolic process (GO:0051252)	2071	11	8.15	+	1.35	2.68E-01	1.00E00
negative regulation of gene expression (GO:0010629)	189	1	.74	+	1.34	5.27E-01	1.00E00
regulation of protein metabolic process (GO:0051246)	381	2	1.50	+	1.33	6.63E-01	1.00E00
nucleoside phosphate metabolic process (GO:0006753)	191	1	.75	+	1.33	5.31E-01	1.00E00
regulation of DNA-templated transcription (GO:0006355)	1912	10	7.53	+	1.33	3.35E-01	1.00E00
transmembrane transport (GO:0055085)	575	3	2.26	+	1.33	4.96E-01	1.00E00
regulation of RNA biosynthetic process (GO:2001141)	1919	10	7.55	+	1.32	3.37E-01	1.00E00
regulation of protein modification process (GO:0031399)	193	1	.76	+	1.32	5.35E-01	1.00E00
negative regulation of macromolecule metabolic process (GO:0010605)	583	3	2.29	+	1.31	5.01E-01	1.00E00
negative regulation of metabolic process (GO:0009892)	602	3	2.37	+	1.27	5.14E-01	1.00E00
regulation of gene expression (GO:0010468)	2421	12	9.53	+	1.26	3.86E-01	1.00E00
regulation of catalytic activity (GO:0050790)	404	2	1.59	+	1.26	6.74E-01	1.00E00
negative regulation of cellular process (GO:0048523)	1018	5	4.01	+	1.25	6.02E-01	1.00E00
neuron projection development (GO:0031175)	204	1	.80	+	1.25	5.54E-01	1.00E00
regulation of macromolecule biosynthetic process (GO:0010556)	2448	12	9.63	+	1.25	3.90E-01	1.00E00
regulation of transcription by RNA polymerase II (GO:0006357)	1633	8	6.43	+	1.24	5.33E-01	1.00E00
protein-DNA complex organization (GO:0071824)	205	1	.81	+	1.24	5.56E-01	1.00E00
regulation of phosphorylation (GO:0042325)	205	1	.81	+	1.24	5.56E-01	1.00E00
regulation of cellular biosynthetic process (GO:0031326)	2467	12	9.71	+	1.24	3.94E-01	1.00E00
regulation of biosynthetic process (GO:0009889)	2473	12	9.73	+	1.23	3.95E-01	1.00E00
cellular response to stimulus (GO:0051716)	2275	11	8.95	+	1.23	4.75E-01	1.00E00
monocarboxylic acid metabolic process (GO:0032787)	207	1	.81	+	1.23	5.60E-01	1.00E00
mitotic cell cycle (GO:0000278)	208	1	.82	+	1.22	5.62E-01	1.00E00
regulation of cell cycle (GO:0051726)	208	1	.82	+	1.22	5.62E-01	1.00E00
small molecule metabolic process (GO:0044281)	625	3	2.46	+	1.22	7.38E-01	1.00E00
monoatomic ion transport (GO:0006811)	417	2	1.64	+	1.22	6.81E-01	1.00E00
intracellular signaling cassette (GO:0141124)	212	1	.83	+	1.20	5.68E-01	1.00E00
cellular catabolic process (GO:0044248)	425	2	1.67	+	1.20	6.85E-01	1.00E00
anatomical structure morphogenesis (GO:0009653)	425	2	1.67	+	1.20	6.85E-01	1.00E00
system development (GO:0048731)	639	3	2.52	+	1.19	7.41E-01	1.00E00
biological_process (GO:0008150)	12434	58	48.94	+	1.19	4.06E-02	1.00E00
membrane organization (GO:0061024)	216	1	.85	+	1.18	5.75E-01	1.00E00
negative regulation of nitrogen compound metabolic process (GO:0051172)	433	2	1.70	+	1.17	6.89E-01	1.00E00
cellular response to endogenous stimulus (GO:0071495)	218	1	.86	+	1.17	5.79E-01	1.00E00
positive regulation of biological process (GO:0048518)	1309	6	5.15	+	1.16	6.46E-01	1.00E00
ribonucleoprotein complex biogenesis (GO:0022613)	220	1	.87	+	1.15	5.82E-01	1.00E00
cellular response to chemical stimulus (GO:0070887)	441	2	1.74	+	1.15	6.93E-01	1.00E00
signaling (GO:0023052)	1987	9	7.82	+	1.15	5.75E-01	1.00E00
negative regulation of biological process (GO:0048519)	1105	5	4.35	+	1.15	6.24E-01	1.00E00
cellular lipid metabolic process (GO:0044255)	443	2	1.74	+	1.15	6.94E-01	1.00E00
neuron development (GO:0048666)	224	1	.88	+	1.13	5.89E-01	1.00E00
cell communication (GO:0007154)	2021	9	7.95	+	1.13	7.07E-01	1.00E00
carbohydrate derivative metabolic process (GO:1901135)	451	2	1.78	+	1.13	6.98E-01	1.00E00
nucleobase-containing small molecule metabolic process (GO:0055086)	226	1	.89	+	1.12	5.92E-01	1.00E00
positive regulation of cellular process (GO:0048522)	1133	5	4.46	+	1.12	8.04E-01	1.00E00
regulation of phosphorus metabolic process (GO:0051174)	229	1	.90	+	1.11	5.97E-01	1.00E00
regulation of phosphate metabolic process (GO:0019220)	229	1	.90	+	1.11	5.97E-01	1.00E00
nervous system development (GO:0007399)	462	2	1.82	+	1.10	7.04E-01	1.00E00
biological regulation (GO:0065007)	6015	26	23.67	+	1.10	5.43E-01	1.00E00
lipid biosynthetic process (GO:0008610)	232	1	.91	+	1.10	6.02E-01	1.00E00
mRNA metabolic process (GO:0016071)	233	1	.92	+	1.09	6.03E-01	1.00E00
negative regulation of response to stimulus (GO:0048585)	235	1	.92	+	1.08	6.06E-01	1.00E00
cell surface receptor signaling pathway (GO:0007166)	707	3	2.78	+	1.08	7.58E-01	1.00E00
regulation of hydrolase activity (GO:0051336)	237	1	.93	+	1.07	6.09E-01	1.00E00
intracellular protein transport (GO:0006886)	237	1	.93	+	1.07	6.09E-01	1.00E00
regulation of biological process (GO:0050789)	5698	24	22.43	+	1.07	7.09E-01	1.00E00
response to endogenous stimulus (GO:0009719)	238	1	.94	+	1.07	6.11E-01	1.00E00
peptide metabolic process (GO:0006518)	242	1	.95	+	1.05	6.17E-01	1.00E00
regulation of organelle organization (GO:0033043)	245	1	.96	+	1.04	6.22E-01	1.00E00
protein-containing complex organization (GO:0043933)	502	2	1.98	+	1.01	1.00E00	1.00E00
response to chemical (GO:0042221)	757	3	2.98	+	1.01	1.00E00	1.00E00
regulation of cellular process (GO:0050794)	5372	21	21.14	-	.99	1.00E00	1.00E00
lipid metabolic process (GO:0006629)	516	2	2.03	-	.98	1.00E00	1.00E00
multicellular organism development (GO:0007275)	775	3	3.05	-	.98	1.00E00	1.00E00
actin cytoskeleton organization (GO:0030036)	260	1	1.02	-	.98	1.00E00	1.00E00
developmental process (GO:0032502)	1300	5	5.12	-	.98	1.00E00	1.00E00
signal transduction (GO:0007165)	1824	7	7.18	-	.98	1.00E00	1.00E00
cell differentiation (GO:0030154)	802	3	3.16	-	.95	1.00E00	1.00E00
cellular developmental process (GO:0048869)	802	3	3.16	-	.95	1.00E00	1.00E00
response to stimulus (GO:0050896)	3005	11	11.83	-	.93	1.00E00	1.00E00
negative regulation of RNA metabolic process (GO:0051253)	278	1	1.09	-	.91	1.00E00	1.00E00
inorganic cation transmembrane transport (GO:0098662)	283	1	1.11	-	.90	1.00E00	1.00E00
protein ubiquitination (GO:0016567)	285	1	1.12	-	.89	1.00E00	1.00E00
monoatomic cation transmembrane transport (GO:0098655)	285	1	1.12	-	.89	1.00E00	1.00E00
protein-containing complex assembly (GO:0065003)	296	1	1.17	-	.86	1.00E00	1.00E00
supramolecular fiber organization (GO:0097435)	298	1	1.17	-	.85	1.00E00	1.00E00
neuron differentiation (GO:0030182)	299	1	1.18	-	.85	1.00E00	1.00E00
cell cycle process (GO:0022402)	304	1	1.20	-	.84	1.00E00	1.00E00
generation of neurons (GO:0048699)	312	1	1.23	-	.81	1.00E00	1.00E00
metal ion transport (GO:0030001)	315	1	1.24	-	.81	1.00E00	1.00E00
protein modification by small protein conjugation (GO:0032446)	316	1	1.24	-	.80	1.00E00	1.00E00
inorganic ion transmembrane transport (GO:0098660)	325	1	1.28	-	.78	1.00E00	1.00E00
cell adhesion (GO:0007155)	339	1	1.33	-	.75	1.00E00	1.00E00
monoatomic cation transport (GO:0006812)	340	1	1.34	-	.75	1.00E00	1.00E00
multicellular organismal process (GO:0032501)	1363	4	5.36	-	.75	8.21E-01	1.00E00
neurogenesis (GO:0022008)	341	1	1.34	-	.75	1.00E00	1.00E00
cell cycle (GO:0007049)	348	1	1.37	-	.73	1.00E00	1.00E00
Unclassified (UNCLASSIFIED)	8146	23	32.06	-	.72	4.06E-02	1.00E00
regulation of cellular component organization (GO:0051128)	364	1	1.43	-	.70	1.00E00	1.00E00
anatomical structure development (GO:0048856)	1142	3	4.49	-	.67	6.29E-01	1.00E00
cell development (GO:0048468)	384	1	1.51	-	.66	1.00E00	1.00E00
system process (GO:0003008)	390	1	1.53	-	.65	1.00E00	1.00E00
positive regulation of response to stimulus (GO:0048584)	395	1	1.55	-	.64	1.00E00	1.00E00
protein modification by small protein conjugation or removal (GO:0070647)	408	1	1.61	-	.62	1.00E00	1.00E00
post-translational protein modification (GO:0043687)	425	1	1.67	-	.60	1.00E00	1.00E00
negative regulation of macromolecule biosynthetic process (GO:0010558)	439	1	1.73	-	.58	1.00E00	1.00E00
negative regulation of biosynthetic process (GO:0009890)	443	1	1.74	-	.57	1.00E00	1.00E00
negative regulation of cellular biosynthetic process (GO:0031327)	443	1	1.74	-	.57	1.00E00	1.00E00
cytoskeleton organization (GO:0007010)	582	1	2.29	-	.44	7.31E-01	1.00E00
regulation of response to stimulus (GO:0048583)	852	1	3.35	-	.30	2.65E-01	1.00E00
adaptive immune response based on somatic recombination of immune receptors built from immunoglobulin superfamily domains (GO:0002460)	106	0	.42	-	< 0.01	1.00E00	1.00E00
ribonucleoside triphosphate metabolic process (GO:0009199)	46	0	.18	-	< 0.01	1.00E00	1.00E00
mononuclear cell migration (GO:0071674)	5	0	.02	-	< 0.01	1.00E00	1.00E00
intermediate filament organization (GO:0045109)	65	0	.26	-	< 0.01	1.00E00	1.00E00
tissue morphogenesis (GO:0048729)	27	0	.11	-	< 0.01	1.00E00	1.00E00
negative regulation of supramolecular fiber organization (GO:1902904)	39	0	.15	-	< 0.01	1.00E00	1.00E00
centriole assembly (GO:0098534)	10	0	.04	-	< 0.01	1.00E00	1.00E00
intermediate filament cytoskeleton organization (GO:0045104)	72	0	.28	-	< 0.01	1.00E00	1.00E00
intermediate filament-based process (GO:0045103)	72	0	.28	-	< 0.01	1.00E00	1.00E00
vitamin transport (GO:0051180)	20	0	.08	-	< 0.01	1.00E00	1.00E00
TOR signaling (GO:0031929)	10	0	.04	-	< 0.01	1.00E00	1.00E00
nuclear-transcribed mRNA poly(A) tail shortening (GO:0000289)	7	0	.03	-	< 0.01	1.00E00	1.00E00
nuclear-transcribed mRNA catabolic process, deadenylation-dependent decay (GO:0000288)	24	0	.09	-	< 0.01	1.00E00	1.00E00
establishment or maintenance of bipolar cell polarity (GO:0061245)	16	0	.06	-	< 0.01	1.00E00	1.00E00
mitotic cytokinesis (GO:0000281)	18	0	.07	-	< 0.01	1.00E00	1.00E00
nuclear division (GO:0000280)	97	0	.38	-	< 0.01	1.00E00	1.00E00
negative regulation of actin filament polymerization (GO:0030837)	26	0	.10	-	< 0.01	1.00E00	1.00E00
sperm-egg recognition (GO:0035036)	18	0	.07	-	< 0.01	1.00E00	1.00E00
T cell mediated immunity (GO:0002456)	1	0	.00	-	< 0.01	1.00E00	1.00E00
negative regulation of actin filament depolymerization (GO:0030835)	16	0	.06	-	< 0.01	1.00E00	1.00E00
regulation of actin filament depolymerization (GO:0030834)	17	0	.07	-	< 0.01	1.00E00	1.00E00
meiotic sister chromatid cohesion (GO:0051177)	3	0	.01	-	< 0.01	1.00E00	1.00E00
cyclic nucleotide metabolic process (GO:0009187)	16	0	.06	-	< 0.01	1.00E00	1.00E00
import into nucleus (GO:0051170)	55	0	.22	-	< 0.01	1.00E00	1.00E00
positive regulation of proteasomal protein catabolic process (GO:1901800)	21	0	.08	-	< 0.01	1.00E00	1.00E00
polysaccharide biosynthetic process (GO:0000271)	11	0	.04	-	< 0.01	1.00E00	1.00E00
lymphocyte mediated immunity (GO:0002449)	105	0	.41	-	< 0.01	1.00E00	1.00E00
regulation of Rho protein signal transduction (GO:0035023)	38	0	.15	-	< 0.01	1.00E00	1.00E00
leukocyte mediated immunity (GO:0002443)	106	0	.42	-	< 0.01	1.00E00	1.00E00
apoptotic cell clearance (GO:0043277)	7	0	.03	-	< 0.01	1.00E00	1.00E00
production of molecular mediator of immune response (GO:0002440)	98	0	.39	-	< 0.01	1.00E00	1.00E00
oligodendrocyte differentiation (GO:0048709)	6	0	.02	-	< 0.01	1.00E00	1.00E00
negative regulation of monoatomic ion transport (GO:0043271)	20	0	.08	-	< 0.01	1.00E00	1.00E00
regulation of lipid biosynthetic process (GO:0046890)	8	0	.03	-	< 0.01	1.00E00	1.00E00
endothelial cell differentiation (GO:0045446)	6	0	.02	-	< 0.01	1.00E00	1.00E00
neutrophil migration (GO:1990266)	6	0	.02	-	< 0.01	1.00E00	1.00E00
fat cell differentiation (GO:0045444)	3	0	.01	-	< 0.01	1.00E00	1.00E00
programmed cell death (GO:0012501)	93	0	.37	-	< 0.01	1.00E00	1.00E00
axo-dendritic transport (GO:0008088)	22	0	.09	-	< 0.01	1.00E00	1.00E00
regulation of establishment of protein localization (GO:0070201)	23	0	.09	-	< 0.01	1.00E00	1.00E00
synaptic vesicle recycling (GO:0036465)	32	0	.13	-	< 0.01	1.00E00	1.00E00
regulation of monoatomic ion transport (GO:0043269)	99	0	.39	-	< 0.01	1.00E00	1.00E00
positive regulation of hormone secretion (GO:0046887)	5	0	.02	-	< 0.01	1.00E00	1.00E00
regulation of potassium ion transport (GO:0043266)	20	0	.08	-	< 0.01	1.00E00	1.00E00
membrane invagination (GO:0010324)	13	0	.05	-	< 0.01	1.00E00	1.00E00
regulation of peptide secretion (GO:0002791)	9	0	.04	-	< 0.01	1.00E00	1.00E00
peptide secretion (GO:0002790)	4	0	.02	-	< 0.01	1.00E00	1.00E00
regulation of hormone secretion (GO:0046883)	13	0	.05	-	< 0.01	1.00E00	1.00E00
purine ribonucleoside monophosphate metabolic process (GO:0009167)	16	0	.06	-	< 0.01	1.00E00	1.00E00
glucose 6-phosphate metabolic process (GO:0051156)	16	0	.06	-	< 0.01	1.00E00	1.00E00
nucleotide catabolic process (GO:0009166)	42	0	.17	-	< 0.01	1.00E00	1.00E00
regulation of cell projection assembly (GO:0060491)	27	0	.11	-	< 0.01	1.00E00	1.00E00
nucleoside catabolic process (GO:0009164)	8	0	.03	-	< 0.01	1.00E00	1.00E00
ribonucleoside monophosphate metabolic process (GO:0009161)	18	0	.07	-	< 0.01	1.00E00	1.00E00
negative regulation of protein catabolic process (GO:0042177)	11	0	.04	-	< 0.01	1.00E00	1.00E00
regulation of protein catabolic process (GO:0042176)	48	0	.19	-	< 0.01	1.00E00	1.00E00
response to interleukin-1 (GO:0070555)	4	0	.02	-	< 0.01	1.00E00	1.00E00
cellular response to fibroblast growth factor stimulus (GO:0044344)	28	0	.11	-	< 0.01	1.00E00	1.00E00
immune response-activating cell surface receptor signaling pathway (GO:0002429)	63	0	.25	-	< 0.01	1.00E00	1.00E00
actin filament bundle organization (GO:0061572)	26	0	.10	-	< 0.01	1.00E00	1.00E00
hormone secretion (GO:0046879)	4	0	.02	-	< 0.01	1.00E00	1.00E00
mesenchyme development (GO:0060485)	29	0	.11	-	< 0.01	1.00E00	1.00E00
ceramide biosynthetic process (GO:0046513)	31	0	.12	-	< 0.01	1.00E00	1.00E00
striated muscle cell differentiation (GO:0051146)	41	0	.16	-	< 0.01	1.00E00	1.00E00
purine ribonucleotide catabolic process (GO:0009154)	31	0	.12	-	< 0.01	1.00E00	1.00E00
heme metabolic process (GO:0042168)	10	0	.04	-	< 0.01	1.00E00	1.00E00
positive regulation of cell cycle (GO:0045787)	35	0	.14	-	< 0.01	1.00E00	1.00E00
positive regulation of cell adhesion (GO:0045785)	31	0	.12	-	< 0.01	1.00E00	1.00E00
response to fatty acid (GO:0070542)	5	0	.02	-	< 0.01	1.00E00	1.00E00
spliceosomal complex assembly (GO:0000245)	22	0	.09	-	< 0.01	1.00E00	1.00E00
regulation of lipid metabolic process (GO:0019216)	20	0	.08	-	< 0.01	1.00E00	1.00E00
respiratory electron transport chain (GO:0022904)	33	0	.13	-	< 0.01	1.00E00	1.00E00
electron transport chain (GO:0022900)	36	0	.14	-	< 0.01	1.00E00	1.00E00
glycerolipid catabolic process (GO:0046503)	24	0	.09	-	< 0.01	1.00E00	1.00E00
regulation of protein-containing complex disassembly (GO:0043244)	34	0	.13	-	< 0.01	1.00E00	1.00E00
negative regulation of protein-containing complex disassembly (GO:0043242)	25	0	.10	-	< 0.01	1.00E00	1.00E00
multivesicular body sorting pathway (GO:0071985)	27	0	.11	-	< 0.01	1.00E00	1.00E00
purine nucleoside triphosphate biosynthetic process (GO:0009145)	17	0	.07	-	< 0.01	1.00E00	1.00E00
purine nucleoside triphosphate metabolic process (GO:0009144)	43	0	.17	-	< 0.01	1.00E00	1.00E00
nucleoside triphosphate catabolic process (GO:0009143)	6	0	.02	-	< 0.01	1.00E00	1.00E00
negative regulation of cytoskeleton organization (GO:0051494)	40	0	.16	-	< 0.01	1.00E00	1.00E00
nucleoside triphosphate biosynthetic process (GO:0009142)	24	0	.09	-	< 0.01	1.00E00	1.00E00
lipoprotein biosynthetic process (GO:0042158)	62	0	.24	-	< 0.01	1.00E00	1.00E00
chaperone-mediated protein complex assembly (GO:0051131)	6	0	.02	-	< 0.01	1.00E00	1.00E00
nucleoside triphosphate metabolic process (GO:0009141)	56	0	.22	-	< 0.01	1.00E00	1.00E00
lipoprotein metabolic process (GO:0042157)	70	0	.28	-	< 0.01	1.00E00	1.00E00
positive regulation of cellular component organization (GO:0051130)	128	0	.50	-	< 0.01	1.00E00	1.00E00
regulation of stress fiber assembly (GO:0051492)	8	0	.03	-	< 0.01	1.00E00	1.00E00
negative regulation of blood pressure (GO:0045776)	8	0	.03	-	< 0.01	1.00E00	1.00E00
protein K63-linked deubiquitination (GO:0070536)	9	0	.04	-	< 0.01	1.00E00	1.00E00
protein K63-linked ubiquitination (GO:0070534)	11	0	.04	-	< 0.01	1.00E00	1.00E00
immune response-regulating cell surface receptor signaling pathway (GO:0002768)	67	0	.26	-	< 0.01	1.00E00	1.00E00
negative regulation of NF-kappaB transcription factor activity (GO:0032088)	6	0	.02	-	< 0.01	1.00E00	1.00E00
immune response-regulating signaling pathway (GO:0002764)	130	0	.51	-	< 0.01	1.00E00	1.00E00
negative regulation of cellular component organization (GO:0051129)	77	0	.30	-	< 0.01	1.00E00	1.00E00
phosphatidylinositol phosphate biosynthetic process (GO:0046854)	43	0	.17	-	< 0.01	1.00E00	1.00E00
regulation of filopodium assembly (GO:0051489)	5	0	.02	-	< 0.01	1.00E00	1.00E00
intracellular glucose homeostasis (GO:0001678)	9	0	.04	-	< 0.01	1.00E00	1.00E00
regulation of bone remodeling (GO:0046850)	5	0	.02	-	< 0.01	1.00E00	1.00E00
nucleoside diphosphate catabolic process (GO:0009134)	29	0	.11	-	< 0.01	1.00E00	1.00E00
RNA polymerase II preinitiation complex assembly (GO:0051123)	27	0	.11	-	< 0.01	1.00E00	1.00E00
long-chain fatty acid metabolic process (GO:0001676)	39	0	.15	-	< 0.01	1.00E00	1.00E00
nucleoside diphosphate metabolic process (GO:0009132)	32	0	.13	-	< 0.01	1.00E00	1.00E00
platelet aggregation (GO:0070527)	4	0	.02	-	< 0.01	1.00E00	1.00E00
regulation of angiogenesis (GO:0045765)	22	0	.09	-	< 0.01	1.00E00	1.00E00
regulation of cytosolic calcium ion concentration (GO:0051480)	19	0	.07	-	< 0.01	1.00E00	1.00E00
vacuole fusion, non-autophagic (GO:0042144)	1	0	.00	-	< 0.01	1.00E00	1.00E00
tRNA threonylcarbamoyladenosine metabolic process (GO:0070525)	4	0	.02	-	< 0.01	1.00E00	1.00E00
positive regulation of adenylate cyclase activity (GO:0045762)	7	0	.03	-	< 0.01	1.00E00	1.00E00
regulation of adenylate cyclase activity (GO:0045761)	9	0	.04	-	< 0.01	1.00E00	1.00E00
regulation of sodium ion transmembrane transporter activity (GO:2000649)	23	0	.09	-	< 0.01	1.00E00	1.00E00
microtubule cytoskeleton organization (GO:0000226)	228	0	.90	-	< 0.01	1.00E00	1.00E00
motor neuron axon guidance (GO:0008045)	3	0	.01	-	< 0.01	1.00E00	1.00E00
positive regulation of proteolysis involved in protein catabolic process (GO:1903052)	22	0	.09	-	< 0.01	1.00E00	1.00E00
negative regulation of proteolysis involved in protein catabolic process (GO:1903051)	5	0	.02	-	< 0.01	1.00E00	1.00E00
regulation of proteolysis involved in protein catabolic process (GO:1903050)	35	0	.14	-	< 0.01	1.00E00	1.00E00
innate immune response-activating signaling pathway (GO:0002758)	26	0	.10	-	< 0.01	1.00E00	1.00E00
immune response-activating signaling pathway (GO:0002757)	78	0	.31	-	< 0.01	1.00E00	1.00E00
peptidyl-tyrosine phosphorylation (GO:0018108)	8	0	.03	-	< 0.01	1.00E00	1.00E00
peptidyl-threonine phosphorylation (GO:0018107)	22	0	.09	-	< 0.01	1.00E00	1.00E00
peptidyl-tyrosine dephosphorylation (GO:0035335)	19	0	.07	-	< 0.01	1.00E00	1.00E00
negative regulation of cell communication (GO:0010648)	213	0	.84	-	< 0.01	1.00E00	1.00E00
filopodium assembly (GO:0046847)	6	0	.02	-	< 0.01	1.00E00	1.00E00
cytoplasmic pattern recognition receptor signaling pathway (GO:0002753)	4	0	.02	-	< 0.01	1.00E00	1.00E00
positive regulation of cell communication (GO:0010647)	262	0	1.03	-	< 0.01	6.29E-01	1.00E00
skin development (GO:0043588)	33	0	.13	-	< 0.01	1.00E00	1.00E00
regulation of cell communication (GO:0010646)	689	0	2.71	-	< 0.01	1.17E-01	1.00E00
purine nucleoside monophosphate metabolic process (GO:0009126)	16	0	.06	-	< 0.01	1.00E00	1.00E00
ear development (GO:0043583)	2	0	.01	-	< 0.01	1.00E00	1.00E00
regulation of amide metabolic process (GO:0034248)	67	0	.26	-	< 0.01	1.00E00	1.00E00
ameboidal-type cell migration (GO:0001667)	40	0	.16	-	< 0.01	1.00E00	1.00E00
response to hypoxia (GO:0001666)	18	0	.07	-	< 0.01	1.00E00	1.00E00
nucleoside monophosphate metabolic process (GO:0009123)	22	0	.09	-	< 0.01	1.00E00	1.00E00
meiotic DNA double-strand break formation (GO:0042138)	3	0	.01	-	< 0.01	1.00E00	1.00E00
regulation of transforming growth factor beta receptor signaling pathway (GO:0017015)	9	0	.04	-	< 0.01	1.00E00	1.00E00
regulation of transcription elongation by RNA polymerase II (GO:0034243)	13	0	.05	-	< 0.01	1.00E00	1.00E00
cell recognition (GO:0008037)	37	0	.15	-	< 0.01	1.00E00	1.00E00
potassium ion import across plasma membrane (GO:1990573)	36	0	.14	-	< 0.01	1.00E00	1.00E00
negative regulation of T cell proliferation (GO:0042130)	12	0	.05	-	< 0.01	1.00E00	1.00E00
meiotic cell cycle process (GO:1903046)	67	0	.26	-	< 0.01	1.00E00	1.00E00
V(D)J recombination (GO:0033151)	1	0	.00	-	< 0.01	1.00E00	1.00E00
hippo signaling (GO:0035329)	14	0	.06	-	< 0.01	1.00E00	1.00E00
negative regulation of organelle organization (GO:0010639)	65	0	.26	-	< 0.01	1.00E00	1.00E00
positive regulation of organelle organization (GO:0010638)	66	0	.26	-	< 0.01	1.00E00	1.00E00
carbohydrate phosphorylation (GO:0046835)	7	0	.03	-	< 0.01	1.00E00	1.00E00
nucleoside metabolic process (GO:0009116)	16	0	.06	-	< 0.01	1.00E00	1.00E00
cellular response to oxidative stress (GO:0034599)	11	0	.04	-	< 0.01	1.00E00	1.00E00
regulation of T cell proliferation (GO:0042129)	18	0	.07	-	< 0.01	1.00E00	1.00E00
nucleobase metabolic process (GO:0009112)	22	0	.09	-	< 0.01	1.00E00	1.00E00
eye development (GO:0001654)	42	0	.17	-	< 0.01	1.00E00	1.00E00
regulation of cell population proliferation (GO:0042127)	153	0	.60	-	< 0.01	1.00E00	1.00E00
cytochrome complex assembly (GO:0017004)	17	0	.07	-	< 0.01	1.00E00	1.00E00
nuclear chromosome segregation (GO:0098813)	67	0	.26	-	< 0.01	1.00E00	1.00E00
negative regulation of Notch signaling pathway (GO:0045746)	7	0	.03	-	< 0.01	1.00E00	1.00E00
regulation of microtubule cytoskeleton organization (GO:0070507)	38	0	.15	-	< 0.01	1.00E00	1.00E00
protein polyubiquitination (GO:0000209)	103	0	.41	-	< 0.01	1.00E00	1.00E00
positive regulation of leukocyte cell-cell adhesion (GO:1903039)	17	0	.07	-	< 0.01	1.00E00	1.00E00
negative regulation of leukocyte cell-cell adhesion (GO:1903038)	16	0	.06	-	< 0.01	1.00E00	1.00E00
regulation of leukocyte cell-cell adhesion (GO:1903037)	29	0	.11	-	< 0.01	1.00E00	1.00E00
regulation of response to wounding (GO:1903034)	7	0	.03	-	< 0.01	1.00E00	1.00E00
sperm motility (GO:0097722)	11	0	.04	-	< 0.01	1.00E00	1.00E00
calcineurin-mediated signaling (GO:0097720)	10	0	.04	-	< 0.01	1.00E00	1.00E00
response to external biotic stimulus (GO:0043207)	288	0	1.13	-	< 0.01	6.32E-01	1.00E00
oligopeptide transmembrane transport (GO:0035672)	5	0	.02	-	< 0.01	1.00E00	1.00E00
osteoblast differentiation (GO:0001649)	3	0	.01	-	< 0.01	1.00E00	1.00E00
neutrophil activation (GO:0042119)	3	0	.01	-	< 0.01	1.00E00	1.00E00
piRNA processing (GO:0034587)	11	0	.04	-	< 0.01	1.00E00	1.00E00
regulation of intracellular pH (GO:0051453)	32	0	.13	-	< 0.01	1.00E00	1.00E00
intracellular pH reduction (GO:0051452)	10	0	.04	-	< 0.01	1.00E00	1.00E00
macrophage activation (GO:0042116)	3	0	.01	-	< 0.01	1.00E00	1.00E00
odontogenesis (GO:0042476)	6	0	.02	-	< 0.01	1.00E00	1.00E00
B cell activation (GO:0042113)	9	0	.04	-	< 0.01	1.00E00	1.00E00
odontogenesis of dentin-containing tooth (GO:0042475)	6	0	.02	-	< 0.01	1.00E00	1.00E00
positive regulation of protein catabolic process (GO:0045732)	29	0	.11	-	< 0.01	1.00E00	1.00E00
regulation of heart contraction (GO:0008016)	19	0	.07	-	< 0.01	1.00E00	1.00E00
T cell activation (GO:0042110)	14	0	.06	-	< 0.01	1.00E00	1.00E00
inner ear morphogenesis (GO:0042472)	2	0	.01	-	< 0.01	1.00E00	1.00E00
chromosome localization (GO:0050000)	19	0	.07	-	< 0.01	1.00E00	1.00E00
vesicle targeting, trans-Golgi to periciliary membrane compartment (GO:0097712)	1	0	.00	-	< 0.01	1.00E00	1.00E00
centriole elongation (GO:0061511)	1	0	.00	-	< 0.01	1.00E00	1.00E00
antigen processing and presentation (GO:0019882)	26	0	.10	-	< 0.01	1.00E00	1.00E00
sperm axoneme assembly (GO:0007288)	1	0	.00	-	< 0.01	1.00E00	1.00E00
cardiolipin biosynthetic process (GO:0032049)	2	0	.01	-	< 0.01	1.00E00	1.00E00
epithelium development (GO:0060429)	102	0	.40	-	< 0.01	1.00E00	1.00E00
spermatid development (GO:0007286)	35	0	.14	-	< 0.01	1.00E00	1.00E00
regulation of dephosphorylation (GO:0035303)	15	0	.06	-	< 0.01	1.00E00	1.00E00
spermatogenesis (GO:0007283)	63	0	.25	-	< 0.01	1.00E00	1.00E00
germ cell development (GO:0007281)	56	0	.22	-	< 0.01	1.00E00	1.00E00
regulation of neuron projection development (GO:0010975)	46	0	.18	-	< 0.01	1.00E00	1.00E00
carbohydrate transmembrane transport (GO:0034219)	18	0	.07	-	< 0.01	1.00E00	1.00E00
regulation of meiotic cell cycle (GO:0051445)	14	0	.06	-	< 0.01	1.00E00	1.00E00
purine nucleotide catabolic process (GO:0006195)	34	0	.13	-	< 0.01	1.00E00	1.00E00
positive regulation of translation (GO:0045727)	26	0	.10	-	< 0.01	1.00E00	1.00E00
signal release (GO:0023061)	48	0	.19	-	< 0.01	1.00E00	1.00E00
response to growth factor (GO:0070848)	88	0	.35	-	< 0.01	1.00E00	1.00E00
positive regulation of T cell proliferation (GO:0042102)	9	0	.04	-	< 0.01	1.00E00	1.00E00
mitochondrial transmembrane transport (GO:1990542)	54	0	.21	-	< 0.01	1.00E00	1.00E00
B cell proliferation (GO:0042100)	1	0	.00	-	< 0.01	1.00E00	1.00E00
eye photoreceptor cell development (GO:0042462)	2	0	.01	-	< 0.01	1.00E00	1.00E00
regulation of cell size (GO:0008361)	15	0	.06	-	< 0.01	1.00E00	1.00E00
regulation of cell shape (GO:0008360)	36	0	.14	-	< 0.01	1.00E00	1.00E00
regulation of natural killer cell mediated immunity (GO:0002715)	8	0	.03	-	< 0.01	1.00E00	1.00E00
gamete generation (GO:0007276)	85	0	.33	-	< 0.01	1.00E00	1.00E00
neuromuscular synaptic transmission (GO:0007274)	11	0	.04	-	< 0.01	1.00E00	1.00E00
positive regulation of GTPase activity (GO:0043547)	111	0	.44	-	< 0.01	1.00E00	1.00E00
regulation of mitotic sister chromatid separation (GO:0010965)	17	0	.07	-	< 0.01	1.00E00	1.00E00
negative regulation of signaling (GO:0023057)	214	0	.84	-	< 0.01	1.00E00	1.00E00
protein acylation (GO:0043543)	37	0	.15	-	< 0.01	1.00E00	1.00E00
positive regulation of signaling (GO:0023056)	262	0	1.03	-	< 0.01	6.29E-01	1.00E00
endothelial cell migration (GO:0043542)	10	0	.04	-	< 0.01	1.00E00	1.00E00
IMP biosynthetic process (GO:0006188)	7	0	.03	-	< 0.01	1.00E00	1.00E00
regulation of transmembrane receptor protein serine/threonine kinase signaling pathway (GO:0090092)	34	0	.13	-	< 0.01	1.00E00	1.00E00
negative regulation of canonical Wnt signaling pathway (GO:0090090)	36	0	.14	-	< 0.01	1.00E00	1.00E00
regulation of signaling (GO:0023051)	693	0	2.73	-	< 0.01	1.17E-01	1.00E00
cGMP biosynthetic process (GO:0006182)	10	0	.04	-	< 0.01	1.00E00	1.00E00
response to organic cyclic compound (GO:0014070)	39	0	.15	-	< 0.01	1.00E00	1.00E00
neurotransmitter secretion (GO:0007269)	42	0	.17	-	< 0.01	1.00E00	1.00E00
negative regulation of macroautophagy (GO:0016242)	5	0	.02	-	< 0.01	1.00E00	1.00E00
regulation of macroautophagy (GO:0016241)	16	0	.06	-	< 0.01	1.00E00	1.00E00
regulation of lymphocyte mediated immunity (GO:0002706)	31	0	.12	-	< 0.01	1.00E00	1.00E00
Rho protein signal transduction (GO:0007266)	30	0	.12	-	< 0.01	1.00E00	1.00E00
Ras protein signal transduction (GO:0007265)	33	0	.13	-	< 0.01	1.00E00	1.00E00
regulation of response to endoplasmic reticulum stress (GO:1905897)	7	0	.03	-	< 0.01	1.00E00	1.00E00
regulation of leukocyte mediated immunity (GO:0002703)	32	0	.13	-	< 0.01	1.00E00	1.00E00
small GTPase-mediated signal transduction (GO:0007264)	83	0	.33	-	< 0.01	1.00E00	1.00E00
regulation of metal ion transport (GO:0010959)	75	0	.30	-	< 0.01	1.00E00	1.00E00
regulation of chromatin organization (GO:1902275)	7	0	.03	-	< 0.01	1.00E00	1.00E00
positive regulation of insulin secretion (GO:0032024)	3	0	.01	-	< 0.01	1.00E00	1.00E00
regulation of peptide transport (GO:0090087)	9	0	.04	-	< 0.01	1.00E00	1.00E00
tyrosine phosphorylation of STAT protein (GO:0007260)	1	0	.00	-	< 0.01	1.00E00	1.00E00
ISG15-protein conjugation (GO:0032020)	4	0	.02	-	< 0.01	1.00E00	1.00E00
negative regulation of endopeptidase activity (GO:0010951)	46	0	.18	-	< 0.01	1.00E00	1.00E00
negative regulation of nuclear division (GO:0051784)	13	0	.05	-	< 0.01	1.00E00	1.00E00
replication fork processing (GO:0031297)	15	0	.06	-	< 0.01	1.00E00	1.00E00
regulation of nuclear division (GO:0051783)	32	0	.13	-	< 0.01	1.00E00	1.00E00
heterochromatin organization (GO:0070828)	55	0	.22	-	< 0.01	1.00E00	1.00E00
regulation of ERBB signaling pathway (GO:1901184)	14	0	.06	-	< 0.01	1.00E00	1.00E00
mitochondrial respiratory chain complex II assembly (GO:0034553)	3	0	.01	-	< 0.01	1.00E00	1.00E00
hormone biosynthetic process (GO:0042446)	5	0	.02	-	< 0.01	1.00E00	1.00E00
positive regulation of cell division (GO:0051781)	5	0	.02	-	< 0.01	1.00E00	1.00E00
post-embryonic development (GO:0009791)	1	0	.00	-	< 0.01	1.00E00	1.00E00
hormone metabolic process (GO:0042445)	30	0	.12	-	< 0.01	1.00E00	1.00E00
embryo development (GO:0009790)	82	0	.32	-	< 0.01	1.00E00	1.00E00
mitochondrial respiratory chain complex III assembly (GO:0034551)	4	0	.02	-	< 0.01	1.00E00	1.00E00
mitochondrial respiratory chain complex assembly (GO:0033108)	31	0	.12	-	< 0.01	1.00E00	1.00E00
positive regulation of macroautophagy (GO:0016239)	9	0	.04	-	< 0.01	1.00E00	1.00E00
pigment metabolic process (GO:0042440)	13	0	.05	-	< 0.01	1.00E00	1.00E00
antimicrobial humoral immune response mediated by antimicrobial peptide (GO:0061844)	39	0	.15	-	< 0.01	1.00E00	1.00E00
telomere capping (GO:0016233)	3	0	.01	-	< 0.01	1.00E00	1.00E00
positive regulation of protein serine/threonine kinase activity (GO:0071902)	11	0	.04	-	< 0.01	1.00E00	1.00E00
regulation of protein serine/threonine kinase activity (GO:0071900)	58	0	.23	-	< 0.01	1.00E00	1.00E00
positive regulation of cytokine-mediated signaling pathway (GO:0001961)	5	0	.02	-	< 0.01	1.00E00	1.00E00
positive regulation of cyclase activity (GO:0031281)	11	0	.04	-	< 0.01	1.00E00	1.00E00
acetylcholine receptor signaling pathway (GO:0095500)	25	0	.10	-	< 0.01	1.00E00	1.00E00
snRNA transcription by RNA polymerase II (GO:0042795)	10	0	.04	-	< 0.01	1.00E00	1.00E00
negative regulation of cyclase activity (GO:0031280)	2	0	.01	-	< 0.01	1.00E00	1.00E00
collagen fibril organization (GO:0030199)	10	0	.04	-	< 0.01	1.00E00	1.00E00
endosome to lysosome transport (GO:0008333)	19	0	.07	-	< 0.01	1.00E00	1.00E00
extracellular matrix organization (GO:0030198)	119	0	.47	-	< 0.01	1.00E00	1.00E00
regulation of mRNA processing (GO:0050684)	53	0	.21	-	< 0.01	1.00E00	1.00E00
iron-sulfur cluster assembly (GO:0016226)	10	0	.04	-	< 0.01	1.00E00	1.00E00
nucleolar large rRNA transcription by RNA polymerase I (GO:0042790)	5	0	.02	-	< 0.01	1.00E00	1.00E00
negative regulation of blood coagulation (GO:0030195)	2	0	.01	-	< 0.01	1.00E00	1.00E00
canonical NF-kappaB signal transduction (GO:0007249)	8	0	.03	-	< 0.01	1.00E00	1.00E00
positive regulation of TOR signaling (GO:0032008)	16	0	.06	-	< 0.01	1.00E00	1.00E00
negative regulation of TOR signaling (GO:0032007)	21	0	.08	-	< 0.01	1.00E00	1.00E00
regulation of TOR signaling (GO:0032006)	41	0	.16	-	< 0.01	1.00E00	1.00E00
intracellular cholesterol transport (GO:0032367)	2	0	.01	-	< 0.01	1.00E00	1.00E00
intracellular sterol transport (GO:0032366)	6	0	.02	-	< 0.01	1.00E00	1.00E00
intracellular lipid transport (GO:0032365)	9	0	.04	-	< 0.01	1.00E00	1.00E00
positive regulation of cell cycle process (GO:0090068)	34	0	.13	-	< 0.01	1.00E00	1.00E00
response to light stimulus (GO:0009416)	29	0	.11	-	< 0.01	1.00E00	1.00E00
regulation of cyclase activity (GO:0031279)	14	0	.06	-	< 0.01	1.00E00	1.00E00
stress-activated MAPK cascade (GO:0051403)	1	0	.00	-	< 0.01	1.00E00	1.00E00
neuron apoptotic process (GO:0051402)	4	0	.02	-	< 0.01	1.00E00	1.00E00
response to UV (GO:0009411)	6	0	.02	-	< 0.01	1.00E00	1.00E00
purine nucleoside catabolic process (GO:0006152)	3	0	.01	-	< 0.01	1.00E00	1.00E00
regulation of cell-matrix adhesion (GO:0001952)	5	0	.02	-	< 0.01	1.00E00	1.00E00
positive regulation of epithelial cell proliferation (GO:0050679)	8	0	.03	-	< 0.01	1.00E00	1.00E00
protein deubiquitination (GO:0016579)	81	0	.32	-	< 0.01	1.00E00	1.00E00
tRNA 3'-end processing (GO:0042780)	1	0	.00	-	< 0.01	1.00E00	1.00E00
epithelial cell proliferation (GO:0050673)	3	0	.01	-	< 0.01	1.00E00	1.00E00
regulation of lymphocyte proliferation (GO:0050670)	25	0	.10	-	< 0.01	1.00E00	1.00E00
B cell differentiation (GO:0030183)	5	0	.02	-	< 0.01	1.00E00	1.00E00
hemostasis (GO:0007599)	14	0	.06	-	< 0.01	1.00E00	1.00E00
blood coagulation (GO:0007596)	14	0	.06	-	< 0.01	1.00E00	1.00E00
cellular component assembly involved in morphogenesis (GO:0010927)	34	0	.13	-	< 0.01	1.00E00	1.00E00
response to estradiol (GO:0032355)	3	0	.01	-	< 0.01	1.00E00	1.00E00
developmental pigmentation (GO:0048066)	7	0	.03	-	< 0.01	1.00E00	1.00E00
response to cold (GO:0009409)	4	0	.02	-	< 0.01	1.00E00	1.00E00
response to heat (GO:0009408)	14	0	.06	-	< 0.01	1.00E00	1.00E00
regulation of phosphatase activity (GO:0010921)	11	0	.04	-	< 0.01	1.00E00	1.00E00
purine nucleobase metabolic process (GO:0006144)	11	0	.04	-	< 0.01	1.00E00	1.00E00
neural crest cell differentiation (GO:0014033)	26	0	.10	-	< 0.01	1.00E00	1.00E00
neural crest cell development (GO:0014032)	26	0	.10	-	< 0.01	1.00E00	1.00E00
mitochondrial ATP synthesis coupled electron transport (GO:0042775)	24	0	.09	-	< 0.01	1.00E00	1.00E00
ATP synthesis coupled electron transport (GO:0042773)	25	0	.10	-	< 0.01	1.00E00	1.00E00
negative regulation of Wnt signaling pathway (GO:0030178)	47	0	.18	-	< 0.01	1.00E00	1.00E00
intrinsic apoptotic signaling pathway in response to DNA damage by p53 class mediator (GO:0042771)	5	0	.02	-	< 0.01	1.00E00	1.00E00
positive regulation of Wnt signaling pathway (GO:0030177)	26	0	.10	-	< 0.01	1.00E00	1.00E00
integrin-mediated signaling pathway (GO:0007229)	37	0	.15	-	< 0.01	1.00E00	1.00E00
smoothened signaling pathway (GO:0007224)	15	0	.06	-	< 0.01	1.00E00	1.00E00
digestion (GO:0007586)	7	0	.03	-	< 0.01	1.00E00	1.00E00
protein lipidation (GO:0006497)	62	0	.24	-	< 0.01	1.00E00	1.00E00
hormone-mediated signaling pathway (GO:0009755)	30	0	.12	-	< 0.01	1.00E00	1.00E00
endothelial cell proliferation (GO:0001935)	3	0	.01	-	< 0.01	1.00E00	1.00E00
negative regulation of protein phosphorylation (GO:0001933)	44	0	.17	-	< 0.01	1.00E00	1.00E00
protein O-linked glycosylation (GO:0006493)	52	0	.20	-	< 0.01	1.00E00	1.00E00
platelet activation (GO:0030168)	7	0	.03	-	< 0.01	1.00E00	1.00E00
protein import into peroxisome matrix (GO:0016558)	10	0	.04	-	< 0.01	1.00E00	1.00E00
positive regulation of mRNA metabolic process (GO:1903313)	48	0	.19	-	< 0.01	1.00E00	1.00E00
proteoglycan biosynthetic process (GO:0030166)	28	0	.11	-	< 0.01	1.00E00	1.00E00
isoprenoid catabolic process (GO:0008300)	4	0	.02	-	< 0.01	1.00E00	1.00E00
mRNA modification (GO:0016556)	9	0	.04	-	< 0.01	1.00E00	1.00E00
chondroitin sulfate proteoglycan biosynthetic process (GO:0050650)	12	0	.05	-	< 0.01	1.00E00	1.00E00
neuropeptide signaling pathway (GO:0007218)	51	0	.20	-	< 0.01	1.00E00	1.00E00
glutamate receptor signaling pathway (GO:0007215)	13	0	.05	-	< 0.01	1.00E00	1.00E00
dopamine receptor signaling pathway (GO:0007212)	11	0	.04	-	< 0.01	1.00E00	1.00E00
response to glucose (GO:0009749)	5	0	.02	-	< 0.01	1.00E00	1.00E00
protein N-linked glycosylation (GO:0006487)	37	0	.15	-	< 0.01	1.00E00	1.00E00
carbohydrate derivative catabolic process (GO:1901136)	90	0	.35	-	< 0.01	1.00E00	1.00E00
mitochondrial electron transport, cytochrome c to oxygen (GO:0006123)	8	0	.03	-	< 0.01	1.00E00	1.00E00
protein localization to nucleus (GO:0034504)	63	0	.25	-	< 0.01	1.00E00	1.00E00
mitochondrial electron transport, ubiquinol to cytochrome c (GO:0006122)	6	0	.02	-	< 0.01	1.00E00	1.00E00
mitochondrial electron transport, succinate to ubiquinone (GO:0006121)	3	0	.01	-	< 0.01	1.00E00	1.00E00
mitochondrial electron transport, NADH to ubiquinone (GO:0006120)	5	0	.02	-	< 0.01	1.00E00	1.00E00
protein localization to kinetochore (GO:0034501)	5	0	.02	-	< 0.01	1.00E00	1.00E00
regulation of circadian rhythm (GO:0042752)	7	0	.03	-	< 0.01	1.00E00	1.00E00
amino acid biosynthetic process (GO:0008652)	37	0	.15	-	< 0.01	1.00E00	1.00E00
regulation of cell adhesion (GO:0030155)	65	0	.26	-	< 0.01	1.00E00	1.00E00
protein import into mitochondrial matrix (GO:0030150)	18	0	.07	-	< 0.01	1.00E00	1.00E00
alanine transport (GO:0032328)	7	0	.03	-	< 0.01	1.00E00	1.00E00
positive regulation of cytosolic calcium ion concentration (GO:0007204)	52	0	.20	-	< 0.01	1.00E00	1.00E00
activation of phospholipase C activity (GO:0007202)	1	0	.00	-	< 0.01	1.00E00	1.00E00
phospholipase C-activating G protein-coupled receptor signaling pathway (GO:0007200)	45	0	.18	-	< 0.01	1.00E00	1.00E00
oxidative phosphorylation (GO:0006119)	29	0	.11	-	< 0.01	1.00E00	1.00E00
energy reserve metabolic process (GO:0006112)	9	0	.04	-	< 0.01	1.00E00	1.00E00
protein acetylation (GO:0006473)	8	0	.03	-	< 0.01	1.00E00	1.00E00
regulation of leukocyte mediated cytotoxicity (GO:0001910)	28	0	.11	-	< 0.01	1.00E00	1.00E00
protein dephosphorylation (GO:0006470)	62	0	.24	-	< 0.01	1.00E00	1.00E00
sphingolipid catabolic process (GO:0030149)	18	0	.07	-	< 0.01	1.00E00	1.00E00
defense response to bacterium (GO:0042742)	76	0	.30	-	< 0.01	1.00E00	1.00E00
sphingolipid biosynthetic process (GO:0030148)	53	0	.21	-	< 0.01	1.00E00	1.00E00
carbohydrate transport (GO:0008643)	19	0	.07	-	< 0.01	1.00E00	1.00E00
regulation of lipid catabolic process (GO:0050994)	3	0	.01	-	< 0.01	1.00E00	1.00E00
regulation of mRNA splicing, via spliceosome (GO:0048024)	45	0	.18	-	< 0.01	1.00E00	1.00E00
leukocyte mediated cytotoxicity (GO:0001909)	7	0	.03	-	< 0.01	1.00E00	1.00E00
negative regulation of protein kinase activity (GO:0006469)	38	0	.15	-	< 0.01	1.00E00	1.00E00
cell killing (GO:0001906)	7	0	.03	-	< 0.01	1.00E00	1.00E00
cell-substrate adhesion (GO:0031589)	52	0	.20	-	< 0.01	1.00E00	1.00E00
signal peptide processing (GO:0006465)	8	0	.03	-	< 0.01	1.00E00	1.00E00
sister chromatid segregation (GO:0000819)	43	0	.17	-	< 0.01	1.00E00	1.00E00
apoptotic mitochondrial changes (GO:0008637)	19	0	.07	-	< 0.01	1.00E00	1.00E00
proteinogenic amino acid biosynthetic process (GO:0170038)	34	0	.13	-	< 0.01	1.00E00	1.00E00
negative regulation of angiogenesis (GO:0016525)	8	0	.03	-	< 0.01	1.00E00	1.00E00
detection of mechanical stimulus (GO:0050982)	13	0	.05	-	< 0.01	1.00E00	1.00E00
intrinsic apoptotic signaling pathway in response to DNA damage (GO:0008630)	18	0	.07	-	< 0.01	1.00E00	1.00E00
L-amino acid biosynthetic process (GO:0170034)	34	0	.13	-	< 0.01	1.00E00	1.00E00
negative regulation of chromosome separation (GO:1905819)	10	0	.04	-	< 0.01	1.00E00	1.00E00
sex differentiation (GO:0007548)	20	0	.08	-	< 0.01	1.00E00	1.00E00
regulation of chromosome separation (GO:1905818)	18	0	.07	-	< 0.01	1.00E00	1.00E00
maturation of SSU-rRNA (GO:0030490)	35	0	.14	-	< 0.01	1.00E00	1.00E00
response to other organism (GO:0051707)	288	0	1.13	-	< 0.01	6.32E-01	1.00E00
'de novo' protein folding (GO:0006458)	13	0	.05	-	< 0.01	1.00E00	1.00E00
protein folding (GO:0006457)	119	0	.47	-	< 0.01	1.00E00	1.00E00
vascular endothelial growth factor receptor signaling pathway (GO:0048010)	8	0	.03	-	< 0.01	1.00E00	1.00E00
biological process involved in interaction with host (GO:0051701)	2	0	.01	-	< 0.01	1.00E00	1.00E00
RNA decapping (GO:0110154)	9	0	.04	-	< 0.01	1.00E00	1.00E00
biomineral tissue development (GO:0031214)	7	0	.03	-	< 0.01	1.00E00	1.00E00
mitotic intra-S DNA damage checkpoint signaling (GO:0031573)	10	0	.04	-	< 0.01	1.00E00	1.00E00
extrinsic apoptotic signaling pathway via death domain receptors (GO:0008625)	8	0	.03	-	< 0.01	1.00E00	1.00E00
insulin-like growth factor receptor signaling pathway (GO:0048009)	5	0	.02	-	< 0.01	1.00E00	1.00E00
regulation of translational initiation (GO:0006446)	21	0	.08	-	< 0.01	1.00E00	1.00E00
nucleotide-sugar transmembrane transport (GO:0015780)	7	0	.03	-	< 0.01	1.00E00	1.00E00
post-translational protein targeting to membrane, translocation (GO:0031204)	5	0	.02	-	< 0.01	1.00E00	1.00E00
tRNA wobble uridine modification (GO:0002098)	10	0	.04	-	< 0.01	1.00E00	1.00E00
regulation of Wnt signaling pathway (GO:0030111)	81	0	.32	-	< 0.01	1.00E00	1.00E00
neuromuscular junction development (GO:0007528)	11	0	.04	-	< 0.01	1.00E00	1.00E00
positive regulation of intracellular signal transduction (GO:1902533)	173	0	.68	-	< 0.01	1.00E00	1.00E00
negative regulation of intracellular signal transduction (GO:1902532)	80	0	.31	-	< 0.01	1.00E00	1.00E00
regulation of intracellular signal transduction (GO:1902531)	325	0	1.28	-	< 0.01	6.41E-01	1.00E00
attachment of spindle microtubules to kinetochore (GO:0008608)	8	0	.03	-	< 0.01	1.00E00	1.00E00
lens development in camera-type eye (GO:0002088)	19	0	.07	-	< 0.01	1.00E00	1.00E00
organelle transport along microtubule (GO:0072384)	27	0	.11	-	< 0.01	1.00E00	1.00E00
sensory perception of mechanical stimulus (GO:0050954)	14	0	.06	-	< 0.01	1.00E00	1.00E00
skeletal muscle tissue development (GO:0007519)	12	0	.05	-	< 0.01	1.00E00	1.00E00
regulation of endocytosis (GO:0030100)	28	0	.11	-	< 0.01	1.00E00	1.00E00
muscle organ development (GO:0007517)	18	0	.07	-	< 0.01	1.00E00	1.00E00
positive regulation of innate immune response (GO:0045089)	40	0	.16	-	< 0.01	1.00E00	1.00E00
regulation of innate immune response (GO:0045088)	47	0	.18	-	< 0.01	1.00E00	1.00E00
innate immune response (GO:0045087)	124	0	.49	-	< 0.01	1.00E00	1.00E00
negative regulation of proteasomal protein catabolic process (GO:1901799)	5	0	.02	-	< 0.01	1.00E00	1.00E00
heme biosynthetic process (GO:0006783)	7	0	.03	-	< 0.01	1.00E00	1.00E00
protein activation cascade (GO:0072376)	3	0	.01	-	< 0.01	1.00E00	1.00E00
alcohol biosynthetic process (GO:0046165)	38	0	.15	-	< 0.01	1.00E00	1.00E00
heart development (GO:0007507)	60	0	.24	-	< 0.01	1.00E00	1.00E00
protein-containing complex disassembly (GO:0032984)	51	0	.20	-	< 0.01	1.00E00	1.00E00
regulation of translation (GO:0006417)	64	0	.25	-	< 0.01	1.00E00	1.00E00
mitochondrial respiratory chain complex I assembly (GO:0032981)	12	0	.05	-	< 0.01	1.00E00	1.00E00
mesoderm morphogenesis (GO:0048332)	6	0	.02	-	< 0.01	1.00E00	1.00E00
porphyrin-containing compound metabolic process (GO:0006778)	12	0	.05	-	< 0.01	1.00E00	1.00E00
translational termination (GO:0006415)	4	0	.02	-	< 0.01	1.00E00	1.00E00
translational elongation (GO:0006414)	25	0	.10	-	< 0.01	1.00E00	1.00E00
translational initiation (GO:0006413)	33	0	.13	-	< 0.01	1.00E00	1.00E00
chromosome organization involved in meiotic cell cycle (GO:0070192)	19	0	.07	-	< 0.01	1.00E00	1.00E00
regulation of complement activation (GO:0030449)	1	0	.00	-	< 0.01	1.00E00	1.00E00
citrate transport (GO:0015746)	4	0	.02	-	< 0.01	1.00E00	1.00E00
succinate transport (GO:0015744)	3	0	.01	-	< 0.01	1.00E00	1.00E00
C4-dicarboxylate transport (GO:0015740)	16	0	.06	-	< 0.01	1.00E00	1.00E00
mRNA catabolic process (GO:0006402)	56	0	.22	-	< 0.01	1.00E00	1.00E00
RNA catabolic process (GO:0006401)	65	0	.26	-	< 0.01	1.00E00	1.00E00
folic acid-containing compound metabolic process (GO:0006760)	15	0	.06	-	< 0.01	1.00E00	1.00E00
pigment biosynthetic process (GO:0046148)	10	0	.04	-	< 0.01	1.00E00	1.00E00
positive regulation of chemotaxis (GO:0050921)	12	0	.05	-	< 0.01	1.00E00	1.00E00
regulation of chemotaxis (GO:0050920)	12	0	.05	-	< 0.01	1.00E00	1.00E00
positive regulation of transcription elongation by RNA polymerase II (GO:0032968)	10	0	.04	-	< 0.01	1.00E00	1.00E00
mitotic spindle assembly (GO:0090307)	15	0	.06	-	< 0.01	1.00E00	1.00E00
chemokine production (GO:0032602)	1	0	.00	-	< 0.01	1.00E00	1.00E00
axon extension (GO:0048675)	2	0	.01	-	< 0.01	1.00E00	1.00E00
microtubule cytoskeleton organization involved in mitosis (GO:1902850)	47	0	.18	-	< 0.01	1.00E00	1.00E00
ATP biosynthetic process (GO:0006754)	15	0	.06	-	< 0.01	1.00E00	1.00E00
positive chemotaxis (GO:0050918)	3	0	.01	-	< 0.01	1.00E00	1.00E00
regulation of transmembrane transporter activity (GO:0022898)	67	0	.26	-	< 0.01	1.00E00	1.00E00
sensory perception of bitter taste (GO:0050913)	34	0	.13	-	< 0.01	1.00E00	1.00E00
detection of chemical stimulus involved in sensory perception of taste (GO:0050912)	34	0	.13	-	< 0.01	1.00E00	1.00E00
chemical synaptic transmission, postsynaptic (GO:0099565)	6	0	.02	-	< 0.01	1.00E00	1.00E00
siRNA processing (GO:0030422)	2	0	.01	-	< 0.01	1.00E00	1.00E00
nicotinamide nucleotide metabolic process (GO:0046496)	49	0	.19	-	< 0.01	1.00E00	1.00E00
sprouting angiogenesis (GO:0002040)	7	0	.03	-	< 0.01	1.00E00	1.00E00
synaptic membrane adhesion (GO:0099560)	9	0	.04	-	< 0.01	1.00E00	1.00E00
protein insertion into ER membrane (GO:0045048)	7	0	.03	-	< 0.01	1.00E00	1.00E00
protein targeting to ER (GO:0045047)	19	0	.07	-	< 0.01	1.00E00	1.00E00
glutathione metabolic process (GO:0006749)	34	0	.13	-	< 0.01	1.00E00	1.00E00
bile acid and bile salt transport (GO:0015721)	14	0	.06	-	< 0.01	1.00E00	1.00E00
heterochromatin formation (GO:0031507)	51	0	.20	-	< 0.01	1.00E00	1.00E00
ubiquinone biosynthetic process (GO:0006744)	7	0	.03	-	< 0.01	1.00E00	1.00E00
sensory perception of taste (GO:0050909)	37	0	.15	-	< 0.01	1.00E00	1.00E00
detection of chemical stimulus involved in sensory perception (GO:0050907)	175	0	.69	-	< 0.01	1.00E00	1.00E00
detection of stimulus involved in sensory perception (GO:0050906)	181	0	.71	-	< 0.01	1.00E00	1.00E00
intrinsic apoptotic signaling pathway by p53 class mediator (GO:0072332)	7	0	.03	-	< 0.01	1.00E00	1.00E00
signal transduction by p53 class mediator (GO:0072331)	8	0	.03	-	< 0.01	1.00E00	1.00E00
monocarboxylic acid biosynthetic process (GO:0072330)	48	0	.19	-	< 0.01	1.00E00	1.00E00
leukocyte migration (GO:0050900)	33	0	.13	-	< 0.01	1.00E00	1.00E00
monocarboxylic acid transport (GO:0015718)	60	0	.24	-	< 0.01	1.00E00	1.00E00
protein insertion into mitochondrial inner membrane (GO:0045039)	4	0	.02	-	< 0.01	1.00E00	1.00E00
regulation of mononuclear cell proliferation (GO:0032944)	25	0	.10	-	< 0.01	1.00E00	1.00E00
mononuclear cell proliferation (GO:0032943)	2	0	.01	-	< 0.01	1.00E00	1.00E00
NADP metabolic process (GO:0006739)	12	0	.05	-	< 0.01	1.00E00	1.00E00
organic anion transport (GO:0015711)	197	0	.78	-	< 0.01	1.00E00	1.00E00
monocarboxylic acid catabolic process (GO:0072329)	44	0	.17	-	< 0.01	1.00E00	1.00E00
regulation of sodium ion transport (GO:0002028)	28	0	.11	-	< 0.01	1.00E00	1.00E00
glycerophospholipid catabolic process (GO:0046475)	15	0	.06	-	< 0.01	1.00E00	1.00E00
SREBP signaling pathway (GO:0032933)	5	0	.02	-	< 0.01	1.00E00	1.00E00
plasma membrane fusion (GO:0045026)	16	0	.06	-	< 0.01	1.00E00	1.00E00
early endosome to late endosome transport (GO:0045022)	4	0	.02	-	< 0.01	1.00E00	1.00E00
activation of GTPase activity (GO:0090630)	69	0	.27	-	< 0.01	1.00E00	1.00E00
terpenoid metabolic process (GO:0006721)	18	0	.07	-	< 0.01	1.00E00	1.00E00
isoprenoid metabolic process (GO:0006720)	28	0	.11	-	< 0.01	1.00E00	1.00E00
lymphocyte migration (GO:0072676)	4	0	.02	-	< 0.01	1.00E00	1.00E00
immune system process (GO:0002376)	586	0	2.31	-	< 0.01	1.77E-01	1.00E00
monosaccharide metabolic process (GO:0005996)	43	0	.17	-	< 0.01	1.00E00	1.00E00
regulation of postsynaptic membrane potential (GO:0060078)	16	0	.06	-	< 0.01	1.00E00	1.00E00
membrane lipid biosynthetic process (GO:0046467)	77	0	.30	-	< 0.01	1.00E00	1.00E00
acylglycerol catabolic process (GO:0046464)	13	0	.05	-	< 0.01	1.00E00	1.00E00
canonical Wnt signaling pathway (GO:0060070)	50	0	.20	-	< 0.01	1.00E00	1.00E00
cellular response to lipopolysaccharide (GO:0071222)	29	0	.11	-	< 0.01	1.00E00	1.00E00
neutral lipid catabolic process (GO:0046461)	13	0	.05	-	< 0.01	1.00E00	1.00E00
activin receptor signaling pathway (GO:0032924)	8	0	.03	-	< 0.01	1.00E00	1.00E00
positive regulation of developmental process (GO:0051094)	91	0	.36	-	< 0.01	1.00E00	1.00E00
circadian regulation of gene expression (GO:0032922)	16	0	.06	-	< 0.01	1.00E00	1.00E00
positive regulation of NF-kappaB transcription factor activity (GO:0051092)	18	0	.07	-	< 0.01	1.00E00	1.00E00
mRNA destabilization (GO:0061157)	29	0	.11	-	< 0.01	1.00E00	1.00E00
morphogenesis of an epithelium (GO:0002009)	19	0	.07	-	< 0.01	1.00E00	1.00E00
establishment of protein localization to vacuole (GO:0072666)	31	0	.12	-	< 0.01	1.00E00	1.00E00
autophagosome maturation (GO:0097352)	16	0	.06	-	< 0.01	1.00E00	1.00E00
protein localization to vacuole (GO:0072665)	33	0	.13	-	< 0.01	1.00E00	1.00E00
small molecule biosynthetic process (GO:0044283)	158	0	.62	-	< 0.01	1.00E00	1.00E00
cytokine production involved in immune response (GO:0002367)	1	0	.00	-	< 0.01	1.00E00	1.00E00
leukocyte activation involved in immune response (GO:0002366)	7	0	.03	-	< 0.01	1.00E00	1.00E00
TORC2 signaling (GO:0038203)	5	0	.02	-	< 0.01	1.00E00	1.00E00
cellular response to molecule of bacterial origin (GO:0071219)	32	0	.13	-	< 0.01	1.00E00	1.00E00
TORC1 signaling (GO:0038202)	1	0	.00	-	< 0.01	1.00E00	1.00E00
endomembrane system organization (GO:0010256)	174	0	.68	-	< 0.01	1.00E00	1.00E00
icosanoid biosynthetic process (GO:0046456)	10	0	.04	-	< 0.01	1.00E00	1.00E00
cellular response to biotic stimulus (GO:0071216)	33	0	.13	-	< 0.01	1.00E00	1.00E00
positive regulation of cell cycle G1/S phase transition (GO:1902808)	8	0	.03	-	< 0.01	1.00E00	1.00E00
leucine biosynthetic process (GO:0009098)	2	0	.01	-	< 0.01	1.00E00	1.00E00
regulation of cell cycle G1/S phase transition (GO:1902806)	21	0	.08	-	< 0.01	1.00E00	1.00E00
chaperone cofactor-dependent protein refolding (GO:0051085)	11	0	.04	-	< 0.01	1.00E00	1.00E00
steroid catabolic process (GO:0006706)	3	0	.01	-	< 0.01	1.00E00	1.00E00
response to oxygen levels (GO:0070482)	22	0	.09	-	< 0.01	1.00E00	1.00E00
protein localization to plasma membrane (GO:0072659)	56	0	.22	-	< 0.01	1.00E00	1.00E00
nuclear-transcribed mRNA catabolic process, nonsense-mediated decay (GO:0000184)	13	0	.05	-	< 0.01	1.00E00	1.00E00
protein localization to membrane (GO:0072657)	151	0	.59	-	< 0.01	1.00E00	1.00E00
sulfur compound catabolic process (GO:0044273)	8	0	.03	-	< 0.01	1.00E00	1.00E00
glycogen biosynthetic process (GO:0005978)	3	0	.01	-	< 0.01	1.00E00	1.00E00
vesicle cytoskeletal trafficking (GO:0099518)	21	0	.08	-	< 0.01	1.00E00	1.00E00
glycogen metabolic process (GO:0005977)	8	0	.03	-	< 0.01	1.00E00	1.00E00
polysaccharide metabolic process (GO:0005976)	16	0	.06	-	< 0.01	1.00E00	1.00E00
cellular nitrogen compound catabolic process (GO:0044270)	151	0	.59	-	< 0.01	1.00E00	1.00E00
carbohydrate metabolic process (GO:0005975)	116	0	.46	-	< 0.01	1.00E00	1.00E00
tube development (GO:0035295)	48	0	.19	-	< 0.01	1.00E00	1.00E00
lysine biosynthetic process (GO:0009085)	1	0	.00	-	< 0.01	1.00E00	1.00E00
cellular response to transforming growth factor beta stimulus (GO:0071560)	22	0	.09	-	< 0.01	1.00E00	1.00E00
branched-chain amino acid biosynthetic process (GO:0009082)	5	0	.02	-	< 0.01	1.00E00	1.00E00
branched-chain amino acid metabolic process (GO:0009081)	12	0	.05	-	< 0.01	1.00E00	1.00E00
ncRNA transcription (GO:0098781)	20	0	.08	-	< 0.01	1.00E00	1.00E00
regulation of proteasomal protein catabolic process (GO:0061136)	33	0	.13	-	< 0.01	1.00E00	1.00E00
synaptic vesicle cycle (GO:0099504)	63	0	.25	-	< 0.01	1.00E00	1.00E00
response to transforming growth factor beta (GO:0071559)	22	0	.09	-	< 0.01	1.00E00	1.00E00
organophosphate catabolic process (GO:0046434)	70	0	.28	-	< 0.01	1.00E00	1.00E00
vesicle fusion to plasma membrane (GO:0099500)	7	0	.03	-	< 0.01	1.00E00	1.00E00
retina development in camera-type eye (GO:0060041)	6	0	.02	-	< 0.01	1.00E00	1.00E00
multicellular organismal reproductive process (GO:0048609)	89	0	.35	-	< 0.01	1.00E00	1.00E00
cellular response to amino acid starvation (GO:0034198)	11	0	.04	-	< 0.01	1.00E00	1.00E00
peptide catabolic process (GO:0043171)	16	0	.06	-	< 0.01	1.00E00	1.00E00
reproductive structure development (GO:0048608)	14	0	.06	-	< 0.01	1.00E00	1.00E00
aromatic amino acid family catabolic process (GO:0009074)	10	0	.04	-	< 0.01	1.00E00	1.00E00
aromatic amino acid metabolic process (GO:0009072)	12	0	.05	-	< 0.01	1.00E00	1.00E00
inorganic ion homeostasis (GO:0098771)	126	0	.50	-	< 0.01	1.00E00	1.00E00
regulation of immune effector process (GO:0002697)	35	0	.14	-	< 0.01	1.00E00	1.00E00
positive regulation of leukocyte activation (GO:0002696)	26	0	.10	-	< 0.01	1.00E00	1.00E00
positive regulation of receptor signaling pathway via JAK-STAT (GO:0046427)	10	0	.04	-	< 0.01	1.00E00	1.00E00
negative regulation of leukocyte activation (GO:0002695)	19	0	.07	-	< 0.01	1.00E00	1.00E00
regulation of leukocyte activation (GO:0002694)	45	0	.18	-	< 0.01	1.00E00	1.00E00
regulation of receptor signaling pathway via JAK-STAT (GO:0046425)	14	0	.06	-	< 0.01	1.00E00	1.00E00
microtubule polymerization (GO:0046785)	20	0	.08	-	< 0.01	1.00E00	1.00E00
negative regulation of small GTPase mediated signal transduction (GO:0051058)	12	0	.05	-	< 0.01	1.00E00	1.00E00
positive regulation of leukocyte chemotaxis (GO:0002690)	11	0	.04	-	< 0.01	1.00E00	1.00E00
aspartate family amino acid biosynthetic process (GO:0009067)	13	0	.05	-	< 0.01	1.00E00	1.00E00
ubiquitin-dependent protein catabolic process via the multivesicular body sorting pathway (GO:0043162)	16	0	.06	-	< 0.01	1.00E00	1.00E00
regulation of small GTPase mediated signal transduction (GO:0051056)	63	0	.25	-	< 0.01	1.00E00	1.00E00
aspartate family amino acid metabolic process (GO:0009066)	19	0	.07	-	< 0.01	1.00E00	1.00E00
fatty acid catabolic process (GO:0009062)	40	0	.16	-	< 0.01	1.00E00	1.00E00
negative regulation of transport (GO:0051051)	38	0	.15	-	< 0.01	1.00E00	1.00E00
positive regulation of transport (GO:0051050)	57	0	.22	-	< 0.01	1.00E00	1.00E00
aerobic respiration (GO:0009060)	55	0	.22	-	< 0.01	1.00E00	1.00E00
mitotic cell cycle phase (GO:0098763)	2	0	.01	-	< 0.01	1.00E00	1.00E00
cellular respiration (GO:0045333)	62	0	.24	-	< 0.01	1.00E00	1.00E00
mitochondrial gene expression (GO:0140053)	35	0	.14	-	< 0.01	1.00E00	1.00E00
protein O-linked mannosylation (GO:0035269)	5	0	.02	-	< 0.01	1.00E00	1.00E00
cellular lipid catabolic process (GO:0044242)	89	0	.35	-	< 0.01	1.00E00	1.00E00
protein mannosylation (GO:0035268)	10	0	.04	-	< 0.01	1.00E00	1.00E00
positive regulation of leukocyte migration (GO:0002687)	17	0	.07	-	< 0.01	1.00E00	1.00E00
regulation of leukocyte migration (GO:0002685)	21	0	.08	-	< 0.01	1.00E00	1.00E00
positive regulation of immune system process (GO:0002684)	185	0	.73	-	< 0.01	1.00E00	1.00E00
negative regulation of immune system process (GO:0002683)	35	0	.14	-	< 0.01	1.00E00	1.00E00
regulation of immune system process (GO:0002682)	305	0	1.20	-	< 0.01	6.36E-01	1.00E00
regulation of transport (GO:0051049)	235	0	.92	-	< 0.01	1.00E00	1.00E00
DNA biosynthetic process (GO:0071897)	17	0	.07	-	< 0.01	1.00E00	1.00E00
positive regulation of secretion (GO:0051047)	12	0	.05	-	< 0.01	1.00E00	1.00E00
regulation of secretion (GO:0051046)	63	0	.25	-	< 0.01	1.00E00	1.00E00
regulation of monoatomic cation transmembrane transport (GO:1904062)	67	0	.26	-	< 0.01	1.00E00	1.00E00
detoxification (GO:0098754)	27	0	.11	-	< 0.01	1.00E00	1.00E00
late endosome to vacuole transport (GO:0045324)	29	0	.11	-	< 0.01	1.00E00	1.00E00
gliogenesis (GO:0042063)	20	0	.08	-	< 0.01	1.00E00	1.00E00
leukocyte activation (GO:0045321)	33	0	.13	-	< 0.01	1.00E00	1.00E00
wound healing (GO:0042060)	26	0	.10	-	< 0.01	1.00E00	1.00E00
protein localization to lysosome (GO:0061462)	9	0	.04	-	< 0.01	1.00E00	1.00E00
stress fiber assembly (GO:0043149)	4	0	.02	-	< 0.01	1.00E00	1.00E00
B cell activation involved in immune response (GO:0002312)	1	0	.00	-	< 0.01	1.00E00	1.00E00
negative regulation of phosphorus metabolic process (GO:0010563)	48	0	.19	-	< 0.01	1.00E00	1.00E00
neuron projection extension (GO:1990138)	7	0	.03	-	< 0.01	1.00E00	1.00E00
regulation of epidermal growth factor receptor signaling pathway (GO:0042058)	12	0	.05	-	< 0.01	1.00E00	1.00E00
cell-cell adhesion via plasma-membrane adhesion molecules (GO:0098742)	77	0	.30	-	< 0.01	1.00E00	1.00E00
detection of chemical stimulus involved in sensory perception of bitter taste (GO:0001580)	34	0	.13	-	< 0.01	1.00E00	1.00E00
reproductive system development (GO:0061458)	14	0	.06	-	< 0.01	1.00E00	1.00E00
establishment of mitotic spindle orientation (GO:0000132)	9	0	.04	-	< 0.01	1.00E00	1.00E00
synaptic transmission, glutamatergic (GO:0035249)	25	0	.10	-	< 0.01	1.00E00	1.00E00
microtubule bundle formation (GO:0001578)	37	0	.15	-	< 0.01	1.00E00	1.00E00
phosphatidylinositol 3-kinase/protein kinase B signal transduction (GO:0043491)	9	0	.04	-	< 0.01	1.00E00	1.00E00
phospholipid catabolic process (GO:0009395)	20	0	.08	-	< 0.01	1.00E00	1.00E00
kinetochore organization (GO:0051383)	5	0	.02	-	< 0.01	1.00E00	1.00E00
kinetochore assembly (GO:0051382)	4	0	.02	-	< 0.01	1.00E00	1.00E00
fluid transport (GO:0042044)	14	0	.06	-	< 0.01	1.00E00	1.00E00
regulation of neuron differentiation (GO:0045664)	11	0	.04	-	< 0.01	1.00E00	1.00E00
vasculogenesis (GO:0001570)	4	0	.02	-	< 0.01	1.00E00	1.00E00
exocytic process (GO:0140029)	15	0	.06	-	< 0.01	1.00E00	1.00E00
negative regulation of transcription by RNA polymerase II (GO:0000122)	191	0	.75	-	< 0.01	1.00E00	1.00E00
tube morphogenesis (GO:0035239)	45	0	.18	-	< 0.01	1.00E00	1.00E00
establishment of protein localization to extracellular region (GO:0035592)	36	0	.14	-	< 0.01	1.00E00	1.00E00
negative regulation of canonical NF-kappaB signal transduction (GO:0043124)	5	0	.02	-	< 0.01	1.00E00	1.00E00
positive regulation of canonical NF-kappaB signal transduction (GO:0043123)	34	0	.13	-	< 0.01	1.00E00	1.00E00
actin filament bundle assembly (GO:0051017)	24	0	.09	-	< 0.01	1.00E00	1.00E00
regulation of canonical NF-kappaB signal transduction (GO:0043122)	43	0	.17	-	< 0.01	1.00E00	1.00E00
regulation of RNA splicing (GO:0043484)	78	0	.31	-	< 0.01	1.00E00	1.00E00
barbed-end actin filament capping (GO:0051016)	15	0	.06	-	< 0.01	1.00E00	1.00E00
blood vessel development (GO:0001568)	45	0	.18	-	< 0.01	1.00E00	1.00E00
toll-like receptor 4 signaling pathway (GO:0034142)	5	0	.02	-	< 0.01	1.00E00	1.00E00
isoprenoid biosynthetic process (GO:0008299)	13	0	.05	-	< 0.01	1.00E00	1.00E00
endonucleolytic cleavage of tricistronic rRNA transcript (SSU-rRNA, 5.8S rRNA, LSU-rRNA) (GO:0000479)	10	0	.04	-	< 0.01	1.00E00	1.00E00
mitotic nuclear division (GO:0140014)	44	0	.17	-	< 0.01	1.00E00	1.00E00
meiotic nuclear division (GO:0140013)	56	0	.22	-	< 0.01	1.00E00	1.00E00
maturation of LSU-rRNA (GO:0000470)	18	0	.07	-	< 0.01	1.00E00	1.00E00
snRNA processing (GO:0016180)	20	0	.08	-	< 0.01	1.00E00	1.00E00
bone development (GO:0060348)	5	0	.02	-	< 0.01	1.00E00	1.00E00
regulation of protein localization to membrane (GO:1905475)	16	0	.06	-	< 0.01	1.00E00	1.00E00
receptor clustering (GO:0043113)	9	0	.04	-	< 0.01	1.00E00	1.00E00
regulation of cellular localization (GO:0060341)	60	0	.24	-	< 0.01	1.00E00	1.00E00
pigmentation (GO:0043473)	14	0	.06	-	< 0.01	1.00E00	1.00E00
regulation of cell growth (GO:0001558)	9	0	.04	-	< 0.01	1.00E00	1.00E00
negative regulation of mitotic sister chromatid segregation (GO:0033048)	10	0	.04	-	< 0.01	1.00E00	1.00E00
aromatic compound catabolic process (GO:0019439)	155	0	.61	-	< 0.01	1.00E00	1.00E00
regulation of mitotic sister chromatid segregation (GO:0033047)	12	0	.05	-	< 0.01	1.00E00	1.00E00
insulin receptor signaling pathway (GO:0008286)	13	0	.05	-	< 0.01	1.00E00	1.00E00
negative regulation of sister chromatid segregation (GO:0033046)	10	0	.04	-	< 0.01	1.00E00	1.00E00
maturation of 5.8S rRNA from tricistronic rRNA transcript (SSU-rRNA, 5.8S rRNA, LSU-rRNA) (GO:0000466)	11	0	.04	-	< 0.01	1.00E00	1.00E00
negative regulation of cell population proliferation (GO:0008285)	33	0	.13	-	< 0.01	1.00E00	1.00E00
regulation of sister chromatid segregation (GO:0033045)	23	0	.09	-	< 0.01	1.00E00	1.00E00
positive regulation of cell population proliferation (GO:0008284)	91	0	.36	-	< 0.01	1.00E00	1.00E00
regulation of chromosome organization (GO:0033044)	40	0	.16	-	< 0.01	1.00E00	1.00E00
cell population proliferation (GO:0008283)	9	0	.04	-	< 0.01	1.00E00	1.00E00
maturation of LSU-rRNA from tricistronic rRNA transcript (SSU-rRNA, 5.8S rRNA, LSU-rRNA) (GO:0000463)	11	0	.04	-	< 0.01	1.00E00	1.00E00
maturation of SSU-rRNA from tricistronic rRNA transcript (SSU-rRNA, 5.8S rRNA, LSU-rRNA) (GO:0000462)	25	0	.10	-	< 0.01	1.00E00	1.00E00
triglyceride catabolic process (GO:0019433)	6	0	.02	-	< 0.01	1.00E00	1.00E00
triglyceride biosynthetic process (GO:0019432)	17	0	.07	-	< 0.01	1.00E00	1.00E00
maturation of 5.8S rRNA (GO:0000460)	20	0	.08	-	< 0.01	1.00E00	1.00E00
secondary metabolite biosynthetic process (GO:0044550)	2	0	.01	-	< 0.01	1.00E00	1.00E00
type I interferon-mediated signaling pathway (GO:0060337)	5	0	.02	-	< 0.01	1.00E00	1.00E00
negative regulation of adenylate cyclase activity (GO:0007194)	2	0	.01	-	< 0.01	1.00E00	1.00E00
adenylate cyclase-inhibiting G protein-coupled receptor signaling pathway (GO:0007193)	25	0	.10	-	< 0.01	1.00E00	1.00E00
protein palmitoylation (GO:0018345)	26	0	.10	-	< 0.01	1.00E00	1.00E00
positive regulation of myeloid cell differentiation (GO:0045639)	4	0	.02	-	< 0.01	1.00E00	1.00E00
regulation of myeloid cell differentiation (GO:0045637)	8	0	.03	-	< 0.01	1.00E00	1.00E00
negative regulation of lyase activity (GO:0051350)	2	0	.01	-	< 0.01	1.00E00	1.00E00
regulation of G protein-coupled receptor signaling pathway (GO:0008277)	23	0	.09	-	< 0.01	1.00E00	1.00E00
adenylate cyclase-activating G protein-coupled receptor signaling pathway (GO:0007189)	103	0	.41	-	< 0.01	1.00E00	1.00E00
adenylate cyclase-modulating G protein-coupled receptor signaling pathway (GO:0007188)	146	0	.57	-	< 0.01	1.00E00	1.00E00
non-canonical Wnt signaling pathway (GO:0035567)	22	0	.09	-	< 0.01	1.00E00	1.00E00
G protein-coupled receptor signaling pathway (GO:0007186)	472	0	1.86	-	< 0.01	2.68E-01	1.00E00
positive regulation of phospholipase activity (GO:0010518)	2	0	.01	-	< 0.01	1.00E00	1.00E00
cell chemotaxis (GO:0060326)	65	0	.26	-	< 0.01	1.00E00	1.00E00
regulation of phospholipase activity (GO:0010517)	5	0	.02	-	< 0.01	1.00E00	1.00E00
positive regulation of lyase activity (GO:0051349)	11	0	.04	-	< 0.01	1.00E00	1.00E00
head development (GO:0060322)	63	0	.25	-	< 0.01	1.00E00	1.00E00
cilium or flagellum-dependent cell motility (GO:0001539)	37	0	.15	-	< 0.01	1.00E00	1.00E00
tricarboxylic acid cycle (GO:0006099)	18	0	.07	-	< 0.01	1.00E00	1.00E00
negative regulation of hydrolase activity (GO:0051346)	53	0	.21	-	< 0.01	1.00E00	1.00E00
glycolytic process (GO:0006096)	23	0	.09	-	< 0.01	1.00E00	1.00E00
retina homeostasis (GO:0001895)	3	0	.01	-	< 0.01	1.00E00	1.00E00
tissue homeostasis (GO:0001894)	9	0	.04	-	< 0.01	1.00E00	1.00E00
snRNA 3'-end processing (GO:0034472)	19	0	.07	-	< 0.01	1.00E00	1.00E00
amino acid import across plasma membrane (GO:0089718)	11	0	.04	-	< 0.01	1.00E00	1.00E00
generation of precursor metabolites and energy (GO:0006091)	112	0	.44	-	< 0.01	1.00E00	1.00E00
endonucleolytic cleavage in ITS1 to separate SSU-rRNA from 5.8S rRNA and LSU-rRNA from tricistronic rRNA transcript (SSU-rRNA, 5.8S rRNA, LSU-rRNA) (GO:0000447)	6	0	.02	-	< 0.01	1.00E00	1.00E00
transforming growth factor beta receptor signaling pathway (GO:0007179)	22	0	.09	-	< 0.01	1.00E00	1.00E00
transmembrane receptor protein serine/threonine kinase signaling pathway (GO:0007178)	42	0	.17	-	< 0.01	1.00E00	1.00E00
positive regulation of autophagy (GO:0010508)	16	0	.06	-	< 0.01	1.00E00	1.00E00
negative regulation of autophagy (GO:0010507)	13	0	.05	-	< 0.01	1.00E00	1.00E00
epidermal growth factor receptor signaling pathway (GO:0007173)	14	0	.06	-	< 0.01	1.00E00	1.00E00
regulation of autophagy (GO:0010506)	43	0	.17	-	< 0.01	1.00E00	1.00E00
protein-RNA complex organization (GO:0071826)	99	0	.39	-	< 0.01	1.00E00	1.00E00
regulation of lyase activity (GO:0051339)	14	0	.06	-	< 0.01	1.00E00	1.00E00
homotypic cell-cell adhesion (GO:0034109)	7	0	.03	-	< 0.01	1.00E00	1.00E00
positive regulation of phospholipase C activity (GO:0010863)	1	0	.00	-	< 0.01	1.00E00	1.00E00
heterocycle catabolic process (GO:0046700)	151	0	.59	-	< 0.01	1.00E00	1.00E00
liver development (GO:0001889)	6	0	.02	-	< 0.01	1.00E00	1.00E00
angiogenesis (GO:0001525)	37	0	.15	-	< 0.01	1.00E00	1.00E00
regulation of tissue remodeling (GO:0034103)	5	0	.02	-	< 0.01	1.00E00	1.00E00
retinoid metabolic process (GO:0001523)	14	0	.06	-	< 0.01	1.00E00	1.00E00
regulation of autophagosome maturation (GO:1901096)	6	0	.02	-	< 0.01	1.00E00	1.00E00
pseudouridine synthesis (GO:0001522)	12	0	.05	-	< 0.01	1.00E00	1.00E00
tetrapyrrole metabolic process (GO:0033013)	13	0	.05	-	< 0.01	1.00E00	1.00E00
non-membrane-bounded organelle assembly (GO:0140694)	122	0	.48	-	< 0.01	1.00E00	1.00E00
establishment or maintenance of cell polarity (GO:0007163)	56	0	.22	-	< 0.01	1.00E00	1.00E00
negative regulation of cell adhesion (GO:0007162)	26	0	.10	-	< 0.01	1.00E00	1.00E00
mitotic interphase (GO:0051329)	2	0	.01	-	< 0.01	1.00E00	1.00E00
cell-matrix adhesion (GO:0007160)	43	0	.17	-	< 0.01	1.00E00	1.00E00
negative regulation of DNA-binding transcription factor activity (GO:0043433)	9	0	.04	-	< 0.01	1.00E00	1.00E00
interphase (GO:0051325)	2	0	.01	-	< 0.01	1.00E00	1.00E00
meiotic cell cycle (GO:0051321)	78	0	.31	-	< 0.01	1.00E00	1.00E00
glycerol-3-phosphate metabolic process (GO:0006072)	8	0	.03	-	< 0.01	1.00E00	1.00E00
mitophagy (GO:0000423)	10	0	.04	-	< 0.01	1.00E00	1.00E00
secretory granule organization (GO:0033363)	6	0	.02	-	< 0.01	1.00E00	1.00E00
leukocyte cell-cell adhesion (GO:0007159)	4	0	.02	-	< 0.01	1.00E00	1.00E00
heterophilic cell-cell adhesion via plasma membrane cell adhesion molecules (GO:0007157)	19	0	.07	-	< 0.01	1.00E00	1.00E00
homophilic cell adhesion via plasma membrane adhesion molecules (GO:0007156)	31	0	.12	-	< 0.01	1.00E00	1.00E00
positive regulation of protein polymerization (GO:0032273)	19	0	.07	-	< 0.01	1.00E00	1.00E00
protein transmembrane transport (GO:0071806)	36	0	.14	-	< 0.01	1.00E00	1.00E00
negative regulation of protein polymerization (GO:0032272)	26	0	.10	-	< 0.01	1.00E00	1.00E00
potassium ion transmembrane transport (GO:0071805)	121	0	.48	-	< 0.01	1.00E00	1.00E00
attachment of mitotic spindle microtubules to kinetochore (GO:0051315)	4	0	.02	-	< 0.01	1.00E00	1.00E00
alcohol metabolic process (GO:0006066)	88	0	.35	-	< 0.01	1.00E00	1.00E00
substrate adhesion-dependent cell spreading (GO:0034446)	8	0	.03	-	< 0.01	1.00E00	1.00E00
ossification (GO:0001503)	13	0	.05	-	< 0.01	1.00E00	1.00E00
metaphase chromosome alignment (GO:0051310)	13	0	.05	-	< 0.01	1.00E00	1.00E00
skeletal system development (GO:0001501)	40	0	.16	-	< 0.01	1.00E00	1.00E00
protein localization to cell periphery (GO:1990778)	66	0	.26	-	< 0.01	1.00E00	1.00E00
lipid oxidation (GO:0034440)	34	0	.13	-	< 0.01	1.00E00	1.00E00
positive regulation of natural killer cell mediated cytotoxicity (GO:0045954)	7	0	.03	-	< 0.01	1.00E00	1.00E00
myeloid cell differentiation (GO:0030099)	15	0	.06	-	< 0.01	1.00E00	1.00E00
taxis (GO:0042330)	90	0	.35	-	< 0.01	1.00E00	1.00E00
muscle cell differentiation (GO:0042692)	49	0	.19	-	< 0.01	1.00E00	1.00E00
phytosteroid metabolic process (GO:0016128)	1	0	.00	-	< 0.01	1.00E00	1.00E00
secondary metabolic process (GO:0019748)	8	0	.03	-	< 0.01	1.00E00	1.00E00
lymphocyte differentiation (GO:0030098)	13	0	.05	-	< 0.01	1.00E00	1.00E00
hemopoiesis (GO:0030097)	40	0	.16	-	< 0.01	1.00E00	1.00E00
protein peptidyl-prolyl isomerization (GO:0000413)	27	0	.11	-	< 0.01	1.00E00	1.00E00
sterol biosynthetic process (GO:0016126)	11	0	.04	-	< 0.01	1.00E00	1.00E00
regulation of Notch signaling pathway (GO:0008593)	18	0	.07	-	< 0.01	1.00E00	1.00E00
sterol metabolic process (GO:0016125)	30	0	.12	-	< 0.01	1.00E00	1.00E00
protein processing (GO:0016485)	75	0	.30	-	< 0.01	1.00E00	1.00E00
male meiotic nuclear division (GO:0007140)	8	0	.03	-	< 0.01	1.00E00	1.00E00
telomere maintenance via telomere lengthening (GO:0010833)	7	0	.03	-	< 0.01	1.00E00	1.00E00
mitotic sister chromatid separation (GO:0051306)	2	0	.01	-	< 0.01	1.00E00	1.00E00
positive regulation of MAPK cascade (GO:0043410)	84	0	.33	-	< 0.01	1.00E00	1.00E00
chromosome separation (GO:0051304)	4	0	.02	-	< 0.01	1.00E00	1.00E00
response to radiation (GO:0009314)	38	0	.15	-	< 0.01	1.00E00	1.00E00
establishment of chromosome localization (GO:0051303)	19	0	.07	-	< 0.01	1.00E00	1.00E00
regulation of cell division (GO:0051302)	21	0	.08	-	< 0.01	1.00E00	1.00E00
oligosaccharide biosynthetic process (GO:0009312)	3	0	.01	-	< 0.01	1.00E00	1.00E00
cell division (GO:0051301)	49	0	.19	-	< 0.01	1.00E00	1.00E00
negative regulation of phosphorylation (GO:0042326)	44	0	.17	-	< 0.01	1.00E00	1.00E00
positive regulation of transcription by RNA polymerase I (GO:0045943)	4	0	.02	-	< 0.01	1.00E00	1.00E00
syncytium formation by plasma membrane fusion (GO:0000768)	5	0	.02	-	< 0.01	1.00E00	1.00E00
carotenoid biosynthetic process (GO:0016117)	1	0	.00	-	< 0.01	1.00E00	1.00E00
male gonad development (GO:0008584)	11	0	.04	-	< 0.01	1.00E00	1.00E00
cholesterol efflux (GO:0033344)	11	0	.04	-	< 0.01	1.00E00	1.00E00
cell migration (GO:0016477)	241	0	.95	-	< 0.01	1.00E00	1.00E00
terpenoid biosynthetic process (GO:0016114)	4	0	.02	-	< 0.01	1.00E00	1.00E00
antibacterial humoral response (GO:0019731)	27	0	.11	-	< 0.01	1.00E00	1.00E00
antimicrobial humoral response (GO:0019730)	63	0	.25	-	< 0.01	1.00E00	1.00E00
mesoderm development (GO:0007498)	6	0	.02	-	< 0.01	1.00E00	1.00E00
negative regulation of MAPK cascade (GO:0043409)	28	0	.11	-	< 0.01	1.00E00	1.00E00
regulation of MAPK cascade (GO:0043408)	133	0	.52	-	< 0.01	1.00E00	1.00E00
reciprocal meiotic recombination (GO:0007131)	28	0	.11	-	< 0.01	1.00E00	1.00E00
dendritic spine morphogenesis (GO:0060997)	2	0	.01	-	< 0.01	1.00E00	1.00E00
regulation of MAP kinase activity (GO:0043405)	21	0	.08	-	< 0.01	1.00E00	1.00E00
synaptonemal complex assembly (GO:0007130)	2	0	.01	-	< 0.01	1.00E00	1.00E00
endoderm development (GO:0007492)	7	0	.03	-	< 0.01	1.00E00	1.00E00
amine metabolic process (GO:0009308)	24	0	.09	-	< 0.01	1.00E00	1.00E00
regulation of centrosome duplication (GO:0010824)	8	0	.03	-	< 0.01	1.00E00	1.00E00
protein secretion (GO:0009306)	36	0	.14	-	< 0.01	1.00E00	1.00E00
steroid hormone mediated signaling pathway (GO:0043401)	4	0	.02	-	< 0.01	1.00E00	1.00E00
UDP-N-acetylglucosamine metabolic process (GO:0006047)	6	0	.02	-	< 0.01	1.00E00	1.00E00
regulation of mitochondrion organization (GO:0010821)	15	0	.06	-	< 0.01	1.00E00	1.00E00
establishment of organelle localization (GO:0051656)	105	0	.41	-	< 0.01	1.00E00	1.00E00
rRNA transcription (GO:0009303)	6	0	.02	-	< 0.01	1.00E00	1.00E00
phagolysosome assembly (GO:0001845)	8	0	.03	-	< 0.01	1.00E00	1.00E00
spindle localization (GO:0051653)	17	0	.07	-	< 0.01	1.00E00	1.00E00
negative regulation of phosphate metabolic process (GO:0045936)	48	0	.19	-	< 0.01	1.00E00	1.00E00
maintenance of location in cell (GO:0051651)	25	0	.10	-	< 0.01	1.00E00	1.00E00
establishment of vesicle localization (GO:0051650)	48	0	.19	-	< 0.01	1.00E00	1.00E00
amino sugar metabolic process (GO:0006040)	24	0	.09	-	< 0.01	1.00E00	1.00E00
cell death (GO:0008219)	93	0	.37	-	< 0.01	1.00E00	1.00E00
regulation of blood pressure (GO:0008217)	27	0	.11	-	< 0.01	1.00E00	1.00E00
positive regulation of mitotic cell cycle (GO:0045931)	15	0	.06	-	< 0.01	1.00E00	1.00E00
negative regulation of mitotic sister chromatid separation (GO:2000816)	10	0	.04	-	< 0.01	1.00E00	1.00E00
biological phase (GO:0044848)	2	0	.01	-	< 0.01	1.00E00	1.00E00
cellular homeostasis (GO:0019725)	188	0	.74	-	< 0.01	1.00E00	1.00E00
insulin secretion (GO:0030073)	3	0	.01	-	< 0.01	1.00E00	1.00E00
homologous chromosome pairing at meiosis (GO:0007129)	14	0	.06	-	< 0.01	1.00E00	1.00E00
calcium-mediated signaling (GO:0019722)	50	0	.20	-	< 0.01	1.00E00	1.00E00
peptide hormone secretion (GO:0030072)	4	0	.02	-	< 0.01	1.00E00	1.00E00
diterpenoid metabolic process (GO:0016101)	14	0	.06	-	< 0.01	1.00E00	1.00E00
regulation of mitotic metaphase/anaphase transition (GO:0030071)	20	0	.08	-	< 0.01	1.00E00	1.00E00
cell cycle G1/S phase transition (GO:0044843)	18	0	.07	-	< 0.01	1.00E00	1.00E00
meiosis I (GO:0007127)	45	0	.18	-	< 0.01	1.00E00	1.00E00
regulation of vesicle-mediated transport (GO:0060627)	74	0	.29	-	< 0.01	1.00E00	1.00E00
regulation of hormone levels (GO:0010817)	47	0	.18	-	< 0.01	1.00E00	1.00E00
vesicle localization (GO:0051648)	49	0	.19	-	< 0.01	1.00E00	1.00E00
positive regulation of cell-substrate adhesion (GO:0010811)	9	0	.04	-	< 0.01	1.00E00	1.00E00
regulation of cell-substrate adhesion (GO:0010810)	13	0	.05	-	< 0.01	1.00E00	1.00E00
release of cytochrome c from mitochondria (GO:0001836)	13	0	.05	-	< 0.01	1.00E00	1.00E00
positive regulation of growth (GO:0045927)	7	0	.03	-	< 0.01	1.00E00	1.00E00
centrosome localization (GO:0051642)	7	0	.03	-	< 0.01	1.00E00	1.00E00
organelle localization (GO:0051640)	144	0	.57	-	< 0.01	1.00E00	1.00E00
mitochondrial transcription (GO:0006390)	8	0	.03	-	< 0.01	1.00E00	1.00E00
cholesterol metabolic process (GO:0008203)	18	0	.07	-	< 0.01	1.00E00	1.00E00
cell cycle G2/M phase transition (GO:0044839)	5	0	.02	-	< 0.01	1.00E00	1.00E00
steroid metabolic process (GO:0008202)	56	0	.22	-	< 0.01	1.00E00	1.00E00
positive regulation of actin filament bundle assembly (GO:0032233)	11	0	.04	-	< 0.01	1.00E00	1.00E00
regulation of actin filament bundle assembly (GO:0032231)	15	0	.06	-	< 0.01	1.00E00	1.00E00
proteoglycan metabolic process (GO:0006029)	33	0	.13	-	< 0.01	1.00E00	1.00E00
left/right pattern formation (GO:0060972)	5	0	.02	-	< 0.01	1.00E00	1.00E00
glucose transmembrane transport (GO:1904659)	12	0	.05	-	< 0.01	1.00E00	1.00E00
tRNA splicing, via endonucleolytic cleavage and ligation (GO:0006388)	6	0	.02	-	< 0.01	1.00E00	1.00E00
glycosaminoglycan biosynthetic process (GO:0006024)	13	0	.05	-	< 0.01	1.00E00	1.00E00
aminoglycan biosynthetic process (GO:0006023)	20	0	.08	-	< 0.01	1.00E00	1.00E00
anaphase-promoting complex-dependent catabolic process (GO:0031145)	10	0	.04	-	< 0.01	1.00E00	1.00E00
regulation of monoatomic ion transmembrane transport (GO:0034765)	87	0	.34	-	< 0.01	1.00E00	1.00E00
aminoglycan metabolic process (GO:0006022)	35	0	.14	-	< 0.01	1.00E00	1.00E00
kidney development (GO:0001822)	7	0	.03	-	< 0.01	1.00E00	1.00E00
transcription by RNA polymerase III (GO:0006383)	16	0	.06	-	< 0.01	1.00E00	1.00E00
adenosine to inosine editing (GO:0006382)	6	0	.02	-	< 0.01	1.00E00	1.00E00
regulation of transmembrane transport (GO:0034762)	103	0	.41	-	< 0.01	1.00E00	1.00E00
DNA synthesis involved in DNA repair (GO:0000731)	12	0	.05	-	< 0.01	1.00E00	1.00E00
somatic cell DNA recombination (GO:0016444)	1	0	.00	-	< 0.01	1.00E00	1.00E00
regulation of organelle assembly (GO:1902115)	27	0	.11	-	< 0.01	1.00E00	1.00E00
chloride transmembrane transport (GO:1902476)	43	0	.17	-	< 0.01	1.00E00	1.00E00
L-alpha-amino acid transmembrane transport (GO:1902475)	20	0	.08	-	< 0.01	1.00E00	1.00E00
regulation of cellular response to growth factor stimulus (GO:0090287)	46	0	.18	-	< 0.01	1.00E00	1.00E00
positive regulation of cytokine production (GO:0001819)	29	0	.11	-	< 0.01	1.00E00	1.00E00
regulation of cytokine production (GO:0001817)	81	0	.32	-	< 0.01	1.00E00	1.00E00
mRNA polyadenylation (GO:0006378)	8	0	.03	-	< 0.01	1.00E00	1.00E00
response to toxic substance (GO:0009636)	31	0	.12	-	< 0.01	1.00E00	1.00E00
cytokine production (GO:0001816)	9	0	.04	-	< 0.01	1.00E00	1.00E00
mRNA splice site recognition (GO:0006376)	14	0	.06	-	< 0.01	1.00E00	1.00E00
negative regulation of chromosome segregation (GO:0051985)	10	0	.04	-	< 0.01	1.00E00	1.00E00
iron ion transmembrane transport (GO:0034755)	5	0	.02	-	< 0.01	1.00E00	1.00E00
regulation of chromosome segregation (GO:0051983)	26	0	.10	-	< 0.01	1.00E00	1.00E00
response to extracellular stimulus (GO:0009991)	57	0	.22	-	< 0.01	1.00E00	1.00E00
DNA double-strand break processing (GO:0000729)	5	0	.02	-	< 0.01	1.00E00	1.00E00
double-strand break repair via break-induced replication (GO:0000727)	11	0	.04	-	< 0.01	1.00E00	1.00E00
epidermis development (GO:0008544)	40	0	.16	-	< 0.01	1.00E00	1.00E00
fibroblast growth factor receptor signaling pathway (GO:0008543)	27	0	.11	-	< 0.01	1.00E00	1.00E00
telomere maintenance (GO:0000723)	25	0	.10	-	< 0.01	1.00E00	1.00E00
actin filament depolymerization (GO:0030042)	6	0	.02	-	< 0.01	1.00E00	1.00E00
actin filament polymerization (GO:0030041)	15	0	.06	-	< 0.01	1.00E00	1.00E00
regulation of peptide hormone secretion (GO:0090276)	9	0	.04	-	< 0.01	1.00E00	1.00E00
negative regulation of metaphase/anaphase transition of cell cycle (GO:1902100)	10	0	.04	-	< 0.01	1.00E00	1.00E00
response to abiotic stimulus (GO:0009628)	97	0	.38	-	< 0.01	1.00E00	1.00E00
glucose metabolic process (GO:0006006)	26	0	.10	-	< 0.01	1.00E00	1.00E00
transcription elongation by RNA polymerase II (GO:0006368)	11	0	.04	-	< 0.01	1.00E00	1.00E00
cell-cell recognition (GO:0009988)	19	0	.07	-	< 0.01	1.00E00	1.00E00
transcription initiation at RNA polymerase II promoter (GO:0006367)	45	0	.18	-	< 0.01	1.00E00	1.00E00
regulation of potassium ion transmembrane transport (GO:1901379)	18	0	.07	-	< 0.01	1.00E00	1.00E00
mRNA 3'-end processing (GO:0031124)	18	0	.07	-	< 0.01	1.00E00	1.00E00
RNA 3'-end processing (GO:0031123)	52	0	.20	-	< 0.01	1.00E00	1.00E00
transcription elongation by RNA polymerase I (GO:0006362)	3	0	.01	-	< 0.01	1.00E00	1.00E00
cytoplasmic microtubule organization (GO:0031122)	24	0	.09	-	< 0.01	1.00E00	1.00E00
transcription by RNA polymerase I (GO:0006360)	13	0	.05	-	< 0.01	1.00E00	1.00E00
lipid homeostasis (GO:0055088)	41	0	.16	-	< 0.01	1.00E00	1.00E00
cholesterol homeostasis (GO:0042632)	12	0	.05	-	< 0.01	1.00E00	1.00E00
contractile actin filament bundle assembly (GO:0030038)	4	0	.02	-	< 0.01	1.00E00	1.00E00
respiratory chain complex IV assembly (GO:0008535)	12	0	.05	-	< 0.01	1.00E00	1.00E00
regulation of trans-synaptic signaling (GO:0099177)	100	0	.39	-	< 0.01	1.00E00	1.00E00
resolution of meiotic recombination intermediates (GO:0000712)	15	0	.06	-	< 0.01	1.00E00	1.00E00
intracellular chemical homeostasis (GO:0055082)	159	0	.63	-	< 0.01	1.00E00	1.00E00
regulation of postsynapse organization (GO:0099175)	8	0	.03	-	< 0.01	1.00E00	1.00E00
monoatomic cation homeostasis (GO:0055080)	163	0	.64	-	< 0.01	1.00E00	1.00E00
postsynapse organization (GO:0099173)	8	0	.03	-	< 0.01	1.00E00	1.00E00
homologous recombination (GO:0035825)	28	0	.11	-	< 0.01	1.00E00	1.00E00
regulation of telomere maintenance (GO:0032204)	8	0	.03	-	< 0.01	1.00E00	1.00E00
inorganic anion transport (GO:0015698)	67	0	.26	-	< 0.01	1.00E00	1.00E00
quaternary ammonium group transport (GO:0015697)	6	0	.02	-	< 0.01	1.00E00	1.00E00
telomere organization (GO:0032200)	25	0	.10	-	< 0.01	1.00E00	1.00E00
organic cation transport (GO:0015695)	9	0	.04	-	< 0.01	1.00E00	1.00E00
defense response to virus (GO:0051607)	39	0	.15	-	< 0.01	1.00E00	1.00E00
response to bacterium (GO:0009617)	132	0	.52	-	< 0.01	1.00E00	1.00E00
positive regulation of canonical Wnt signaling pathway (GO:0090263)	22	0	.09	-	< 0.01	1.00E00	1.00E00
detection of stimulus (GO:0051606)	213	0	.84	-	< 0.01	1.00E00	1.00E00
response to virus (GO:0009615)	40	0	.16	-	< 0.01	1.00E00	1.00E00
regulation of synaptic transmission, glutamatergic (GO:0051966)	16	0	.06	-	< 0.01	1.00E00	1.00E00
regulation of transcription by RNA polymerase I (GO:0006356)	7	0	.03	-	< 0.01	1.00E00	1.00E00
positive regulation of synapse assembly (GO:0051965)	13	0	.05	-	< 0.01	1.00E00	1.00E00
DNA-templated transcription elongation (GO:0006354)	14	0	.06	-	< 0.01	1.00E00	1.00E00
response to mechanical stimulus (GO:0009612)	14	0	.06	-	< 0.01	1.00E00	1.00E00
response to wounding (GO:0009611)	31	0	.12	-	< 0.01	1.00E00	1.00E00
positive regulation of nervous system development (GO:0051962)	38	0	.15	-	< 0.01	1.00E00	1.00E00
DNA-templated transcription initiation (GO:0006352)	58	0	.23	-	< 0.01	1.00E00	1.00E00
regulation of nervous system development (GO:0051960)	61	0	.24	-	< 0.01	1.00E00	1.00E00
regulation of microtubule polymerization or depolymerization (GO:0031110)	23	0	.09	-	< 0.01	1.00E00	1.00E00
organic cyclic compound catabolic process (GO:1901361)	166	0	.65	-	< 0.01	1.00E00	1.00E00
sodium ion homeostasis (GO:0055078)	14	0	.06	-	< 0.01	1.00E00	1.00E00
regulation of body fluid levels (GO:0050878)	23	0	.09	-	< 0.01	1.00E00	1.00E00
nervous system process (GO:0050877)	296	0	1.17	-	< 0.01	6.34E-01	1.00E00
calcium ion homeostasis (GO:0055074)	64	0	.25	-	< 0.01	1.00E00	1.00E00
regulation of phospholipase C activity (GO:1900274)	1	0	.00	-	< 0.01	1.00E00	1.00E00
positive regulation of secretion by cell (GO:1903532)	11	0	.04	-	< 0.01	1.00E00	1.00E00
positive regulation of T cell activation (GO:0050870)	17	0	.07	-	< 0.01	1.00E00	1.00E00
regulation of secretion by cell (GO:1903530)	58	0	.23	-	< 0.01	1.00E00	1.00E00
regulation of muscle system process (GO:0090257)	8	0	.03	-	< 0.01	1.00E00	1.00E00
response to biotic stimulus (GO:0009607)	295	0	1.16	-	< 0.01	6.34E-01	1.00E00
microtubule polymerization or depolymerization (GO:0031109)	30	0	.12	-	< 0.01	1.00E00	1.00E00
negative regulation of signal transduction (GO:0009968)	207	0	.81	-	< 0.01	1.00E00	1.00E00
nucleosome organization (GO:0034728)	14	0	.06	-	< 0.01	1.00E00	1.00E00
response to external stimulus (GO:0009605)	436	0	1.72	-	< 0.01	4.22E-01	1.00E00
positive regulation of signal transduction (GO:0009967)	235	0	.92	-	< 0.01	1.00E00	1.00E00
DNA methylation-dependent heterochromatin formation (GO:0006346)	10	0	.04	-	< 0.01	1.00E00	1.00E00
regulation of signal transduction (GO:0009966)	596	0	2.35	-	< 0.01	1.78E-01	1.00E00
negative regulation of T cell activation (GO:0050868)	16	0	.06	-	< 0.01	1.00E00	1.00E00
positive regulation of cell activation (GO:0050867)	26	0	.10	-	< 0.01	1.00E00	1.00E00
negative regulation of cell activation (GO:0050866)	19	0	.07	-	< 0.01	1.00E00	1.00E00
regulation of cell activation (GO:0050865)	47	0	.18	-	< 0.01	1.00E00	1.00E00
regulation of T cell activation (GO:0050863)	31	0	.12	-	< 0.01	1.00E00	1.00E00
response to lipid (GO:0033993)	65	0	.26	-	< 0.01	1.00E00	1.00E00
establishment of cell polarity (GO:0030010)	26	0	.10	-	< 0.01	1.00E00	1.00E00
adenosine metabolic process (GO:0046085)	5	0	.02	-	< 0.01	1.00E00	1.00E00
sensory organ development (GO:0007423)	63	0	.25	-	< 0.01	1.00E00	1.00E00
regulation of receptor-mediated endocytosis (GO:0048259)	7	0	.03	-	< 0.01	1.00E00	1.00E00
peripheral nervous system development (GO:0007422)	5	0	.02	-	< 0.01	1.00E00	1.00E00
brain development (GO:0007420)	63	0	.25	-	< 0.01	1.00E00	1.00E00
mitochondrial translation (GO:0032543)	18	0	.07	-	< 0.01	1.00E00	1.00E00
nucleosome assembly (GO:0006334)	11	0	.04	-	< 0.01	1.00E00	1.00E00
dorsal/ventral pattern formation (GO:0009953)	6	0	.02	-	< 0.01	1.00E00	1.00E00
cholesterol biosynthetic process (GO:0006695)	4	0	.02	-	< 0.01	1.00E00	1.00E00
anterior/posterior pattern specification (GO:0009952)	49	0	.19	-	< 0.01	1.00E00	1.00E00
steroid biosynthetic process (GO:0006694)	21	0	.08	-	< 0.01	1.00E00	1.00E00
regulation of systemic arterial blood pressure (GO:0003073)	20	0	.08	-	< 0.01	1.00E00	1.00E00
prostaglandin metabolic process (GO:0006693)	11	0	.04	-	< 0.01	1.00E00	1.00E00
regulation of vasculature development (GO:1901342)	22	0	.09	-	< 0.01	1.00E00	1.00E00
icosanoid metabolic process (GO:0006690)	38	0	.15	-	< 0.01	1.00E00	1.00E00
regulation of cell adhesion mediated by integrin (GO:0033628)	6	0	.02	-	< 0.01	1.00E00	1.00E00
cell adhesion mediated by integrin (GO:0033627)	28	0	.11	-	< 0.01	1.00E00	1.00E00
B cell receptor signaling pathway (GO:0050853)	12	0	.05	-	< 0.01	1.00E00	1.00E00
intracellular monoatomic cation homeostasis (GO:0030003)	143	0	.56	-	< 0.01	1.00E00	1.00E00
T cell receptor signaling pathway (GO:0050852)	32	0	.13	-	< 0.01	1.00E00	1.00E00
antigen receptor-mediated signaling pathway (GO:0050851)	41	0	.16	-	< 0.01	1.00E00	1.00E00
lytic vacuole organization (GO:0080171)	17	0	.07	-	< 0.01	1.00E00	1.00E00
central nervous system development (GO:0007417)	99	0	.39	-	< 0.01	1.00E00	1.00E00
synapse assembly (GO:0007416)	23	0	.09	-	< 0.01	1.00E00	1.00E00
macrophage chemotaxis (GO:0048246)	2	0	.01	-	< 0.01	1.00E00	1.00E00
sensory organ morphogenesis (GO:0090596)	10	0	.04	-	< 0.01	1.00E00	1.00E00
glycosphingolipid biosynthetic process (GO:0006688)	15	0	.06	-	< 0.01	1.00E00	1.00E00
sperm capacitation (GO:0048240)	13	0	.05	-	< 0.01	1.00E00	1.00E00
positive regulation of establishment of protein localization (GO:1904951)	12	0	.05	-	< 0.01	1.00E00	1.00E00
liposaccharide metabolic process (GO:1903509)	51	0	.20	-	< 0.01	1.00E00	1.00E00
regulation of calcium-mediated signaling (GO:0050848)	2	0	.01	-	< 0.01	1.00E00	1.00E00
membrane protein proteolysis (GO:0033619)	13	0	.05	-	< 0.01	1.00E00	1.00E00
mitochondrial cytochrome c oxidase assembly (GO:0033617)	11	0	.04	-	< 0.01	1.00E00	1.00E00
mitochondrial proton-transporting ATP synthase complex assembly (GO:0033615)	3	0	.01	-	< 0.01	1.00E00	1.00E00
protein localization to cell junction (GO:1902414)	20	0	.08	-	< 0.01	1.00E00	1.00E00
regulation of microtubule-based process (GO:0032886)	58	0	.23	-	< 0.01	1.00E00	1.00E00
embryonic morphogenesis (GO:0048598)	39	0	.15	-	< 0.01	1.00E00	1.00E00
mitotic cytokinetic process (GO:1902410)	5	0	.02	-	< 0.01	1.00E00	1.00E00
male gamete generation (GO:0048232)	67	0	.26	-	< 0.01	1.00E00	1.00E00
regulation of protein localization (GO:0032880)	47	0	.18	-	< 0.01	1.00E00	1.00E00
camera-type eye morphogenesis (GO:0048593)	6	0	.02	-	< 0.01	1.00E00	1.00E00
eye morphogenesis (GO:0048592)	8	0	.03	-	< 0.01	1.00E00	1.00E00
regulation of calcium ion transport (GO:0051924)	28	0	.11	-	< 0.01	1.00E00	1.00E00
mitotic recombination (GO:0006312)	8	0	.03	-	< 0.01	1.00E00	1.00E00
ceramide metabolic process (GO:0006672)	51	0	.20	-	< 0.01	1.00E00	1.00E00
defense response to fungus (GO:0050832)	8	0	.03	-	< 0.01	1.00E00	1.00E00
defense response to Gram-positive bacterium (GO:0050830)	31	0	.12	-	< 0.01	1.00E00	1.00E00
P-body assembly (GO:0033962)	8	0	.03	-	< 0.01	1.00E00	1.00E00
regulation of localization (GO:0032879)	289	0	1.14	-	< 0.01	6.32E-01	1.00E00
developmental growth (GO:0048589)	11	0	.04	-	< 0.01	1.00E00	1.00E00
developmental cell growth (GO:0048588)	7	0	.03	-	< 0.01	1.00E00	1.00E00
late endosome to vacuole transport via multivesicular body sorting pathway (GO:0032511)	22	0	.09	-	< 0.01	1.00E00	1.00E00
DNA catabolic process (GO:0006308)	12	0	.05	-	< 0.01	1.00E00	1.00E00
DNA methylation (GO:0006306)	6	0	.02	-	< 0.01	1.00E00	1.00E00
DNA alkylation (GO:0006305)	6	0	.02	-	< 0.01	1.00E00	1.00E00
DNA modification (GO:0006304)	21	0	.08	-	< 0.01	1.00E00	1.00E00
sphingolipid metabolic process (GO:0006665)	73	0	.29	-	< 0.01	1.00E00	1.00E00
double-strand break repair via nonhomologous end joining (GO:0006303)	14	0	.06	-	< 0.01	1.00E00	1.00E00
glycolipid metabolic process (GO:0006664)	50	0	.20	-	< 0.01	1.00E00	1.00E00
postreplication repair (GO:0006301)	15	0	.06	-	< 0.01	1.00E00	1.00E00
dipeptide transport (GO:0042938)	4	0	.02	-	< 0.01	1.00E00	1.00E00
phosphatidylinositol biosynthetic process (GO:0006661)	67	0	.26	-	< 0.01	1.00E00	1.00E00
defense response to Gram-negative bacterium (GO:0050829)	18	0	.07	-	< 0.01	1.00E00	1.00E00
vesicle transport along microtubule (GO:0047496)	20	0	.08	-	< 0.01	1.00E00	1.00E00
negative regulation of cell migration (GO:0030336)	18	0	.07	-	< 0.01	1.00E00	1.00E00
positive regulation of cell migration (GO:0030335)	82	0	.32	-	< 0.01	1.00E00	1.00E00
regulation of cell migration (GO:0030334)	147	0	.58	-	< 0.01	1.00E00	1.00E00
protein stabilization (GO:0050821)	18	0	.07	-	< 0.01	1.00E00	1.00E00
endosome transport via multivesicular body sorting pathway (GO:0032509)	27	0	.11	-	< 0.01	1.00E00	1.00E00
cellular response to insulin stimulus (GO:0032869)	22	0	.09	-	< 0.01	1.00E00	1.00E00
response to insulin (GO:0032868)	23	0	.09	-	< 0.01	1.00E00	1.00E00
cytokinetic process (GO:0032506)	14	0	.06	-	< 0.01	1.00E00	1.00E00
IMP metabolic process (GO:0046040)	9	0	.04	-	< 0.01	1.00E00	1.00E00
multicellular organism reproduction (GO:0032504)	104	0	.41	-	< 0.01	1.00E00	1.00E00
hormone transport (GO:0009914)	4	0	.02	-	< 0.01	1.00E00	1.00E00
epidermal cell differentiation (GO:0009913)	29	0	.11	-	< 0.01	1.00E00	1.00E00
negative regulation of coagulation (GO:0050819)	3	0	.01	-	< 0.01	1.00E00	1.00E00
regulation of coagulation (GO:0050818)	6	0	.02	-	< 0.01	1.00E00	1.00E00
coagulation (GO:0050817)	14	0	.06	-	< 0.01	1.00E00	1.00E00
ATP metabolic process (GO:0046034)	40	0	.16	-	< 0.01	1.00E00	1.00E00
carboxylic acid biosynthetic process (GO:0046394)	96	0	.38	-	< 0.01	1.00E00	1.00E00
embryonic organ development (GO:0048568)	26	0	.10	-	< 0.01	1.00E00	1.00E00
proton motive force-driven ATP synthesis (GO:0015986)	14	0	.06	-	< 0.01	1.00E00	1.00E00
glycosyl compound catabolic process (GO:1901658)	13	0	.05	-	< 0.01	1.00E00	1.00E00
energy derivation by oxidation of organic compounds (GO:0015980)	71	0	.28	-	< 0.01	1.00E00	1.00E00
glycosyl compound metabolic process (GO:1901657)	28	0	.11	-	< 0.01	1.00E00	1.00E00
membrane lipid metabolic process (GO:0006643)	99	0	.39	-	< 0.01	1.00E00	1.00E00
triglyceride metabolic process (GO:0006641)	29	0	.11	-	< 0.01	1.00E00	1.00E00
establishment of protein localization to endoplasmic reticulum (GO:0072599)	19	0	.07	-	< 0.01	1.00E00	1.00E00
cardiac muscle cell differentiation (GO:0055007)	8	0	.03	-	< 0.01	1.00E00	1.00E00
synapse organization (GO:0050808)	72	0	.28	-	< 0.01	1.00E00	1.00E00
negative regulation of protein modification process (GO:0031400)	53	0	.21	-	< 0.01	1.00E00	1.00E00
regulation of synapse organization (GO:0050807)	22	0	.09	-	< 0.01	1.00E00	1.00E00
positive regulation of protein localization (GO:1903829)	21	0	.08	-	< 0.01	1.00E00	1.00E00
positive regulation of synaptic transmission (GO:0050806)	22	0	.09	-	< 0.01	1.00E00	1.00E00
melanocyte differentiation (GO:0030318)	3	0	.01	-	< 0.01	1.00E00	1.00E00
flagellated sperm motility (GO:0030317)	11	0	.04	-	< 0.01	1.00E00	1.00E00
modulation of chemical synaptic transmission (GO:0050804)	100	0	.39	-	< 0.01	1.00E00	1.00E00
organic acid transmembrane transport (GO:1903825)	69	0	.27	-	< 0.01	1.00E00	1.00E00
regulation of synapse structure or activity (GO:0050803)	25	0	.10	-	< 0.01	1.00E00	1.00E00
striated muscle cell development (GO:0055002)	29	0	.11	-	< 0.01	1.00E00	1.00E00
osteoclast differentiation (GO:0030316)	3	0	.01	-	< 0.01	1.00E00	1.00E00
muscle cell development (GO:0055001)	39	0	.15	-	< 0.01	1.00E00	1.00E00
monoatomic ion homeostasis (GO:0050801)	164	0	.65	-	< 0.01	1.00E00	1.00E00
intrinsic apoptotic signaling pathway in response to endoplasmic reticulum stress (GO:0070059)	5	0	.02	-	< 0.01	1.00E00	1.00E00
acylglycerol metabolic process (GO:0006639)	36	0	.14	-	< 0.01	1.00E00	1.00E00
neutral lipid metabolic process (GO:0006638)	36	0	.14	-	< 0.01	1.00E00	1.00E00
unsaturated fatty acid biosynthetic process (GO:0006636)	8	0	.03	-	< 0.01	1.00E00	1.00E00
nuclear envelope organization (GO:0006998)	10	0	.04	-	< 0.01	1.00E00	1.00E00
fatty acid beta-oxidation (GO:0006635)	27	0	.11	-	< 0.01	1.00E00	1.00E00
mRNA cis splicing, via spliceosome (GO:0045292)	7	0	.03	-	< 0.01	1.00E00	1.00E00
nucleus organization (GO:0006997)	19	0	.07	-	< 0.01	1.00E00	1.00E00
fatty acid biosynthetic process (GO:0006633)	45	0	.18	-	< 0.01	1.00E00	1.00E00
chaperone-mediated protein folding (GO:0061077)	19	0	.07	-	< 0.01	1.00E00	1.00E00
fatty acid metabolic process (GO:0006631)	140	0	.55	-	< 0.01	1.00E00	1.00E00
reproductive process (GO:0022414)	198	0	.78	-	< 0.01	1.00E00	1.00E00
ERBB signaling pathway (GO:0038127)	15	0	.06	-	< 0.01	1.00E00	1.00E00
cellular process involved in reproduction in multicellular organism (GO:0022412)	84	0	.33	-	< 0.01	1.00E00	1.00E00
clathrin-dependent endocytosis (GO:0072583)	17	0	.07	-	< 0.01	1.00E00	1.00E00
T cell activation involved in immune response (GO:0002286)	3	0	.01	-	< 0.01	1.00E00	1.00E00
lymphocyte activation involved in immune response (GO:0002285)	4	0	.02	-	< 0.01	1.00E00	1.00E00
DNA demethylation (GO:0080111)	14	0	.06	-	< 0.01	1.00E00	1.00E00
cholesterol transport (GO:0030301)	18	0	.07	-	< 0.01	1.00E00	1.00E00
macrophage activation involved in immune response (GO:0002281)	3	0	.01	-	< 0.01	1.00E00	1.00E00
cellular response to external stimulus (GO:0071496)	38	0	.15	-	< 0.01	1.00E00	1.00E00
positive regulation of cation channel activity (GO:2001259)	12	0	.05	-	< 0.01	1.00E00	1.00E00
response to steroid hormone (GO:0048545)	14	0	.06	-	< 0.01	1.00E00	1.00E00
skeletal muscle contraction (GO:0003009)	12	0	.05	-	< 0.01	1.00E00	1.00E00
protein processing involved in protein targeting to mitochondrion (GO:0006627)	6	0	.02	-	< 0.01	1.00E00	1.00E00
transforming growth factor beta receptor superfamily signaling pathway (GO:0141091)	41	0	.16	-	< 0.01	1.00E00	1.00E00
heart morphogenesis (GO:0003007)	10	0	.04	-	< 0.01	1.00E00	1.00E00
negative regulation of chromosome organization (GO:2001251)	12	0	.05	-	< 0.01	1.00E00	1.00E00
developmental process involved in reproduction (GO:0003006)	96	0	.38	-	< 0.01	1.00E00	1.00E00
protein targeting to vacuole (GO:0006623)	15	0	.06	-	< 0.01	1.00E00	1.00E00
regionalization (GO:0003002)	56	0	.22	-	< 0.01	1.00E00	1.00E00
protein targeting to lysosome (GO:0006622)	2	0	.01	-	< 0.01	1.00E00	1.00E00
positive regulation of cell-cell adhesion (GO:0022409)	20	0	.08	-	< 0.01	1.00E00	1.00E00
post-translational protein targeting to endoplasmic reticulum membrane (GO:0006620)	8	0	.03	-	< 0.01	1.00E00	1.00E00
negative regulation of cell-cell adhesion (GO:0022408)	19	0	.07	-	< 0.01	1.00E00	1.00E00
regulation of cell-cell adhesion (GO:0022407)	38	0	.15	-	< 0.01	1.00E00	1.00E00
muscle structure development (GO:0061061)	66	0	.26	-	< 0.01	1.00E00	1.00E00
cell cycle phase (GO:0022403)	2	0	.01	-	< 0.01	1.00E00	1.00E00
myeloid leukocyte activation (GO:0002274)	4	0	.02	-	< 0.01	1.00E00	1.00E00
visual system development (GO:0150063)	42	0	.17	-	< 0.01	1.00E00	1.00E00
cellular response to light stimulus (GO:0071482)	16	0	.06	-	< 0.01	1.00E00	1.00E00
negative regulation of intrinsic apoptotic signaling pathway (GO:2001243)	4	0	.02	-	< 0.01	1.00E00	1.00E00
regulation of intrinsic apoptotic signaling pathway (GO:2001242)	9	0	.04	-	< 0.01	1.00E00	1.00E00
response to oxidative stress (GO:0006979)	24	0	.09	-	< 0.01	1.00E00	1.00E00
SRP-dependent cotranslational protein targeting to membrane (GO:0006614)	8	0	.03	-	< 0.01	1.00E00	1.00E00
cotranslational protein targeting to membrane (GO:0006613)	8	0	.03	-	< 0.01	1.00E00	1.00E00
interstrand cross-link repair (GO:0036297)	9	0	.04	-	< 0.01	1.00E00	1.00E00
protein targeting to membrane (GO:0006612)	46	0	.18	-	< 0.01	1.00E00	1.00E00
epithelial cilium movement involved in extracellular fluid movement (GO:0003351)	1	0	.00	-	< 0.01	1.00E00	1.00E00
response to osmotic stress (GO:0006970)	4	0	.02	-	< 0.01	1.00E00	1.00E00
cell activation involved in immune response (GO:0002263)	8	0	.03	-	< 0.01	1.00E00	1.00E00
regulation of cellular pH (GO:0030641)	33	0	.13	-	< 0.01	1.00E00	1.00E00
positive regulation of extrinsic apoptotic signaling pathway (GO:2001238)	4	0	.02	-	< 0.01	1.00E00	1.00E00
negative regulation of extrinsic apoptotic signaling pathway (GO:2001237)	9	0	.04	-	< 0.01	1.00E00	1.00E00
regulation of extrinsic apoptotic signaling pathway (GO:2001236)	15	0	.06	-	< 0.01	1.00E00	1.00E00
positive regulation of apoptotic signaling pathway (GO:2001235)	11	0	.04	-	< 0.01	1.00E00	1.00E00
negative regulation of apoptotic signaling pathway (GO:2001234)	20	0	.08	-	< 0.01	1.00E00	1.00E00
regulation of apoptotic signaling pathway (GO:2001233)	33	0	.13	-	< 0.01	1.00E00	1.00E00
NLS-bearing protein import into nucleus (GO:0006607)	16	0	.06	-	< 0.01	1.00E00	1.00E00
protein import into nucleus (GO:0006606)	55	0	.22	-	< 0.01	1.00E00	1.00E00
organic hydroxy compound biosynthetic process (GO:1901617)	51	0	.20	-	< 0.01	1.00E00	1.00E00
organic hydroxy compound metabolic process (GO:1901615)	123	0	.48	-	< 0.01	1.00E00	1.00E00
sensory system development (GO:0048880)	42	0	.17	-	< 0.01	1.00E00	1.00E00
positive regulation of cell motility (GO:2000147)	86	0	.34	-	< 0.01	1.00E00	1.00E00
G2/M transition of mitotic cell cycle (GO:0000086)	5	0	.02	-	< 0.01	1.00E00	1.00E00
negative regulation of cell motility (GO:2000146)	19	0	.07	-	< 0.01	1.00E00	1.00E00
regulation of cell motility (GO:2000145)	154	0	.61	-	< 0.01	1.00E00	1.00E00
cilium movement (GO:0003341)	48	0	.19	-	< 0.01	1.00E00	1.00E00
G1/S transition of mitotic cell cycle (GO:0000082)	18	0	.07	-	< 0.01	1.00E00	1.00E00
regulation of wound healing (GO:0061041)	7	0	.03	-	< 0.01	1.00E00	1.00E00
amino sugar catabolic process (GO:0046348)	8	0	.03	-	< 0.01	1.00E00	1.00E00
miRNA processing (GO:0035196)	13	0	.05	-	< 0.01	1.00E00	1.00E00
activation of immune response (GO:0002253)	109	0	.43	-	< 0.01	1.00E00	1.00E00
protein K48-linked deubiquitination (GO:0071108)	7	0	.03	-	< 0.01	1.00E00	1.00E00
immune effector process (GO:0002252)	131	0	.52	-	< 0.01	1.00E00	1.00E00
regulatory ncRNA-mediated post-transcriptional gene silencing (GO:0035194)	11	0	.04	-	< 0.01	1.00E00	1.00E00
regulation of GTPase activity (GO:0043087)	136	0	.54	-	< 0.01	1.00E00	1.00E00
adaptive immune response (GO:0002250)	114	0	.45	-	< 0.01	1.00E00	1.00E00
negative regulation of catalytic activity (GO:0043086)	95	0	.37	-	< 0.01	1.00E00	1.00E00
chemical homeostasis (GO:0048878)	229	0	.90	-	< 0.01	1.00E00	1.00E00
spermatid differentiation (GO:0048515)	35	0	.14	-	< 0.01	1.00E00	1.00E00
blood vessel morphogenesis (GO:0048514)	39	0	.15	-	< 0.01	1.00E00	1.00E00
animal organ development (GO:0048513)	369	0	1.45	-	< 0.01	4.08E-01	1.00E00
humoral immune response (GO:0006959)	83	0	.33	-	< 0.01	1.00E00	1.00E00
rhythmic process (GO:0048511)	25	0	.10	-	< 0.01	1.00E00	1.00E00
alpha-amino acid biosynthetic process (GO:1901607)	40	0	.16	-	< 0.01	1.00E00	1.00E00
regulation of cyclin-dependent protein serine/threonine kinase activity (GO:0000079)	29	0	.11	-	< 0.01	1.00E00	1.00E00
complement activation (GO:0006956)	26	0	.10	-	< 0.01	1.00E00	1.00E00
multicellular organismal-level homeostasis (GO:0048871)	21	0	.08	-	< 0.01	1.00E00	1.00E00
positive regulation of ERK1 and ERK2 cascade (GO:0070374)	19	0	.07	-	< 0.01	1.00E00	1.00E00
immune response (GO:0006955)	468	0	1.84	-	< 0.01	2.68E-01	1.00E00
cell motility (GO:0048870)	295	0	1.16	-	< 0.01	6.34E-01	1.00E00
inflammatory response (GO:0006954)	89	0	.35	-	< 0.01	1.00E00	1.00E00
regulation of ERK1 and ERK2 cascade (GO:0070372)	23	0	.09	-	< 0.01	1.00E00	1.00E00
amino acid transmembrane transport (GO:0003333)	55	0	.22	-	< 0.01	1.00E00	1.00E00
defense response (GO:0006952)	303	0	1.19	-	< 0.01	6.35E-01	1.00E00
negative regulation of G1/S transition of mitotic cell cycle (GO:2000134)	6	0	.02	-	< 0.01	1.00E00	1.00E00
mitotic sister chromatid segregation (GO:0000070)	41	0	.16	-	< 0.01	1.00E00	1.00E00
hematopoietic progenitor cell differentiation (GO:0002244)	2	0	.01	-	< 0.01	1.00E00	1.00E00
positive regulation of JNK cascade (GO:0046330)	11	0	.04	-	< 0.01	1.00E00	1.00E00
stem cell development (GO:0048864)	26	0	.10	-	< 0.01	1.00E00	1.00E00
syncytium formation (GO:0006949)	5	0	.02	-	< 0.01	1.00E00	1.00E00
stem cell differentiation (GO:0048863)	26	0	.10	-	< 0.01	1.00E00	1.00E00
membrane fusion (GO:0061025)	70	0	.28	-	< 0.01	1.00E00	1.00E00
response to molecule of bacterial origin (GO:0002237)	37	0	.15	-	< 0.01	1.00E00	1.00E00
regulation of JNK cascade (GO:0046328)	15	0	.06	-	< 0.01	1.00E00	1.00E00
positive regulation of programmed cell death (GO:0043068)	55	0	.22	-	< 0.01	1.00E00	1.00E00
cilium movement involved in cell motility (GO:0060294)	33	0	.13	-	< 0.01	1.00E00	1.00E00
positive regulation of apoptotic process (GO:0043065)	54	0	.21	-	< 0.01	1.00E00	1.00E00
extracellular structure organization (GO:0043062)	120	0	.47	-	< 0.01	1.00E00	1.00E00
sterol transport (GO:0015918)	24	0	.09	-	< 0.01	1.00E00	1.00E00
positive regulation of cell differentiation (GO:0045597)	58	0	.23	-	< 0.01	1.00E00	1.00E00
regulation of cell differentiation (GO:0045595)	111	0	.44	-	< 0.01	1.00E00	1.00E00
inorganic anion transmembrane transport (GO:0098661)	51	0	.20	-	< 0.01	1.00E00	1.00E00
regulation of muscle contraction (GO:0006937)	7	0	.03	-	< 0.01	1.00E00	1.00E00
chemotaxis (GO:0006935)	90	0	.35	-	< 0.01	1.00E00	1.00E00
negative regulation of cysteine-type endopeptidase activity (GO:2000117)	11	0	.04	-	< 0.01	1.00E00	1.00E00
ribosomal subunit export from nucleus (GO:0000054)	8	0	.03	-	< 0.01	1.00E00	1.00E00
positive regulation of mRNA catabolic process (GO:0061014)	33	0	.13	-	< 0.01	1.00E00	1.00E00
pyrimidine-containing compound metabolic process (GO:0072527)	28	0	.11	-	< 0.01	1.00E00	1.00E00
pyridine-containing compound metabolic process (GO:0072524)	50	0	.20	-	< 0.01	1.00E00	1.00E00
purine-containing compound catabolic process (GO:0072523)	39	0	.15	-	< 0.01	1.00E00	1.00E00
toll-like receptor signaling pathway (GO:0002224)	13	0	.05	-	< 0.01	1.00E00	1.00E00
pattern recognition receptor signaling pathway (GO:0002221)	21	0	.08	-	< 0.01	1.00E00	1.00E00
cilium-dependent cell motility (GO:0060285)	37	0	.15	-	< 0.01	1.00E00	1.00E00
regulation of cell development (GO:0060284)	67	0	.26	-	< 0.01	1.00E00	1.00E00
long-chain fatty acid transport (GO:0015909)	13	0	.05	-	< 0.01	1.00E00	1.00E00
fatty acid transport (GO:0015908)	32	0	.13	-	< 0.01	1.00E00	1.00E00
external encapsulating structure organization (GO:0045229)	119	0	.47	-	< 0.01	1.00E00	1.00E00
monoatomic anion transmembrane transport (GO:0098656)	50	0	.20	-	< 0.01	1.00E00	1.00E00
autophagosome assembly (GO:0000045)	58	0	.23	-	< 0.01	1.00E00	1.00E00
transition metal ion transport (GO:0000041)	46	0	.18	-	< 0.01	1.00E00	1.00E00
activation of innate immune response (GO:0002218)	31	0	.12	-	< 0.01	1.00E00	1.00E00
negative regulation of peptidase activity (GO:0010466)	47	0	.18	-	< 0.01	1.00E00	1.00E00
endoplasmic reticulum tubular network organization (GO:0071786)	12	0	.05	-	< 0.01	1.00E00	1.00E00
centrosome duplication (GO:0051298)	14	0	.06	-	< 0.01	1.00E00	1.00E00
male sex differentiation (GO:0046661)	11	0	.04	-	< 0.01	1.00E00	1.00E00
protein localization to Golgi apparatus (GO:0034067)	14	0	.06	-	< 0.01	1.00E00	1.00E00
inner ear development (GO:0048839)	2	0	.01	-	< 0.01	1.00E00	1.00E00
establishment of spindle orientation (GO:0051294)	11	0	.04	-	< 0.01	1.00E00	1.00E00
cell-cell junction organization (GO:0045216)	62	0	.24	-	< 0.01	1.00E00	1.00E00
establishment of spindle localization (GO:0051293)	16	0	.06	-	< 0.01	1.00E00	1.00E00
sarcomere organization (GO:0045214)	16	0	.06	-	< 0.01	1.00E00	1.00E00
apoptotic process (GO:0006915)	83	0	.33	-	< 0.01	1.00E00	1.00E00
phagocytosis, engulfment (GO:0006911)	8	0	.03	-	< 0.01	1.00E00	1.00E00
carboxylic acid transmembrane transport (GO:1905039)	69	0	.27	-	< 0.01	1.00E00	1.00E00
pyridine nucleotide metabolic process (GO:0019362)	49	0	.19	-	< 0.01	1.00E00	1.00E00
protein N-linked glycosylation via asparagine (GO:0018279)	9	0	.04	-	< 0.01	1.00E00	1.00E00
somatic diversification of immune receptors via germline recombination within a single locus (GO:0002562)	1	0	.00	-	< 0.01	1.00E00	1.00E00
somatic diversification of immune receptors (GO:0002200)	1	0	.00	-	< 0.01	1.00E00	1.00E00
response to fibroblast growth factor (GO:0071774)	28	0	.11	-	< 0.01	1.00E00	1.00E00
lymphocyte proliferation (GO:0046651)	2	0	.01	-	< 0.01	1.00E00	1.00E00
cellular response to BMP stimulus (GO:0071773)	20	0	.08	-	< 0.01	1.00E00	1.00E00
regulation of macrophage activation (GO:0043030)	4	0	.02	-	< 0.01	1.00E00	1.00E00
response to BMP (GO:0071772)	20	0	.08	-	< 0.01	1.00E00	1.00E00
negative regulation of sequestering of calcium ion (GO:0051283)	22	0	.09	-	< 0.01	1.00E00	1.00E00
triglyceride homeostasis (GO:0070328)	6	0	.02	-	< 0.01	1.00E00	1.00E00
regulation of sequestering of calcium ion (GO:0051282)	29	0	.11	-	< 0.01	1.00E00	1.00E00
phagocytosis (GO:0006909)	25	0	.10	-	< 0.01	1.00E00	1.00E00
vesicle fusion (GO:0006906)	49	0	.19	-	< 0.01	1.00E00	1.00E00
ribosomal large subunit assembly (GO:0000027)	16	0	.06	-	< 0.01	1.00E00	1.00E00
spliceosomal snRNP assembly (GO:0000387)	18	0	.07	-	< 0.01	1.00E00	1.00E00
vesicle targeting (GO:0006903)	11	0	.04	-	< 0.01	1.00E00	1.00E00
vesicle budding from membrane (GO:0006900)	30	0	.12	-	< 0.01	1.00E00	1.00E00
regulation of alternative mRNA splicing, via spliceosome (GO:0000381)	24	0	.09	-	< 0.01	1.00E00	1.00E00
alternative mRNA splicing, via spliceosome (GO:0000380)	9	0	.04	-	< 0.01	1.00E00	1.00E00
lymphocyte activation (GO:0046649)	27	0	.11	-	< 0.01	1.00E00	1.00E00
cellular response to organic cyclic compound (GO:0071407)	32	0	.13	-	< 0.01	1.00E00	1.00E00
regulation of release of sequestered calcium ion into cytosol (GO:0051279)	6	0	.02	-	< 0.01	1.00E00	1.00E00
nuclear membrane organization (GO:0071763)	6	0	.02	-	< 0.01	1.00E00	1.00E00
central nervous system neuron differentiation (GO:0021953)	6	0	.02	-	< 0.01	1.00E00	1.00E00
dendrite morphogenesis (GO:0048813)	4	0	.02	-	< 0.01	1.00E00	1.00E00
granulocyte migration (GO:0097530)	23	0	.09	-	< 0.01	1.00E00	1.00E00
anatomical structure homeostasis (GO:0060249)	9	0	.04	-	< 0.01	1.00E00	1.00E00
camera-type eye development (GO:0043010)	29	0	.11	-	< 0.01	1.00E00	1.00E00
telomere localization (GO:0034397)	4	0	.02	-	< 0.01	1.00E00	1.00E00
protein depolymerization (GO:0051261)	21	0	.08	-	< 0.01	1.00E00	1.00E00
myeloid leukocyte migration (GO:0097529)	24	0	.09	-	< 0.01	1.00E00	1.00E00
regulation of leukocyte proliferation (GO:0070663)	25	0	.10	-	< 0.01	1.00E00	1.00E00
synaptic vesicle exocytosis (GO:0016079)	28	0	.11	-	< 0.01	1.00E00	1.00E00
reproduction (GO:0000003)	198	0	.78	-	< 0.01	1.00E00	1.00E00
leukocyte proliferation (GO:0070661)	2	0	.01	-	< 0.01	1.00E00	1.00E00
motile cilium assembly (GO:0044458)	6	0	.02	-	< 0.01	1.00E00	1.00E00
snRNA metabolic process (GO:0016073)	34	0	.13	-	< 0.01	1.00E00	1.00E00
centriole replication (GO:0007099)	10	0	.04	-	< 0.01	1.00E00	1.00E00
centrosome cycle (GO:0007098)	25	0	.10	-	< 0.01	1.00E00	1.00E00
nuclear migration (GO:0007097)	13	0	.05	-	< 0.01	1.00E00	1.00E00
chordate embryonic development (GO:0043009)	25	0	.10	-	< 0.01	1.00E00	1.00E00
mitotic spindle assembly checkpoint signaling (GO:0007094)	10	0	.04	-	< 0.01	1.00E00	1.00E00
regulation of mitotic spindle organization (GO:0060236)	4	0	.02	-	< 0.01	1.00E00	1.00E00
metaphase/anaphase transition of mitotic cell cycle (GO:0007091)	2	0	.01	-	< 0.01	1.00E00	1.00E00
protein polymerization (GO:0051258)	35	0	.14	-	< 0.01	1.00E00	1.00E00
cell-cell adhesion (GO:0098609)	177	0	.70	-	< 0.01	1.00E00	1.00E00
cellular response to starvation (GO:0009267)	34	0	.13	-	< 0.01	1.00E00	1.00E00
Golgi to plasma membrane protein transport (GO:0043001)	9	0	.04	-	< 0.01	1.00E00	1.00E00
response to temperature stimulus (GO:0009266)	18	0	.07	-	< 0.01	1.00E00	1.00E00
neurotransmitter receptor transport to postsynaptic membrane (GO:0098969)	10	0	.04	-	< 0.01	1.00E00	1.00E00
regulation of exocytosis (GO:0017157)	28	0	.11	-	< 0.01	1.00E00	1.00E00
calcium-ion regulated exocytosis (GO:0017156)	24	0	.09	-	< 0.01	1.00E00	1.00E00
positive regulation of lymphocyte activation (GO:0051251)	24	0	.09	-	< 0.01	1.00E00	1.00E00
ribonucleotide catabolic process (GO:0009261)	33	0	.13	-	< 0.01	1.00E00	1.00E00
purine nucleoside metabolic process (GO:0042278)	10	0	.04	-	< 0.01	1.00E00	1.00E00
negative regulation of lymphocyte activation (GO:0051250)	18	0	.07	-	< 0.01	1.00E00	1.00E00
plasma lipoprotein particle clearance (GO:0034381)	2	0	.01	-	< 0.01	1.00E00	1.00E00
ribosomal small subunit biogenesis (GO:0042274)	55	0	.22	-	< 0.01	1.00E00	1.00E00
ribosomal large subunit biogenesis (GO:0042273)	50	0	.20	-	< 0.01	1.00E00	1.00E00
negative regulation of DNA-templated transcription (GO:0045892)	248	0	.98	-	< 0.01	1.00E00	1.00E00
cell-cell fusion (GO:0140253)	5	0	.02	-	< 0.01	1.00E00	1.00E00
immunoglobulin mediated immune response (GO:0016064)	104	0	.41	-	< 0.01	1.00E00	1.00E00
regulation of mitotic nuclear division (GO:0007088)	28	0	.11	-	< 0.01	1.00E00	1.00E00
acute inflammatory response (GO:0002526)	8	0	.03	-	< 0.01	1.00E00	1.00E00
regulation of metaphase/anaphase transition of cell cycle (GO:1902099)	20	0	.08	-	< 0.01	1.00E00	1.00E00
leukocyte differentiation (GO:0002521)	18	0	.07	-	< 0.01	1.00E00	1.00E00
immune system development (GO:0002520)	4	0	.02	-	< 0.01	1.00E00	1.00E00
regulation of lymphocyte activation (GO:0051249)	41	0	.16	-	< 0.01	1.00E00	1.00E00
forebrain development (GO:0030900)	14	0	.06	-	< 0.01	1.00E00	1.00E00
mitotic metaphase chromosome alignment (GO:0007080)	7	0	.03	-	< 0.01	1.00E00	1.00E00
negative regulation of protein metabolic process (GO:0051248)	127	0	.50	-	< 0.01	1.00E00	1.00E00
negative regulation of translation (GO:0017148)	19	0	.07	-	< 0.01	1.00E00	1.00E00
regulation of natural killer cell mediated cytotoxicity (GO:0042269)	8	0	.03	-	< 0.01	1.00E00	1.00E00
negative regulation of multicellular organismal process (GO:0051241)	56	0	.22	-	< 0.01	1.00E00	1.00E00
positive regulation of TORC1 signaling (GO:1904263)	13	0	.05	-	< 0.01	1.00E00	1.00E00
positive regulation of multicellular organismal process (GO:0051240)	126	0	.50	-	< 0.01	1.00E00	1.00E00
negative regulation of TORC1 signaling (GO:1904262)	12	0	.05	-	< 0.01	1.00E00	1.00E00
glucan biosynthetic process (GO:0009250)	3	0	.01	-	< 0.01	1.00E00	1.00E00
protein modification by small protein removal (GO:0070646)	92	0	.36	-	< 0.01	1.00E00	1.00E00
hexose biosynthetic process (GO:0019319)	13	0	.05	-	< 0.01	1.00E00	1.00E00
hexose metabolic process (GO:0019318)	35	0	.14	-	< 0.01	1.00E00	1.00E00
Wnt signaling pathway (GO:0016055)	52	0	.20	-	< 0.01	1.00E00	1.00E00
mannosylation (GO:0097502)	10	0	.04	-	< 0.01	1.00E00	1.00E00
organic acid biosynthetic process (GO:0016053)	96	0	.38	-	< 0.01	1.00E00	1.00E00
regulation of lymphocyte migration (GO:2000401)	6	0	.02	-	< 0.01	1.00E00	1.00E00
carbohydrate catabolic process (GO:0016052)	42	0	.17	-	< 0.01	1.00E00	1.00E00
carbohydrate biosynthetic process (GO:0016051)	26	0	.10	-	< 0.01	1.00E00	1.00E00
vesicle organization (GO:0016050)	119	0	.47	-	< 0.01	1.00E00	1.00E00
mitotic chromosome condensation (GO:0007076)	6	0	.02	-	< 0.01	1.00E00	1.00E00
regulation of centrosome cycle (GO:0046605)	8	0	.03	-	< 0.01	1.00E00	1.00E00
regulation of multicellular organismal process (GO:0051239)	295	0	1.16	-	< 0.01	6.34E-01	1.00E00
glycolipid biosynthetic process (GO:0009247)	39	0	.15	-	< 0.01	1.00E00	1.00E00
maintenance of location (GO:0051235)	37	0	.15	-	< 0.01	1.00E00	1.00E00
spindle elongation (GO:0051231)	6	0	.02	-	< 0.01	1.00E00	1.00E00
cell growth (GO:0016049)	7	0	.03	-	< 0.01	1.00E00	1.00E00
actin polymerization or depolymerization (GO:0008154)	30	0	.12	-	< 0.01	1.00E00	1.00E00
cell cycle DNA replication (GO:0044786)	11	0	.04	-	< 0.01	1.00E00	1.00E00
lipid catabolic process (GO:0016042)	104	0	.41	-	< 0.01	1.00E00	1.00E00
metaphase/anaphase transition of cell cycle (GO:0044784)	2	0	.01	-	< 0.01	1.00E00	1.00E00
mitotic sister chromatid cohesion (GO:0007064)	8	0	.03	-	< 0.01	1.00E00	1.00E00
sister chromatid cohesion (GO:0007062)	21	0	.08	-	< 0.01	1.00E00	1.00E00
septin cytoskeleton organization (GO:0032185)	3	0	.01	-	< 0.01	1.00E00	1.00E00
peptidyl-tyrosine modification (GO:0018212)	10	0	.04	-	< 0.01	1.00E00	1.00E00
developmental growth involved in morphogenesis (GO:0060560)	7	0	.03	-	< 0.01	1.00E00	1.00E00
spindle assembly (GO:0051225)	32	0	.13	-	< 0.01	1.00E00	1.00E00
regeneration (GO:0031099)	3	0	.01	-	< 0.01	1.00E00	1.00E00
regulation of protein transport (GO:0051223)	17	0	.07	-	< 0.01	1.00E00	1.00E00
cell activation (GO:0001775)	45	0	.18	-	< 0.01	1.00E00	1.00E00
positive regulation of protein transport (GO:0051222)	7	0	.03	-	< 0.01	1.00E00	1.00E00
detection of chemical stimulus (GO:0009593)	181	0	.71	-	< 0.01	1.00E00	1.00E00
tissue regeneration (GO:0042246)	2	0	.01	-	< 0.01	1.00E00	1.00E00
plasma membrane phospholipid scrambling (GO:0017121)	11	0	.04	-	< 0.01	1.00E00	1.00E00
negative regulation of proteolysis (GO:0045861)	52	0	.20	-	< 0.01	1.00E00	1.00E00
biological process involved in interspecies interaction between organisms (GO:0044419)	290	0	1.14	-	< 0.01	6.33E-01	1.00E00
chromosome segregation (GO:0007059)	104	0	.41	-	< 0.01	1.00E00	1.00E00
nuclear DNA replication (GO:0033260)	11	0	.04	-	< 0.01	1.00E00	1.00E00
cytoskeleton-dependent cytokinesis (GO:0061640)	39	0	.15	-	< 0.01	1.00E00	1.00E00
mitotic cell cycle phase transition (GO:0044772)	39	0	.15	-	< 0.01	1.00E00	1.00E00
cell cycle phase transition (GO:0044770)	39	0	.15	-	< 0.01	1.00E00	1.00E00
membrane assembly (GO:0071709)	11	0	.04	-	< 0.01	1.00E00	1.00E00
protein transport to vacuole involved in ubiquitin-dependent protein catabolic process via the multivesicular body sorting pathway (GO:0043328)	10	0	.04	-	< 0.01	1.00E00	1.00E00
mitotic spindle organization (GO:0007052)	37	0	.15	-	< 0.01	1.00E00	1.00E00
spindle organization (GO:0007051)	58	0	.23	-	< 0.01	1.00E00	1.00E00
carboxylic acid transport (GO:0046942)	144	0	.57	-	< 0.01	1.00E00	1.00E00
cartilage development (GO:0051216)	10	0	.04	-	< 0.01	1.00E00	1.00E00
nucleotide-sugar metabolic process (GO:0009225)	10	0	.04	-	< 0.01	1.00E00	1.00E00
neuron migration (GO:0001764)	12	0	.05	-	< 0.01	1.00E00	1.00E00
morphogenesis of a branching structure (GO:0001763)	1	0	.00	-	< 0.01	1.00E00	1.00E00
protein K11-linked ubiquitination (GO:0070979)	10	0	.04	-	< 0.01	1.00E00	1.00E00
response to starvation (GO:0042594)	43	0	.17	-	< 0.01	1.00E00	1.00E00
glucose homeostasis (GO:0042593)	12	0	.05	-	< 0.01	1.00E00	1.00E00
homeostatic process (GO:0042592)	267	0	1.05	-	< 0.01	6.30E-01	1.00E00
protein localization to endoplasmic reticulum (GO:0070972)	29	0	.11	-	< 0.01	1.00E00	1.00E00
aerobic electron transport chain (GO:0019646)	21	0	.08	-	< 0.01	1.00E00	1.00E00
cell-substrate junction assembly (GO:0007044)	3	0	.01	-	< 0.01	1.00E00	1.00E00
cell-cell junction assembly (GO:0007043)	53	0	.21	-	< 0.01	1.00E00	1.00E00
protein kinase A signaling (GO:0010737)	4	0	.02	-	< 0.01	1.00E00	1.00E00
lysosomal transport (GO:0007041)	24	0	.09	-	< 0.01	1.00E00	1.00E00
release of sequestered calcium ion into cytosol (GO:0051209)	21	0	.08	-	< 0.01	1.00E00	1.00E00
lysosome organization (GO:0007040)	17	0	.07	-	< 0.01	1.00E00	1.00E00
protein insertion into membrane (GO:0051205)	15	0	.06	-	< 0.01	1.00E00	1.00E00
neural crest cell migration (GO:0001755)	25	0	.10	-	< 0.01	1.00E00	1.00E00
adherens junction organization (GO:0034332)	24	0	.09	-	< 0.01	1.00E00	1.00E00
mitochondrial calcium ion homeostasis (GO:0051560)	10	0	.04	-	< 0.01	1.00E00	1.00E00
cell junction organization (GO:0034330)	133	0	.52	-	< 0.01	1.00E00	1.00E00
negative regulation of mitotic metaphase/anaphase transition (GO:0045841)	10	0	.04	-	< 0.01	1.00E00	1.00E00
positive regulation of mitotic nuclear division (GO:0045840)	11	0	.04	-	< 0.01	1.00E00	1.00E00
response to reactive oxygen species (GO:0000302)	8	0	.03	-	< 0.01	1.00E00	1.00E00
mononuclear cell differentiation (GO:1903131)	14	0	.06	-	< 0.01	1.00E00	1.00E00
protein localization to synapse (GO:0035418)	14	0	.06	-	< 0.01	1.00E00	1.00E00
meiosis I cell cycle process (GO:0061982)	46	0	.18	-	< 0.01	1.00E00	1.00E00
vacuolar acidification (GO:0007035)	10	0	.04	-	< 0.01	1.00E00	1.00E00
vacuolar transport (GO:0007034)	72	0	.28	-	< 0.01	1.00E00	1.00E00
skeletal muscle organ development (GO:0060538)	15	0	.06	-	< 0.01	1.00E00	1.00E00
vacuole organization (GO:0007033)	80	0	.31	-	< 0.01	1.00E00	1.00E00
regulation of neurotransmitter secretion (GO:0046928)	22	0	.09	-	< 0.01	1.00E00	1.00E00
muscle tissue development (GO:0060537)	30	0	.12	-	< 0.01	1.00E00	1.00E00
endosome organization (GO:0007032)	16	0	.06	-	< 0.01	1.00E00	1.00E00
positive regulation of response to biotic stimulus (GO:0002833)	41	0	.16	-	< 0.01	1.00E00	1.00E00
peroxisome organization (GO:0007031)	23	0	.09	-	< 0.01	1.00E00	1.00E00
Golgi organization (GO:0007030)	66	0	.26	-	< 0.01	1.00E00	1.00E00
regulation of response to biotic stimulus (GO:0002831)	48	0	.19	-	< 0.01	1.00E00	1.00E00
regulation of phosphoprotein phosphatase activity (GO:0043666)	10	0	.04	-	< 0.01	1.00E00	1.00E00
cell junction assembly (GO:0034329)	78	0	.31	-	< 0.01	1.00E00	1.00E00
purine ribonucleoside triphosphate biosynthetic process (GO:0009206)	17	0	.07	-	< 0.01	1.00E00	1.00E00
purine ribonucleoside triphosphate metabolic process (GO:0009205)	42	0	.17	-	< 0.01	1.00E00	1.00E00
fertilization (GO:0009566)	42	0	.17	-	< 0.01	1.00E00	1.00E00
positive regulation of cell development (GO:0010720)	36	0	.14	-	< 0.01	1.00E00	1.00E00
negative regulation of mitotic nuclear division (GO:0045839)	10	0	.04	-	< 0.01	1.00E00	1.00E00
ribonucleoside triphosphate biosynthetic process (GO:0009201)	19	0	.07	-	< 0.01	1.00E00	1.00E00
retinol metabolic process (GO:0042572)	9	0	.04	-	< 0.01	1.00E00	1.00E00
translesion synthesis (GO:0019985)	9	0	.04	-	< 0.01	1.00E00	1.00E00
endoplasmic reticulum organization (GO:0007029)	32	0	.13	-	< 0.01	1.00E00	1.00E00
pattern specification process (GO:0007389)	72	0	.28	-	< 0.01	1.00E00	1.00E00
protein transmembrane import into intracellular organelle (GO:0044743)	30	0	.12	-	< 0.01	1.00E00	1.00E00
positive regulation of adaptive immune response (GO:0002821)	21	0	.08	-	< 0.01	1.00E00	1.00E00
microtubule nucleation (GO:0007020)	16	0	.06	-	< 0.01	1.00E00	1.00E00
Arp2/3 complex-mediated actin nucleation (GO:0034314)	19	0	.07	-	< 0.01	1.00E00	1.00E00
pre-miRNA processing (GO:0031054)	6	0	.02	-	< 0.01	1.00E00	1.00E00
primary miRNA processing (GO:0031053)	3	0	.01	-	< 0.01	1.00E00	1.00E00
negative regulation of innate immune response (GO:0045824)	3	0	.01	-	< 0.01	1.00E00	1.00E00
defense response to symbiont (GO:0140546)	198	0	.78	-	< 0.01	1.00E00	1.00E00
dendrite development (GO:0016358)	10	0	.04	-	< 0.01	1.00E00	1.00E00
microtubule depolymerization (GO:0007019)	10	0	.04	-	< 0.01	1.00E00	1.00E00
dicarboxylic acid metabolic process (GO:0043648)	26	0	.10	-	< 0.01	1.00E00	1.00E00
response to lipopolysaccharide (GO:0032496)	34	0	.13	-	< 0.01	1.00E00	1.00E00
nucleotide-excision repair (GO:0006289)	25	0	.10	-	< 0.01	1.00E00	1.00E00
membrane depolarization (GO:0051899)	13	0	.05	-	< 0.01	1.00E00	1.00E00
positive regulation of phosphatidylinositol 3-kinase/protein kinase B signal transduction (GO:0051897)	16	0	.06	-	< 0.01	1.00E00	1.00E00
regulatory ncRNA-mediated gene silencing (GO:0031047)	38	0	.15	-	< 0.01	1.00E00	1.00E00
regulation of phosphatidylinositol 3-kinase/protein kinase B signal transduction (GO:0051896)	21	0	.08	-	< 0.01	1.00E00	1.00E00
base-excision repair (GO:0006284)	14	0	.06	-	< 0.01	1.00E00	1.00E00
nucleoside phosphate catabolic process (GO:1901292)	50	0	.20	-	< 0.01	1.00E00	1.00E00
protein K48-linked ubiquitination (GO:0070936)	13	0	.05	-	< 0.01	1.00E00	1.00E00
myelination (GO:0042552)	15	0	.06	-	< 0.01	1.00E00	1.00E00
plasma membrane organization (GO:0007009)	43	0	.17	-	< 0.01	1.00E00	1.00E00
gastrulation (GO:0007369)	12	0	.05	-	< 0.01	1.00E00	1.00E00
inner mitochondrial membrane organization (GO:0007007)	12	0	.05	-	< 0.01	1.00E00	1.00E00
determination of left/right symmetry (GO:0007368)	5	0	.02	-	< 0.01	1.00E00	1.00E00
mitochondrial membrane organization (GO:0007006)	19	0	.07	-	< 0.01	1.00E00	1.00E00
regulation of cilium assembly (GO:1902017)	6	0	.02	-	< 0.01	1.00E00	1.00E00
telomere maintenance via telomerase (GO:0007004)	5	0	.02	-	< 0.01	1.00E00	1.00E00
vesicle targeting, to, from or within Golgi (GO:0048199)	6	0	.02	-	< 0.01	1.00E00	1.00E00
positive regulation of locomotion (GO:0040017)	87	0	.34	-	< 0.01	1.00E00	1.00E00
polyadenylation-dependent ncRNA catabolic process (GO:0043634)	6	0	.02	-	< 0.01	1.00E00	1.00E00
negative regulation of locomotion (GO:0040013)	19	0	.07	-	< 0.01	1.00E00	1.00E00
positive regulation of type I interferon production (GO:0032481)	5	0	.02	-	< 0.01	1.00E00	1.00E00
regulation of locomotion (GO:0040012)	155	0	.61	-	< 0.01	1.00E00	1.00E00
locomotion (GO:0040011)	90	0	.35	-	< 0.01	1.00E00	1.00E00
positive regulation of catabolic process (GO:0009896)	81	0	.32	-	< 0.01	1.00E00	1.00E00
nucleobase-containing small molecule catabolic process (GO:0034656)	8	0	.03	-	< 0.01	1.00E00	1.00E00
nucleobase-containing compound catabolic process (GO:0034655)	134	0	.53	-	< 0.01	1.00E00	1.00E00
positive regulation of endocytosis (GO:0045807)	12	0	.05	-	< 0.01	1.00E00	1.00E00
negative regulation of protein ubiquitination (GO:0031397)	5	0	.02	-	< 0.01	1.00E00	1.00E00
negative regulation of endocytosis (GO:0045806)	3	0	.01	-	< 0.01	1.00E00	1.00E00
actomyosin structure organization (GO:0031032)	60	0	.24	-	< 0.01	1.00E00	1.00E00
DNA replication initiation (GO:0006270)	17	0	.07	-	< 0.01	1.00E00	1.00E00
tumor necrosis factor-mediated signaling pathway (GO:0033209)	4	0	.02	-	< 0.01	1.00E00	1.00E00
reciprocal homologous recombination (GO:0140527)	28	0	.11	-	< 0.01	1.00E00	1.00E00
regulation of insulin secretion (GO:0050796)	7	0	.03	-	< 0.01	1.00E00	1.00E00
regulation of developmental process (GO:0050793)	227	0	.89	-	< 0.01	1.00E00	1.00E00
regulation of plasma membrane bounded cell projection organization (GO:0120035)	73	0	.29	-	< 0.01	1.00E00	1.00E00
sexual reproduction (GO:0019953)	180	0	.71	-	< 0.01	1.00E00	1.00E00
regulation of plasma membrane bounded cell projection assembly (GO:0120032)	27	0	.11	-	< 0.01	1.00E00	1.00E00
regulation of growth (GO:0040008)	20	0	.08	-	< 0.01	1.00E00	1.00E00
growth (GO:0040007)	11	0	.04	-	< 0.01	1.00E00	1.00E00
cell fate specification (GO:0001708)	26	0	.10	-	< 0.01	1.00E00	1.00E00
organelle membrane fusion (GO:0090174)	50	0	.20	-	< 0.01	1.00E00	1.00E00
tissue development (GO:0009888)	190	0	.75	-	< 0.01	1.00E00	1.00E00
mesoderm formation (GO:0001707)	6	0	.02	-	< 0.01	1.00E00	1.00E00
animal organ morphogenesis (GO:0009887)	86	0	.34	-	< 0.01	1.00E00	1.00E00
establishment of mitotic spindle localization (GO:0040001)	12	0	.05	-	< 0.01	1.00E00	1.00E00
endoderm formation (GO:0001706)	7	0	.03	-	< 0.01	1.00E00	1.00E00
formation of primary germ layer (GO:0001704)	12	0	.05	-	< 0.01	1.00E00	1.00E00
regulatory ncRNA processing (GO:0070918)	27	0	.11	-	< 0.01	1.00E00	1.00E00
microtubule organizing center organization (GO:0031023)	31	0	.12	-	< 0.01	1.00E00	1.00E00
regulation of receptor signaling pathway via STAT (GO:1904892)	14	0	.06	-	< 0.01	1.00E00	1.00E00
unsaturated fatty acid metabolic process (GO:0033559)	36	0	.14	-	< 0.01	1.00E00	1.00E00
positive regulation of tyrosine phosphorylation of STAT protein (GO:0042531)	12	0	.05	-	< 0.01	1.00E00	1.00E00
post-transcriptional tethering of RNA polymerase II gene DNA at nuclear periphery (GO:0000973)	2	0	.01	-	< 0.01	1.00E00	1.00E00
transcription-dependent tethering of RNA polymerase II gene DNA at nuclear periphery (GO:0000972)	5	0	.02	-	< 0.01	1.00E00	1.00E00
regulation of postsynaptic membrane neurotransmitter receptor levels (GO:0099072)	20	0	.08	-	< 0.01	1.00E00	1.00E00
fusion of sperm to egg plasma membrane involved in single fertilization (GO:0007342)	15	0	.06	-	< 0.01	1.00E00	1.00E00
regulation of cytokinesis (GO:0032465)	17	0	.07	-	< 0.01	1.00E00	1.00E00
positive regulation of response to external stimulus (GO:0032103)	59	0	.23	-	< 0.01	1.00E00	1.00E00
negative regulation of response to external stimulus (GO:0032102)	20	0	.08	-	< 0.01	1.00E00	1.00E00
acrosome reaction (GO:0007340)	5	0	.02	-	< 0.01	1.00E00	1.00E00
regulation of response to external stimulus (GO:0032101)	103	0	.41	-	< 0.01	1.00E00	1.00E00
carbohydrate derivative transport (GO:1901264)	31	0	.12	-	< 0.01	1.00E00	1.00E00
amide transport (GO:0042886)	21	0	.08	-	< 0.01	1.00E00	1.00E00
RNA destabilization (GO:0050779)	29	0	.11	-	< 0.01	1.00E00	1.00E00
positive regulation of immune response (GO:0050778)	143	0	.56	-	< 0.01	1.00E00	1.00E00
regulation of immune response (GO:0050776)	209	0	.82	-	< 0.01	1.00E00	1.00E00
regulation of dendrite development (GO:0050773)	11	0	.04	-	< 0.01	1.00E00	1.00E00
cyclic-nucleotide-mediated signaling (GO:0019935)	30	0	.12	-	< 0.01	1.00E00	1.00E00
positive regulation of axonogenesis (GO:0050772)	8	0	.03	-	< 0.01	1.00E00	1.00E00
regulation of TORC1 signaling (GO:1903432)	25	0	.10	-	< 0.01	1.00E00	1.00E00
cGMP-mediated signaling (GO:0019934)	8	0	.03	-	< 0.01	1.00E00	1.00E00
mitochondrial RNA processing (GO:0000963)	9	0	.04	-	< 0.01	1.00E00	1.00E00
cAMP-mediated signaling (GO:0019933)	23	0	.09	-	< 0.01	1.00E00	1.00E00
binding of sperm to zona pellucida (GO:0007339)	11	0	.04	-	< 0.01	1.00E00	1.00E00
regulation of axonogenesis (GO:0050770)	17	0	.07	-	< 0.01	1.00E00	1.00E00
single fertilization (GO:0007338)	35	0	.14	-	< 0.01	1.00E00	1.00E00
bone mineralization (GO:0030282)	2	0	.01	-	< 0.01	1.00E00	1.00E00
regulation of neuronal synaptic plasticity (GO:0048168)	11	0	.04	-	< 0.01	1.00E00	1.00E00
regulation of synaptic plasticity (GO:0048167)	29	0	.11	-	< 0.01	1.00E00	1.00E00
establishment of protein localization to membrane (GO:0090150)	81	0	.32	-	< 0.01	1.00E00	1.00E00
mitochondrial protein processing (GO:0034982)	9	0	.04	-	< 0.01	1.00E00	1.00E00
positive regulation of neurogenesis (GO:0050769)	25	0	.10	-	< 0.01	1.00E00	1.00E00
mitochondrial RNA metabolic process (GO:0000959)	18	0	.07	-	< 0.01	1.00E00	1.00E00
regulation of neurogenesis (GO:0050767)	44	0	.17	-	< 0.01	1.00E00	1.00E00
intermembrane lipid transfer (GO:0120009)	6	0	.02	-	< 0.01	1.00E00	1.00E00
positive regulation of phagocytosis (GO:0050766)	9	0	.04	-	< 0.01	1.00E00	1.00E00
nuclear-transcribed mRNA catabolic process (GO:0000956)	49	0	.19	-	< 0.01	1.00E00	1.00E00
regulation of canonical Wnt signaling pathway (GO:0060828)	66	0	.26	-	< 0.01	1.00E00	1.00E00
negative regulation of cAMP-mediated signaling (GO:0043951)	4	0	.02	-	< 0.01	1.00E00	1.00E00
polyamine biosynthetic process (GO:0006596)	5	0	.02	-	< 0.01	1.00E00	1.00E00
polyamine metabolic process (GO:0006595)	7	0	.03	-	< 0.01	1.00E00	1.00E00
response to tumor necrosis factor (GO:0034612)	6	0	.02	-	< 0.01	1.00E00	1.00E00
lipid storage (GO:0019915)	9	0	.04	-	< 0.01	1.00E00	1.00E00
chromosome condensation (GO:0030261)	18	0	.07	-	< 0.01	1.00E00	1.00E00
melanosome organization (GO:0032438)	7	0	.03	-	< 0.01	1.00E00	1.00E00
positive regulation of proteasomal ubiquitin-dependent protein catabolic process (GO:0032436)	19	0	.07	-	< 0.01	1.00E00	1.00E00
regulation of cAMP-mediated signaling (GO:0043949)	4	0	.02	-	< 0.01	1.00E00	1.00E00
negative regulation of proteasomal ubiquitin-dependent protein catabolic process (GO:0032435)	4	0	.02	-	< 0.01	1.00E00	1.00E00
regulation of proteasomal ubiquitin-dependent protein catabolic process (GO:0032434)	25	0	.10	-	< 0.01	1.00E00	1.00E00
positive regulation of defense response (GO:0031349)	47	0	.18	-	< 0.01	1.00E00	1.00E00
negative regulation of defense response (GO:0031348)	16	0	.06	-	< 0.01	1.00E00	1.00E00
regulation of defense response (GO:0031347)	85	0	.33	-	< 0.01	1.00E00	1.00E00
cellular response to heat (GO:0034605)	9	0	.04	-	< 0.01	1.00E00	1.00E00
catecholamine metabolic process (GO:0006584)	7	0	.03	-	< 0.01	1.00E00	1.00E00
regulation of cell projection organization (GO:0031344)	75	0	.30	-	< 0.01	1.00E00	1.00E00
pyrimidine nucleotide metabolic process (GO:0006220)	14	0	.06	-	< 0.01	1.00E00	1.00E00
regulation of cell killing (GO:0031341)	28	0	.11	-	< 0.01	1.00E00	1.00E00
negative regulation of RNA biosynthetic process (GO:1902679)	255	0	1.00	-	< 0.01	6.29E-01	1.00E00
positive regulation of DNA-templated transcription, elongation (GO:0032786)	13	0	.05	-	< 0.01	1.00E00	1.00E00
protein-DNA complex assembly (GO:0065004)	52	0	.20	-	< 0.01	1.00E00	1.00E00
intracellular protein transmembrane transport (GO:0065002)	16	0	.06	-	< 0.01	1.00E00	1.00E00
regulation of DNA-templated transcription elongation (GO:0032784)	17	0	.07	-	< 0.01	1.00E00	1.00E00
biogenic amine metabolic process (GO:0006576)	21	0	.08	-	< 0.01	1.00E00	1.00E00
negative regulation of protein-containing complex assembly (GO:0031333)	27	0	.11	-	< 0.01	1.00E00	1.00E00
regulation of non-canonical NF-kappaB signal transduction (GO:1901222)	4	0	.02	-	< 0.01	1.00E00	1.00E00
positive regulation of cellular catabolic process (GO:0031331)	53	0	.21	-	< 0.01	1.00E00	1.00E00
tyrosine metabolic process (GO:0006570)	5	0	.02	-	< 0.01	1.00E00	1.00E00
positive regulation of peptidyl-tyrosine phosphorylation (GO:0050731)	20	0	.08	-	< 0.01	1.00E00	1.00E00
regulation of peptidyl-tyrosine phosphorylation (GO:0050730)	26	0	.10	-	< 0.01	1.00E00	1.00E00
carbohydrate homeostasis (GO:0033500)	12	0	.05	-	< 0.01	1.00E00	1.00E00
non-canonical NF-kappaB signal transduction (GO:0038061)	3	0	.01	-	< 0.01	1.00E00	1.00E00
lysosome localization (GO:0032418)	6	0	.02	-	< 0.01	1.00E00	1.00E00
synaptic vesicle transport (GO:0048489)	15	0	.06	-	< 0.01	1.00E00	1.00E00
synaptic vesicle endocytosis (GO:0048488)	30	0	.12	-	< 0.01	1.00E00	1.00E00
regulation of monoatomic ion transmembrane transporter activity (GO:0032412)	67	0	.26	-	< 0.01	1.00E00	1.00E00
positive regulation of transporter activity (GO:0032411)	18	0	.07	-	< 0.01	1.00E00	1.00E00
COPII-coated vesicle budding (GO:0090114)	11	0	.04	-	< 0.01	1.00E00	1.00E00
pyrimidine nucleobase catabolic process (GO:0006208)	7	0	.03	-	< 0.01	1.00E00	1.00E00
pyrimidine nucleobase metabolic process (GO:0006206)	11	0	.04	-	< 0.01	1.00E00	1.00E00
positive regulation of inflammatory response (GO:0050729)	7	0	.03	-	< 0.01	1.00E00	1.00E00
negative regulation of inflammatory response (GO:0050728)	13	0	.05	-	< 0.01	1.00E00	1.00E00
regulation of inflammatory response (GO:0050727)	38	0	.15	-	< 0.01	1.00E00	1.00E00
myofibril assembly (GO:0030239)	29	0	.11	-	< 0.01	1.00E00	1.00E00
actomyosin contractile ring assembly (GO:0000915)	6	0	.02	-	< 0.01	1.00E00	1.00E00
leukocyte chemotaxis (GO:0030595)	25	0	.10	-	< 0.01	1.00E00	1.00E00
cytokinesis (GO:0000910)	40	0	.16	-	< 0.01	1.00E00	1.00E00
neutrophil chemotaxis (GO:0030593)	6	0	.02	-	< 0.01	1.00E00	1.00E00
regulation of transporter activity (GO:0032409)	68	0	.27	-	< 0.01	1.00E00	1.00E00
oogenesis (GO:0048477)	13	0	.05	-	< 0.01	1.00E00	1.00E00
[truncated: 129 more rows]
