# Supplementary material for: Cannabinerol Restores mRNA Splicing Defects Induced by β-Amyloid in an In Vitro Model of Alzheimer’s Disease: A Transcriptomic Study
Source: Int J Mol Sci. 2025 Mar 28;26(7):3113. doi: 10.3390/ijms26073113 (PMC11988423; doi:10.3390/ijms26073113)
Supplement: Supplementary file 1 [file ijms-26-03113-s001.zip › TableS4.xlsx]

## Sheet: PREMATURE-STOP-CODONS
Results for gene ADAM9::chr8:39018918-39021642(+):
59 Premature stop codons detected in Frame 1:
Position: 73	Codon: TAA
Position: 94	Codon: TGA
Position: 142	Codon: TAA
Position: 175	Codon: TAA
Position: 181	Codon: TAG
Position: 190	Codon: TGA
Position: 259	Codon: TGA
Position: 268	Codon: TGA
Position: 298	Codon: TGA
Position: 319	Codon: TAA
Position: 385	Codon: TGA
Position: 442	Codon: TAG
Position: 481	Codon: TGA
Position: 514	Codon: TGA
Position: 586	Codon: TAG
Position: 592	Codon: TAA
Position: 631	Codon: TGA
Position: 667	Codon: TGA
Position: 691	Codon: TAA
Position: 784	Codon: TGA
Position: 805	Codon: TAA
Position: 997	Codon: TGA
Position: 1033	Codon: TAG
Position: 1111	Codon: TAA
Position: 1186	Codon: TGA
Position: 1219	Codon: TAG
Position: 1282	Codon: TGA
Position: 1312	Codon: TGA
Position: 1423	Codon: TAA
Position: 1465	Codon: TAA
Position: 1498	Codon: TGA
Position: 1510	Codon: TAA
Position: 1534	Codon: TGA
Position: 1540	Codon: TAA
Position: 1549	Codon: TAG
Position: 1567	Codon: TAA
Position: 1594	Codon: TAA
Position: 1612	Codon: TAA
Position: 1618	Codon: TAA
Position: 1624	Codon: TAG
Position: 1660	Codon: TAG
Position: 1756	Codon: TAA
Position: 1969	Codon: TAA
Position: 2011	Codon: TAA
Position: 2080	Codon: TAA
Position: 2122	Codon: TAA
Position: 2182	Codon: TGA
Position: 2266	Codon: TAA
Position: 2275	Codon: TAA
Position: 2299	Codon: TAA
Position: 2344	Codon: TAG
Position: 2347	Codon: TAA
Position: 2494	Codon: TAG
Position: 2506	Codon: TAG
Position: 2530	Codon: TAA
Position: 2545	Codon: TAG
Position: 2548	Codon: TAG
Position: 2593	Codon: TGA
Position: 2647	Codon: TGA
Results for gene HAX1::chr1:154273598-154273773(+):
2 Premature stop codons detected in Frame 3:
Position: 57	Codon: TAA
Position: 75	Codon: TAG
Results for gene LIG3::chr17:34991837-34991957(+):
1 Premature stop codons detected in Frame 2:
Position: 41	Codon: TGA
Results for gene MROH1::chr8:144260544-144260676(+):
No premature stop codons detected.
Results for gene NECAP1::chr12:8091850-8092675(+):
12 Premature stop codons detected in Frame 2:
Position: 2	Codon: TGA
Position: 41	Codon: TAG
Position: 152	Codon: TAG
Position: 227	Codon: TGA
Position: 467	Codon: TAG
Position: 485	Codon: TAG
Position: 506	Codon: TAA
Position: 623	Codon: TGA
Position: 653	Codon: TGA
Position: 743	Codon: TAA
Position: 749	Codon: TAA
Position: 800	Codon: TAA
Results for gene GGA3::chr17:75240108-75240341(-):
3 Premature stop codons detected in Frame 1:
Position: 19	Codon: TGA
Position: 79	Codon: TAG
Position: 124	Codon: TGA
Results for gene ENSG00000284946::chr15:90981033-90981498(-):
16 Premature stop codons detected in Frame 1:
Position: 25	Codon: TAG
Position: 43	Codon: TAG
Position: 61	Codon: TGA
Position: 82	Codon: TAA
Position: 112	Codon: TGA
Position: 151	Codon: TGA
Position: 169	Codon: TAA
Position: 229	Codon: TGA
Position: 250	Codon: TAA
Position: 268	Codon: TAA
Position: 274	Codon: TGA
Position: 295	Codon: TGA
Position: 325	Codon: TAG
Position: 334	Codon: TGA
Position: 442	Codon: TGA
Position: 463	Codon: TAG
Results for gene PDHB::chr3:58431793-58431876(-):
No premature stop codons detected.
Results for gene DDX39A::chr19:14409447-14409535(-):
2 Premature stop codons detected in Frame 2:
Position: 2	Codon: TGA
Position: 56	Codon: TGA
Results for gene TBC1D20::chr20:441689-441856(-):
3 Premature stop codons detected in Frame 2:
Position: 8	Codon: TAG
Position: 98	Codon: TGA
Position: 137	Codon: TAA
Results for gene MAPK10::chr4:86098595-86101051(-):
57 Premature stop codons detected in Frame 3:
Position: 39	Codon: TGA
Position: 57	Codon: TAG
Position: 105	Codon: TAG
Position: 165	Codon: TAA
Position: 186	Codon: TGA
Position: 240	Codon: TAA
Position: 255	Codon: TAA
Position: 291	Codon: TAG
Position: 402	Codon: TGA
Position: 411	Codon: TAG
Position: 417	Codon: TAG
Position: 498	Codon: TAA
Position: 507	Codon: TAA
Position: 519	Codon: TAA
Position: 522	Codon: TAA
Position: 555	Codon: TAG
Position: 645	Codon: TAA
Position: 654	Codon: TGA
Position: 663	Codon: TAA
Position: 720	Codon: TAA
Position: 726	Codon: TAA
Position: 771	Codon: TGA
Position: 774	Codon: TGA
Position: 834	Codon: TAA
Position: 879	Codon: TAA
Position: 915	Codon: TAG
Position: 1038	Codon: TAG
Position: 1200	Codon: TAA
Position: 1251	Codon: TAA
Position: 1359	Codon: TAG
Position: 1458	Codon: TAG
Position: 1557	Codon: TAG
Position: 1596	Codon: TGA
Position: 1650	Codon: TAA
Position: 1722	Codon: TAA
Position: 1788	Codon: TAA
Position: 1812	Codon: TGA
Position: 1833	Codon: TAA
Position: 1839	Codon: TGA
Position: 1866	Codon: TGA
Position: 1878	Codon: TAA
Position: 1995	Codon: TGA
Position: 2040	Codon: TAG
Position: 2052	Codon: TGA
Position: 2058	Codon: TAG
Position: 2103	Codon: TGA
Position: 2130	Codon: TAG
Position: 2163	Codon: TAG
Position: 2211	Codon: TGA
Position: 2223	Codon: TAA
Position: 2250	Codon: TAA
Position: 2262	Codon: TGA
Position: 2298	Codon: TAG
Position: 2343	Codon: TGA
Position: 2358	Codon: TAA
Position: 2403	Codon: TAG
Position: 2454	Codon: TAG
Results for gene POLG::chr15:89318749-89318930(-):
1 Premature stop codons detected in Frame 1:
Position: 130	Codon: TAA
Results for gene ENSG00000271793::chr6:85547397-85547505(-):
1 Premature stop codons detected in Frame 1:
Position: 40	Codon: TGA

## Sheet: ORF
gene	frame
ADAM9::chr8:39018918-39021642(+)	1
HAX1::chr1:154273598-154273773(+)	3
LIG3::chr17:34991837-34991957(+)	2
MROH1::chr8:144260544-144260676(+)	1
NECAP1::chr12:8091850-8092675(+)	2
GGA3::chr17:75240108-75240341(-)	1
ENSG00000284946::chr15:90981033-90981498(-)	1
PDHB::chr3:58431793-58431876(-)	1
DDX39A::chr19:14409447-14409535(-)	2
TBC1D20::chr20:441689-441856(-)	2
MAPK10::chr4:86098595-86101051(-)	3
POLG::chr15:89318749-89318930(-)	1
ENSG00000271793::chr6:85547397-85547505(-)	1
