# Supplementary material for: Cannabinerol Restores mRNA Splicing Defects Induced by β-Amyloid in an In Vitro Model of Alzheimer’s Disease: A Transcriptomic Study
Source: Int J Mol Sci. 2025 Mar 28;26(7):3113. doi: 10.3390/ijms26073113 (PMC11988423; doi:10.3390/ijms26073113)
Supplement: Supplementary file 1 [file ijms-26-03113-s001.zip › TableS5.xlsx]

## Sheet: RNA-HYBRID-output
target	cohordinates	miRNA	length target	length miRNA	mfe (kcal/mol)	p-value	position	alignment	figures
IFT122	chr3:129492140-129492194(+)	Hsa-Let-7-P1b_5p	54	22	-23.3	undefined	12	target 5' A AG GAUAUUUAG G U 3' GUACA ACCUCC A CUCA UAUGU UGGAGG U GAGU miRNA 3' UUGA A G 5'	https://bibiserv.cebitec.uni-bielefeld.de/spool?id=bibiserv2_2025-01-16_100949_SiIGA&name=IFT122::chr3:129492140-129492194(+)_Hsa-Let-7-P1b_5p_12.png&tool=rnahybrid&contenttype=image/png
MAPK10	chr4:86194335-86194407(-)	Hsa-Let-7-P1b_5p	72	22	-20.9	undefined	4	target 5' U AUU U 3' UUAUG AGCCUCC UCUUA GAUAU UUGGAGG GGAGU miRNA 3' UU G AU 5'	https://bibiserv.cebitec.uni-bielefeld.de/spool?id=bibiserv2_2025-01-16_100949_SiIGA&name=MAPK10::chr4:86194335-86194407(-)_Hsa-Let-7-P1b_5p_4.png&tool=rnahybrid&contenttype=image/png
POLR2J3	chr7:102566581-102566996(-)	Hsa-Let-7-P1b_5p	415	22	-24.6	undefined	99	target 5' A A G 3' AUGCAGCC UUCUGCUU UAUGUUGG AGGAUGGA miRNA 3' UUGA GU 5'	https://bibiserv.cebitec.uni-bielefeld.de/spool?id=bibiserv2_2025-01-16_100949_SiIGA&name=POLR2J3::chr7:102566581-102566996(-)_Hsa-Let-7-P1b_5p_99.png&tool=rnahybrid&contenttype=image/png
GGA3	chr17:75240108-75240341(-)	Hsa-Let-7-P1b_5p	233	22	-26.3	undefined	28	target 5' U CAAG C 3' ACUGUGC GACCUCC ACUUU UGAUAUG UUGGAGG UGGAG miRNA 3' U A U 5'	https://bibiserv.cebitec.uni-bielefeld.de/spool?id=bibiserv2_2025-01-16_100949_SiIGA&name=GGA3::chr17:75240108-75240341(-)_Hsa-Let-7-P1b_5p_28.png&tool=rnahybrid&contenttype=image/png
ENSG00000284946	chr15:90981033-90981498(-)	Hsa-Let-7-P1b_5p	465	22	-25.1	undefined	351	target 5' G CUC AAAGU U 3' AACU AUG GCCUCCU CCUC UUGA UAU UGGAGGA GGAG miRNA 3' GU U U 5'	https://bibiserv.cebitec.uni-bielefeld.de/spool?id=bibiserv2_2025-01-16_100949_SiIGA&name=ENSG00000284946::chr15:90981033-90981498(-)_Hsa-Let-7-P1b_5p_351.png&tool=rnahybrid&contenttype=image/png
NECAP1	chr12:8091850-8092675(+)	Hsa-Let-7-P1b_5p	825	22	-35.6	undefined	417	target 5' C A 3' ACUGU CAGCUUCCUACCUCA UGAUA GUUGGAGGAUGGAGU miRNA 3' U U 5'	https://bibiserv.cebitec.uni-bielefeld.de/spool?id=bibiserv2_2025-01-16_100949_SiIGA&name=NECAP1::chr12:8091850-8092675(+)_Hsa-Let-7-P1b_5p_417.png&tool=rnahybrid&contenttype=image/png
ADAM9	chr8:39018918-39021642(+)	Hsa-Let-7-P1b_5p	2724	22	-29.4	undefined	2466	target 5' A U G 3' GCGA UCUCCUGCCUCA UGUU GGAGGAUGGAGU miRNA 3' UUGAUA 5'	https://bibiserv.cebitec.uni-bielefeld.de/spool?id=bibiserv2_2025-01-16_100949_SiIGA&name=ADAM9::chr8:39018918-39021642(+)_Hsa-Let-7-P1b_5p_2466.png&tool=rnahybrid&contenttype=image/png
DDX39A	chr19:14409447-14409535(-)	Hsa-Let-7-P1b_5p	88	22	-23.3	undefined	54	target 5' U G 3' CUG ACGGCCUCC ACUU GAU UGUUGGAGG UGGA miRNA 3' UU A A GU 5'	https://bibiserv.cebitec.uni-bielefeld.de/spool?id=bibiserv2_2025-01-16_100949_SiIGA&name=DDX39A::chr19:14409447-14409535(-)_Hsa-Let-7-P1b_5p_54.png&tool=rnahybrid&contenttype=image/png
TBC1D20	chr20:441689-441856(-)	Hsa-Let-7-P1b_5p	167	22	-21.7	undefined	35	target 5' C CCU G GGGAUAA C 3' ACU CAGCC UCCUG CUCA UGA GUUGG AGGAU GAGU miRNA 3' U UAU G 5'	https://bibiserv.cebitec.uni-bielefeld.de/spool?id=bibiserv2_2025-01-16_100949_SiIGA&name=TBC1D20::chr20:441689-441856(-)_Hsa-Let-7-P1b_5p_35.png&tool=rnahybrid&contenttype=image/png
MAPK10	chr4:86098595-86101051(-)	Hsa-Let-7-P1b_5p	2456	22	-25.2	undefined	2363	target 5' A UCUUUUU C G 3' AACUGU CCUCCU CUUCA UUGAUA GGAGGA GGAGU miRNA 3' UGUU U 5'	https://bibiserv.cebitec.uni-bielefeld.de/spool?id=bibiserv2_2025-01-16_100949_SiIGA&name=MAPK10::chr4:86098595-86101051(-)_Hsa-Let-7-P1b_5p_2363.png&tool=rnahybrid&contenttype=image/png
MED12	chrX:71137780-71137855(+)	Hsa-Let-7-P1b_5p	75	22	-21.8	undefined	17	target 5' C CUC AG U A 3' AGCUA CAGCC CC UACC UUGAU GUUGG GG AUGG miRNA 3' AU A AGU 5'	https://bibiserv.cebitec.uni-bielefeld.de/spool?id=bibiserv2_2025-01-16_100949_SiIGA&name=MED12::chrX:71137780-71137855(+)_Hsa-Let-7-P1b_5p_17.png&tool=rnahybrid&contenttype=image/png
POLG	chr15:89318749-89318930(-)	Hsa-Let-7-P1b_5p	181	22	-22.7	undefined	144	target 5' C UUC U 3' AUAGCC CCU ACCUC UGUUGG GGA UGGAG miRNA 3' UUGAUA A U 5'	https://bibiserv.cebitec.uni-bielefeld.de/spool?id=bibiserv2_2025-01-16_100949_SiIGA&name=POLG::chr15:89318749-89318930(-)_Hsa-Let-7-P1b_5p_144.png&tool=rnahybrid&contenttype=image/png
LIG3	chr17:34991837-34991957(+)	Hsa-Let-7-P1b_5p	120	22	-20.6	undefined	8	target 5' A U GUCAA A 3' GC GCCUCC ACC UG UGGAGG UGG miRNA 3' UUGAUA U A AGU 5'	https://bibiserv.cebitec.uni-bielefeld.de/spool?id=bibiserv2_2025-01-16_100949_SiIGA&name=LIG3::chr17:34991837-34991957(+)_Hsa-Let-7-P1b_5p_8.png&tool=rnahybrid&contenttype=image/png
MROH1	chr8:144260544-144260676(+)	Hsa-Let-7-P1b_5p	132	22	-20.7	undefined	67	target 5' G G G AGG A 3' GGCUA GCAG C CCUGC UUGAU UGUU G GGAUG miRNA 3' A G A GAGU 5'	https://bibiserv.cebitec.uni-bielefeld.de/spool?id=bibiserv2_2025-01-16_100949_SiIGA&name=MROH1::chr8:144260544-144260676(+)_Hsa-Let-7-P1b_5p_67.png&tool=rnahybrid&contenttype=image/png
TYK2	chr19:10361836-10361955(-)	Hsa-Let-7-P1b_5p	119	22	-22.3	undefined	93	target 5' U GAGG CC G G 3' GAC AC CCUC UGCCU UUG UG GGAG AUGGA miRNA 3' AUA UU G GU 5'	https://bibiserv.cebitec.uni-bielefeld.de/spool?id=bibiserv2_2025-01-16_100949_SiIGA&name=TYK2::chr19:10361836-10361955(-)_Hsa-Let-7-P1b_5p_93.png&tool=rnahybrid&contenttype=image/png
GTF2IRD1	chr7:74555392-74555437(+)	Hsa-Let-7-P1b_5p	45	22	-22.2	undefined	2	target 5' A U CACUUG U 3' AC GCCUCCU GCUUC UG UGGAGGA UGGAG miRNA 3' UUGAUA U U 5'	https://bibiserv.cebitec.uni-bielefeld.de/spool?id=bibiserv2_2025-01-16_100949_SiIGA&name=GTF2IRD1::chr7:74555392-74555437(+)_Hsa-Let-7-P1b_5p_2.png&tool=rnahybrid&contenttype=image/png
UNC13D	chr17:75836634-75836693(-)	Hsa-Let-7-P1b_5p	59	22	-28	undefined	29	target 5' U ACC C U 3' GCUG UACGGCCUCU CCUCA UGAU AUGUUGGAGG GGAGU miRNA 3' U AU 5'	https://bibiserv.cebitec.uni-bielefeld.de/spool?id=bibiserv2_2025-01-16_100949_SiIGA&name=UNC13D::chr17:75836634-75836693(-)_Hsa-Let-7-P1b_5p_29.png&tool=rnahybrid&contenttype=image/png
ZNF468	chr19:52845178-52845296(-)	Hsa-Let-7-P1b_5p	118	22	-29.7	undefined	76	target 5' A U G 3' GCAA UCUCCUGCCUCA UGUU GGAGGAUGGAGU miRNA 3' UUGAUA 5'	https://bibiserv.cebitec.uni-bielefeld.de/spool?id=bibiserv2_2025-01-16_100949_SiIGA&name=ZNF468::chr19:52845178-52845296(-)_Hsa-Let-7-P1b_5p_76.png&tool=rnahybrid&contenttype=image/png
ENSG00000262879	chr17:47033277-47033381(-)	Hsa-Let-7-P1b_5p	104	22	-22.2	undefined	27	target 5' C G CCAUACAAG G 3' CAA CUCCU ACCUCG GUU GAGGA UGGAGU miRNA 3' UUGAUAU G 5'	https://bibiserv.cebitec.uni-bielefeld.de/spool?id=bibiserv2_2025-01-16_100949_SiIGA&name=ENSG00000262879::chr17:47033277-47033381(-)_Hsa-Let-7-P1b_5p_27.png&tool=rnahybrid&contenttype=image/png
ANKS3	chr16:4714050-4714186(-)	Hsa-Let-7-P1b_5p	136	22	-22	undefined	93	target 5' C UCGC U A 3' ACU UAC CCUC CUGCC CA UGA AUG GGAG GAUGG GU miRNA 3' U U UU A 5'	https://bibiserv.cebitec.uni-bielefeld.de/spool?id=bibiserv2_2025-01-16_100949_SiIGA&name=ANKS3::chr16:4714050-4714186(-)_Hsa-Let-7-P1b_5p_93.png&tool=rnahybrid&contenttype=image/png
APBA2	chr15:29053844-29054835(+)	Hsa-Let-7-P1b_5p	991	22	-24.6	undefined	498	target 5' A AAG AGGA G 3' GGCUG GCAGCC CUACC CA UUGAU UGUUGG GAUGG GU miRNA 3' A AG A 5'	https://bibiserv.cebitec.uni-bielefeld.de/spool?id=bibiserv2_2025-01-16_100949_SiIGA&name=APBA2::chr15:29053844-29054835(+)_Hsa-Let-7-P1b_5p_498.png&tool=rnahybrid&contenttype=image/png
ARID4A	chr14:58347019-58347117(+)	Hsa-Let-7-P1b_5p	98	22	-20.9	undefined	57	target 5' G CA U A 3' AAUU GC GCUUCCUAC UUGA UG UGGAGGAUG miRNA 3' UA U GAGU 5'	https://bibiserv.cebitec.uni-bielefeld.de/spool?id=bibiserv2_2025-01-16_100949_SiIGA&name=ARID4A::chr14:58347019-58347117(+)_Hsa-Let-7-P1b_5p_57.png&tool=rnahybrid&contenttype=image/png
INTS3	chr1:153761019-153761109(+)	Hsa-Let-7-P1b_5p	90	22	-21.8	undefined	30	target 5' U G UAUGU G U 3' GCUG GCA CUUCUUG CUC UGAU UGU GGAGGAU GAG miRNA 3' U A U G U 5'	https://bibiserv.cebitec.uni-bielefeld.de/spool?id=bibiserv2_2025-01-16_100949_SiIGA&name=INTS3::chr1:153761019-153761109(+)_Hsa-Let-7-P1b_5p_30.png&tool=rnahybrid&contenttype=image/png
RNASET2	chr6:166948569-166948625(-)	Hsa-Let-7-P1b_5p	56	22	-21.9	undefined	12	target 5' C G AC GGAU GGA A 3' GACUGUA AG CCUCC UACU CA UUGAUAU UU GGAGG AUGG GU miRNA 3' G A 5'	https://bibiserv.cebitec.uni-bielefeld.de/spool?id=bibiserv2_2025-01-16_100949_SiIGA&name=RNASET2::chr6:166948569-166948625(-)_Hsa-Let-7-P1b_5p_12.png&tool=rnahybrid&contenttype=image/png
MMS19	chr10:97468965-97469104(-)	Hsa-Let-7-P1b_5p	139	22	-25.2	undefined	89	target 5' G G UGAG UGACU C 3' GGCU AUGC GACCUCCU CCUU UUGA UAUG UUGGAGGA GGAG miRNA 3' U U 5'	https://bibiserv.cebitec.uni-bielefeld.de/spool?id=bibiserv2_2025-01-16_100949_SiIGA&name=MMS19::chr10:97468965-97469104(-)_Hsa-Let-7-P1b_5p_89.png&tool=rnahybrid&contenttype=image/png
ENSG00000288695	chr4:55364073-55364271(+)	Hsa-Let-7-P1b_5p	198	22	-23.1	undefined	53	target 5' C AGA UCGAG U 3' AGCU UACGA CUCU UGCCUC UUGA AUGUU GAGG AUGGAG miRNA 3' U G U 5'	https://bibiserv.cebitec.uni-bielefeld.de/spool?id=bibiserv2_2025-01-16_100949_SiIGA&name=ENSG00000288695::chr4:55364073-55364271(+)_Hsa-Let-7-P1b_5p_53.png&tool=rnahybrid&contenttype=image/png
FBXW4	chr10:101667885-101667980(-)	Hsa-Let-7-P1b_5p	95	22	-23.2	undefined	1	target 5' G G 3' GUGUGGCCUUU GCCUCA UAUGUUGGAGG UGGAGU miRNA 3' UUGA A 5'	https://bibiserv.cebitec.uni-bielefeld.de/spool?id=bibiserv2_2025-01-16_100949_SiIGA&name=FBXW4::chr10:101667885-101667980(-)_Hsa-Let-7-P1b_5p_1.png&tool=rnahybrid&contenttype=image/png
ALG3	chr3:184243790-184243996(-)	Hsa-Let-7-P1b_5p	206	22	-22.8	undefined	5	target 5' U GG U CU G 3' GCUG GC GCC UCCUGCU UGAU UG UGG AGGAUGG miRNA 3' U A U AGU 5'	https://bibiserv.cebitec.uni-bielefeld.de/spool?id=bibiserv2_2025-01-16_100949_SiIGA&name=ALG3::chr3:184243790-184243996(-)_Hsa-Let-7-P1b_5p_5.png&tool=rnahybrid&contenttype=image/png
IGF2BP3	chr7:23418775-23418824(-)	Hsa-Let-7-P1b_5p	49	22	-25	undefined	8	target 5' A UCAG AAUA C U 3' AACU AUACGA UCC GCCUCA UUGA UAUGUU AGG UGGAGU miRNA 3' GG A 5'	https://bibiserv.cebitec.uni-bielefeld.de/spool?id=bibiserv2_2025-01-16_100949_SiIGA&name=IGF2BP3::chr7:23418775-23418824(-)_Hsa-Let-7-P1b_5p_8.png&tool=rnahybrid&contenttype=image/png
MTF2	chr1:93129277-93129448(+)	Hsa-Let-7-P1b_5p	171	22	-20.3	undefined	47	target 5' U AUUCGUGUU GU A 3' UGCGA CCUCCU GCC AUGUU GGAGGA UGG miRNA 3' UUGAU AGU 5'	https://bibiserv.cebitec.uni-bielefeld.de/spool?id=bibiserv2_2025-01-16_100949_SiIGA&name=MTF2::chr1:93129277-93129448(+)_Hsa-Let-7-P1b_5p_47.png&tool=rnahybrid&contenttype=image/png
HIP1	chr7:75559731-75559915(-)	Hsa-Let-7-P1b_5p	184	22	-21.3	undefined	93	target 5' C AA GGG G 3' GACUGUG UUCCUGC CA UUGAUAU GAGGAUG GU miRNA 3' GUUG GA 5'	https://bibiserv.cebitec.uni-bielefeld.de/spool?id=bibiserv2_2025-01-16_100949_SiIGA&name=HIP1::chr7:75559731-75559915(-)_Hsa-Let-7-P1b_5p_93.png&tool=rnahybrid&contenttype=image/png
MPV17	chr2:27311898-27311951(-)	Hsa-Let-7-P1b_5p	53	22	-26.8	undefined	9	target 5' U GUUA AAC G 3' GCUGUGCA GCC UUCUACCU UGAUAUGU UGG AGGAUGGA miRNA 3' U GU 5'	https://bibiserv.cebitec.uni-bielefeld.de/spool?id=bibiserv2_2025-01-16_100949_SiIGA&name=MPV17::chr2:27311898-27311951(-)_Hsa-Let-7-P1b_5p_9.png&tool=rnahybrid&contenttype=image/png
NARS2	chr11:78441090-78441117(-)	Hsa-Let-7-P1b_5p	27	22	-20.4	undefined	5	target 5' G AAG A 3' GACU UACAG UCUACC UUGA AUGUU GGAUGG miRNA 3' U GGA AGU 5'	https://bibiserv.cebitec.uni-bielefeld.de/spool?id=bibiserv2_2025-01-16_100949_SiIGA&name=NARS2::chr11:78441090-78441117(-)_Hsa-Let-7-P1b_5p_5.png&tool=rnahybrid&contenttype=image/png
CRTC2	chr1:153953265-153953369(-)	Hsa-Let-7-P1b_5p	104	22	-22	undefined	78	target 5' C A G 3' CAGC UCCUGCC CA GUUG AGGAUGG GU miRNA 3' UUGAUAU G A 5'	https://bibiserv.cebitec.uni-bielefeld.de/spool?id=bibiserv2_2025-01-16_100949_SiIGA&name=CRTC2::chr1:153953265-153953369(-)_Hsa-Let-7-P1b_5p_78.png&tool=rnahybrid&contenttype=image/png
LAMB1	chr7:107939988-107940358(-)	Hsa-Let-7-P1b_5p	370	22	-21.3	undefined	131	target 5' U C C G A 3' GACUG ACA CCU CC ACC UUGAU UGU GGA GG UGG miRNA 3' A U A AGU 5'	https://bibiserv.cebitec.uni-bielefeld.de/spool?id=bibiserv2_2025-01-16_100949_SiIGA&name=LAMB1::chr7:107939988-107940358(-)_Hsa-Let-7-P1b_5p_131.png&tool=rnahybrid&contenttype=image/png
PABPC1L	chr20:44938673-44938748(+)	Hsa-Let-7-P1b_5p	75	22	-21.8	undefined	35	target 5' A GGA GAAGG G AUG C 3' GGCUAU GCAGCC C UAC CA UUGAUA UGUUGG G AUG GU miRNA 3' A G GA 5'	https://bibiserv.cebitec.uni-bielefeld.de/spool?id=bibiserv2_2025-01-16_100949_SiIGA&name=PABPC1L::chr20:44938673-44938748(+)_Hsa-Let-7-P1b_5p_35.png&tool=rnahybrid&contenttype=image/png
TARBP1	chr1:234427316-234427388(-)	Hsa-Let-7-P1b_5p	72	22	-21.6	undefined	12	target 5' A G AUAGAAA G 3' UGUACA ACCUUC ACCUU AUAUGU UGGAGG UGGAG miRNA 3' UUG A U 5'	https://bibiserv.cebitec.uni-bielefeld.de/spool?id=bibiserv2_2025-01-16_100949_SiIGA&name=TARBP1::chr1:234427316-234427388(-)_Hsa-Let-7-P1b_5p_12.png&tool=rnahybrid&contenttype=image/png
FANCB	chrX:14844855-14845286(-)	Hsa-Let-7-P1b_5p	431	22	-21.3	undefined	241	target 5' U AC UC A 3' GCUGUA AUCUCUU ACC UGAUAU UGGAGGA UGG miRNA 3' U GU AGU 5'	https://bibiserv.cebitec.uni-bielefeld.de/spool?id=bibiserv2_2025-01-16_100949_SiIGA&name=FANCB::chrX:14844855-14845286(-)_Hsa-Let-7-P1b_5p_241.png&tool=rnahybrid&contenttype=image/png
BCL2L13	chr22:17688985-17689142(+)	Hsa-Let-7-P1b_5p	157	22	-20.8	undefined	133	target 5' A AU AUG GA A 3' AGC UGCAA CUCCU GCC UUG AUGUU GAGGA UGG miRNA 3' AU G AGU 5'	https://bibiserv.cebitec.uni-bielefeld.de/spool?id=bibiserv2_2025-01-16_100949_SiIGA&name=BCL2L13::chr22:17688985-17689142(+)_Hsa-Let-7-P1b_5p_133.png&tool=rnahybrid&contenttype=image/png
GZF1	chr20:23369583-23369741(+)	Hsa-Let-7-P1b_5p	158	22	-21.8	undefined	45	target 5' C CA C AGC A 3' AGCU ACG CCUCC GCC UUGA UGU GGAGG UGG miRNA 3' UA U A AGU 5'	https://bibiserv.cebitec.uni-bielefeld.de/spool?id=bibiserv2_2025-01-16_100949_SiIGA&name=GZF1::chr20:23369583-23369741(+)_Hsa-Let-7-P1b_5p_45.png&tool=rnahybrid&contenttype=image/png
MED12	chrX:71134356-71134466(+)	Hsa-Let-7-P1b_5p	110	22	-22.1	undefined	53	target 5' G C U GAGA U 3' GGC AUGC CCUCCUG UCA UUG UAUG GGAGGAU AGU miRNA 3' A UU GG 5'	https://bibiserv.cebitec.uni-bielefeld.de/spool?id=bibiserv2_2025-01-16_100949_SiIGA&name=MED12::chrX:71134356-71134466(+)_Hsa-Let-7-P1b_5p_53.png&tool=rnahybrid&contenttype=image/png
ZC3H4	chr19:47069091-47069343(-)	Hsa-Let-7-P1b_5p	252	22	-25.3	undefined	131	target 5' U C G 3' GACUUCCUGC CUCA UUGGAGGAUG GAGU miRNA 3' UUGAUAUG 5'	https://bibiserv.cebitec.uni-bielefeld.de/spool?id=bibiserv2_2025-01-16_100949_SiIGA&name=ZC3H4::chr19:47069091-47069343(-)_Hsa-Let-7-P1b_5p_131.png&tool=rnahybrid&contenttype=image/png
RAB11FIP2	chr10:118033981-118034041(-)	Hsa-Let-7-P1b_5p	60	22	-20.8	undefined	4	target 5' U U U A 3' ACU UGC GACC CCUGC UGA AUG UUGG GGAUG miRNA 3' U U A GAGU 5'	https://bibiserv.cebitec.uni-bielefeld.de/spool?id=bibiserv2_2025-01-16_100949_SiIGA&name=RAB11FIP2::chr10:118033981-118034041(-)_Hsa-Let-7-P1b_5p_4.png&tool=rnahybrid&contenttype=image/png
PTPN20	chr10:46932376-46932533(+)	Hsa-Let-7-P1b_5p	157	22	-21.5	undefined	35	target 5' U G G 3' AACUA GACCUUU GCCU UUGAU UUGGAGG UGGA miRNA 3' AUG A GU 5'	https://bibiserv.cebitec.uni-bielefeld.de/spool?id=bibiserv2_2025-01-16_100949_SiIGA&name=PTPN20::chr10:46932376-46932533(+)_Hsa-Let-7-P1b_5p_35.png&tool=rnahybrid&contenttype=image/png
MVK	chr12:109590682-109590861(+)	Hsa-Let-7-P1b_5p	179	22	-23.8	undefined	58	target 5' A UG G CU C 3' G UG AC GCCUCCU CUUCA U AU UG UGGAGGA GGAGU miRNA 3' UG A U U 5'	https://bibiserv.cebitec.uni-bielefeld.de/spool?id=bibiserv2_2025-01-16_100949_SiIGA&name=MVK::chr12:109590682-109590861(+)_Hsa-Let-7-P1b_5p_58.png&tool=rnahybrid&contenttype=image/png
MMS19	chr10:97468965-97469126(-)	Hsa-Let-7-P1b_5p	161	22	-25.2	undefined	111	target 5' G G UGAG UGACU C 3' GGCU AUGC GACCUCCU CCUU UUGA UAUG UUGGAGGA GGAG miRNA 3' U U 5'	https://bibiserv.cebitec.uni-bielefeld.de/spool?id=bibiserv2_2025-01-16_100949_SiIGA&name=MMS19::chr10:97468965-97469126(-)_Hsa-Let-7-P1b_5p_111.png&tool=rnahybrid&contenttype=image/png
MAPK10	chr4:86194335-86194407(-)	Hsa-Let-7-P1c_5p	72	22	-20.2	undefined	37	target 5' G ACA UG G GAAA U 3' AACCA U GAU U AUUGCCUU UUGGU A UUG A UGAUGGAG miRNA 3' UG G U 5'	https://bibiserv.cebitec.uni-bielefeld.de/spool?id=bibiserv2_2025-01-16_100949_SiIGA&name=MAPK10::chr4:86194335-86194407(-)_Hsa-Let-7-P1c_5p_37.png&tool=rnahybrid&contenttype=image/png
OFD1	chrX:13751248-13751368(+)	Hsa-Let-7-P1c_5p	120	22	-20.9	undefined	84	target 5' A GAA G A 3' GACC UAUGACC A CUCA UUGG AUGUUGG U GAGU miRNA 3' U AUGA G 5'	https://bibiserv.cebitec.uni-bielefeld.de/spool?id=bibiserv2_2025-01-16_100949_SiIGA&name=OFD1::chrX:13751248-13751368(+)_Hsa-Let-7-P1c_5p_84.png&tool=rnahybrid&contenttype=image/png
SGPL1	chr10:70873525-70873589(+)	Hsa-Let-7-P1c_5p	64	22	-22.5	undefined	23	target 5' U A AUCAUCAAAA CGCUU A 3' ACCA ACAG CUGCU CCUCA UGGU UGUU GAUGA GGAGU miRNA 3' U A G U 5'	https://bibiserv.cebitec.uni-bielefeld.de/spool?id=bibiserv2_2025-01-16_100949_SiIGA&name=SGPL1::chr10:70873525-70873589(+)_Hsa-Let-7-P1c_5p_23.png&tool=rnahybrid&contenttype=image/png
POLR2J3	chr7:102566581-102566996(-)	Hsa-Let-7-P1c_5p	415	22	-23	undefined	80	target 5' G CUUCUGGUUGAAGGA AUU G 3' GACC AUGCAGCC CUGCUU UUGG UAUGUUGG GAUGGA miRNA 3' AU GU 5'	https://bibiserv.cebitec.uni-bielefeld.de/spool?id=bibiserv2_2025-01-16_100949_SiIGA&name=POLR2J3::chr7:102566581-102566996(-)_Hsa-Let-7-P1c_5p_80.png&tool=rnahybrid&contenttype=image/png
GGA3	chr17:75240108-75240341(-)	Hsa-Let-7-P1c_5p	233	22	-25.1	undefined	12	target 5' G GUG A GUGCCAAGG C 3' GAUCG ACAGC CUACU ACCUC UUGGU UGUUG GAUGA UGGAG miRNA 3' A U 5'	https://bibiserv.cebitec.uni-bielefeld.de/spool?id=bibiserv2_2025-01-16_100949_SiIGA&name=GGA3::chr17:75240108-75240341(-)_Hsa-Let-7-P1c_5p_12.png&tool=rnahybrid&contenttype=image/png
ENSG00000284946	chr15:90981033-90981498(-)	Hsa-Let-7-P1c_5p	465	22	-23.4	undefined	413	target 5' U UC UG G 3' AGCC UG CUGCUGCUUU UUGG GU GAUGAUGGAG miRNA 3' UAU UG U 5'	https://bibiserv.cebitec.uni-bielefeld.de/spool?id=bibiserv2_2025-01-16_100949_SiIGA&name=ENSG00000284946::chr15:90981033-90981498(-)_Hsa-Let-7-P1c_5p_413.png&tool=rnahybrid&contenttype=image/png
NECAP1	chr12:8091850-8092675(+)	Hsa-Let-7-P1c_5p	825	22	-27.5	undefined	417	target 5' C C A 3' ACUGU CAGCUU CUACCUCA UGGUA GUUGGA GAUGGAGU miRNA 3' U U U 5'	https://bibiserv.cebitec.uni-bielefeld.de/spool?id=bibiserv2_2025-01-16_100949_SiIGA&name=NECAP1::chr12:8091850-8092675(+)_Hsa-Let-7-P1c_5p_417.png&tool=rnahybrid&contenttype=image/png
ADAM9	chr8:39018918-39021642(+)	Hsa-Let-7-P1c_5p	2724	22	-24.5	undefined	1290	target 5' C CUGCAC GGGUGACAGAGGGAG UC A 3' GCCA UGCAGCCU ACU AUCUCA UGGU AUGUUGGA UGA UGGAGU miRNA 3' U 5'	https://bibiserv.cebitec.uni-bielefeld.de/spool?id=bibiserv2_2025-01-16_100949_SiIGA&name=ADAM9::chr8:39018918-39021642(+)_Hsa-Let-7-P1c_5p_1290.png&tool=rnahybrid&contenttype=image/png
DDX39A	chr19:14409447-14409535(-)	Hsa-Let-7-P1c_5p	88	22	-21.6	undefined	47	target 5' C GUGUCUG CC UG C 3' CCA ACGGCCU ACU UUU GGU UGUUGGA UGA GAG miRNA 3' UU A UG U 5'	https://bibiserv.cebitec.uni-bielefeld.de/spool?id=bibiserv2_2025-01-16_100949_SiIGA&name=DDX39A::chr19:14409447-14409535(-)_Hsa-Let-7-P1c_5p_47.png&tool=rnahybrid&contenttype=image/png
HAX1	chr1:154273598-154273773(+)	Hsa-Let-7-P1c_5p	175	22	-24.4	undefined	142	target 5' C CCCA AAC C U 3' CCAU GCA ACCUGC ACCUU GGUA UGU UGGAUG UGGAG miRNA 3' UU A U 5'	https://bibiserv.cebitec.uni-bielefeld.de/spool?id=bibiserv2_2025-01-16_100949_SiIGA&name=HAX1::chr1:154273598-154273773(+)_Hsa-Let-7-P1c_5p_142.png&tool=rnahybrid&contenttype=image/png
TBC1D20	chr20:441689-441856(-)	Hsa-Let-7-P1c_5p	167	22	-21.3	undefined	42	target 5' C CCUGGGG C G G 3' AGCCGU AUAACU ACU GCCU UUGGUA UGUUGG UGA UGGA miRNA 3' A GU 5'	https://bibiserv.cebitec.uni-bielefeld.de/spool?id=bibiserv2_2025-01-16_100949_SiIGA&name=TBC1D20::chr20:441689-441856(-)_Hsa-Let-7-P1c_5p_42.png&tool=rnahybrid&contenttype=image/png
MAPK10	chr4:86098595-86101051(-)	Hsa-Let-7-P1c_5p	2456	22	-30	undefined	1498	target 5' U GAAAA UG C 3' AUCAUGCA ACCUGCU CUC UGGUAUGU UGGAUGA GAG miRNA 3' U UG U 5'	https://bibiserv.cebitec.uni-bielefeld.de/spool?id=bibiserv2_2025-01-16_100949_SiIGA&name=MAPK10::chr4:86098595-86101051(-)_Hsa-Let-7-P1c_5p_1498.png&tool=rnahybrid&contenttype=image/png
MED12	chrX:71137780-71137855(+)	Hsa-Let-7-P1c_5p	75	22	-24	undefined	2	target 5' U GU CCCCA C G 3' ACCAUG GCC GCUACU CA UGGUAU UGG UGAUGG GU miRNA 3' U GU A A 5'	https://bibiserv.cebitec.uni-bielefeld.de/spool?id=bibiserv2_2025-01-16_100949_SiIGA&name=MED12::chrX:71137780-71137855(+)_Hsa-Let-7-P1c_5p_2.png&tool=rnahybrid&contenttype=image/png
POLG	chr15:89318749-89318930(-)	Hsa-Let-7-P1c_5p	181	22	-20.8	undefined	1	target 5' U 3' GUAU CUUGCUACCUU UAUG GGAUGAUGGAG miRNA 3' UUGG UU U 5'	https://bibiserv.cebitec.uni-bielefeld.de/spool?id=bibiserv2_2025-01-16_100949_SiIGA&name=POLG::chr15:89318749-89318930(-)_Hsa-Let-7-P1c_5p_1.png&tool=rnahybrid&contenttype=image/png
MROH1	chr8:144260544-144260676(+)	Hsa-Let-7-P1c_5p	132	22	-20.3	undefined	67	target 5' G GGCAG G AGGGGCACA G 3' GGCUA GCA GCCUGC GCCU UUGGU UGU UGGAUG UGGA miRNA 3' A A GU 5'	https://bibiserv.cebitec.uni-bielefeld.de/spool?id=bibiserv2_2025-01-16_100949_SiIGA&name=MROH1::chr8:144260544-144260676(+)_Hsa-Let-7-P1c_5p_67.png&tool=rnahybrid&contenttype=image/png
UNC13D	chr17:75836634-75836693(-)	Hsa-Let-7-P1c_5p	59	22	-28.7	undefined	32	target 5' U C U 3' GACC UACGGCCU CU CCUCA UUGG AUGUUGGA GA GGAGU miRNA 3' U U U 5'	https://bibiserv.cebitec.uni-bielefeld.de/spool?id=bibiserv2_2025-01-16_100949_SiIGA&name=UNC13D::chr17:75836634-75836693(-)_Hsa-Let-7-P1c_5p_32.png&tool=rnahybrid&contenttype=image/png
GABPA	chr21:25745209-25745354(+)	Hsa-Let-7-P1c_5p	145	22	-20.4	undefined	59	target 5' G AUAG AAAGAA A 3' AACCA GCAAUUU ACUGCU UUGGU UGUUGGA UGAUGG miRNA 3' A AGU 5'	https://bibiserv.cebitec.uni-bielefeld.de/spool?id=bibiserv2_2025-01-16_100949_SiIGA&name=GABPA::chr21:25745209-25745354(+)_Hsa-Let-7-P1c_5p_59.png&tool=rnahybrid&contenttype=image/png
ZNF283	chr19:43837052-43837179(+)	Hsa-Let-7-P1c_5p	127	22	-21.2	undefined	23	target 5' U G 3' GGCCAU CGACUU CU CUCA UUGGUA GUUGGA GA GAGU miRNA 3' U U UG 5'	https://bibiserv.cebitec.uni-bielefeld.de/spool?id=bibiserv2_2025-01-16_100949_SiIGA&name=ZNF283::chr19:43837052-43837179(+)_Hsa-Let-7-P1c_5p_23.png&tool=rnahybrid&contenttype=image/png
ZNF468	chr19:52845178-52845296(-)	Hsa-Let-7-P1c_5p	118	22	-24.6	undefined	72	target 5' U A U C G 3' UCA GCAA UCU CUGCCUCA GGU UGUU GGA GAUGGAGU miRNA 3' UU A U 5'	https://bibiserv.cebitec.uni-bielefeld.de/spool?id=bibiserv2_2025-01-16_100949_SiIGA&name=ZNF468::chr19:52845178-52845296(-)_Hsa-Let-7-P1c_5p_72.png&tool=rnahybrid&contenttype=image/png
ENSG00000262879	chr17:47033277-47033381(-)	Hsa-Let-7-P1c_5p	104	22	-26.1	undefined	36	target 5' U AG CGG A C 3' CCAUACA ACCU ACUGC UCA GGUAUGU UGGA UGAUG AGU miRNA 3' UU G 5'	https://bibiserv.cebitec.uni-bielefeld.de/spool?id=bibiserv2_2025-01-16_100949_SiIGA&name=ENSG00000262879::chr17:47033277-47033381(-)_Hsa-Let-7-P1c_5p_36.png&tool=rnahybrid&contenttype=image/png
ANKS3	chr16:4714050-4714186(-)	Hsa-Let-7-P1c_5p	136	22	-21.6	undefined	32	target 5' G CGGA G A 3' AGCC ACAGCC UGCU GCC UUGG UGUUGG AUGA UGG miRNA 3' UA AGU 5'	https://bibiserv.cebitec.uni-bielefeld.de/spool?id=bibiserv2_2025-01-16_100949_SiIGA&name=ANKS3::chr16:4714050-4714186(-)_Hsa-Let-7-P1c_5p_32.png&tool=rnahybrid&contenttype=image/png
APBA2	chr15:29053844-29054835(+)	Hsa-Let-7-P1c_5p	991	22	-26.7	undefined	520	target 5' C G A U 3' CCA ACGGCC ACUGCC CA GGU UGUUGG UGAUGG GU miRNA 3' UU A A A 5'	https://bibiserv.cebitec.uni-bielefeld.de/spool?id=bibiserv2_2025-01-16_100949_SiIGA&name=APBA2::chr15:29053844-29054835(+)_Hsa-Let-7-P1c_5p_520.png&tool=rnahybrid&contenttype=image/png
ARID4A	chr14:58347019-58347117(+)	Hsa-Let-7-P1c_5p	98	22	-23.1	undefined	36	target 5' G UUG UU AUUUUGAAUUCA C 3' GACC GCA CCU GCUGCUUC UUGG UGU GGA UGAUGGAG miRNA 3' UA U U 5'	https://bibiserv.cebitec.uni-bielefeld.de/spool?id=bibiserv2_2025-01-16_100949_SiIGA&name=ARID4A::chr14:58347019-58347117(+)_Hsa-Let-7-P1c_5p_36.png&tool=rnahybrid&contenttype=image/png
INTS3	chr1:153761019-153761109(+)	Hsa-Let-7-P1c_5p	90	22	-21.4	undefined	9	target 5' A U G G 3' GUAU G CU CUACCUCA UAUG U GA GAUGGAGU miRNA 3' UUGG U G U 5'	https://bibiserv.cebitec.uni-bielefeld.de/spool?id=bibiserv2_2025-01-16_100949_SiIGA&name=INTS3::chr1:153761019-153761109(+)_Hsa-Let-7-P1c_5p_9.png&tool=rnahybrid&contenttype=image/png
MMS19	chr10:97468965-97469104(-)	Hsa-Let-7-P1c_5p	139	22	-21.2	undefined	36	target 5' G UG CUCC C G 3' GGCC GCGGCC ACU CCU UUGG UGUUGG UGA GGA miRNA 3' UA A U GU 5'	https://bibiserv.cebitec.uni-bielefeld.de/spool?id=bibiserv2_2025-01-16_100949_SiIGA&name=MMS19::chr10:97468965-97469104(-)_Hsa-Let-7-P1c_5p_36.png&tool=rnahybrid&contenttype=image/png
ENSG00000288695	chr4:55364073-55364271(+)	Hsa-Let-7-P1c_5p	198	22	-24.1	undefined	45	target 5' U C GAAGACUCUUCGAG U 3' GGCUG ACAGCUUAC UGCCUC UUGGU UGUUGGAUG AUGGAG miRNA 3' A U 5'	https://bibiserv.cebitec.uni-bielefeld.de/spool?id=bibiserv2_2025-01-16_100949_SiIGA&name=ENSG00000288695::chr4:55364073-55364271(+)_Hsa-Let-7-P1c_5p_45.png&tool=rnahybrid&contenttype=image/png
FBXW4	chr10:101667885-101667980(-)	Hsa-Let-7-P1c_5p	95	22	-22.1	undefined	75	target 5' U C G 3' GCUAU CAGCC AUUA CUCA UGGUA GUUGG UGAU GAGU miRNA 3' U U A G 5'	https://bibiserv.cebitec.uni-bielefeld.de/spool?id=bibiserv2_2025-01-16_100949_SiIGA&name=FBXW4::chr10:101667885-101667980(-)_Hsa-Let-7-P1c_5p_75.png&tool=rnahybrid&contenttype=image/png
ALG3	chr3:184243790-184243996(-)	Hsa-Let-7-P1c_5p	206	22	-24.1	undefined	168	target 5' C C U UUUGC U 3' ACC UGC CCUGCUG CCUC UGG AUG GGAUGAU GGAG miRNA 3' U U UU U 5'	https://bibiserv.cebitec.uni-bielefeld.de/spool?id=bibiserv2_2025-01-16_100949_SiIGA&name=ALG3::chr3:184243790-184243996(-)_Hsa-Let-7-P1c_5p_168.png&tool=rnahybrid&contenttype=image/png
IGF2BP3	chr7:23418775-23418824(-)	Hsa-Let-7-P1c_5p	49	22	-20.7	undefined	8	target 5' A UCAG AA CCC U 3' AACU AUACGA UAU GCCUCA UUGG UAUGUU AUG UGGAGU miRNA 3' GG A 5'	https://bibiserv.cebitec.uni-bielefeld.de/spool?id=bibiserv2_2025-01-16_100949_SiIGA&name=IGF2BP3::chr7:23418775-23418824(-)_Hsa-Let-7-P1c_5p_8.png&tool=rnahybrid&contenttype=image/png
HIP1	chr7:75559731-75559915(-)	Hsa-Let-7-P1c_5p	184	22	-21.8	undefined	1	target 5' GCGGGUUGUGC GAAGG C G G 3' AGCCA UGCAGCU GC AC UCA UUGGU AUGUUGG UG UG AGU miRNA 3' A A G 5'	https://bibiserv.cebitec.uni-bielefeld.de/spool?id=bibiserv2_2025-01-16_100949_SiIGA&name=HIP1::chr7:75559731-75559915(-)_Hsa-Let-7-P1c_5p_1.png&tool=rnahybrid&contenttype=image/png
MPV17	chr2:27311898-27311951(-)	Hsa-Let-7-P1c_5p	53	22	-23.5	undefined	9	target 5' U GUUA AACUU G 3' GCUGUGCA GCC CUACCU UGGUAUGU UGG GAUGGA miRNA 3' U AU GU 5'	https://bibiserv.cebitec.uni-bielefeld.de/spool?id=bibiserv2_2025-01-16_100949_SiIGA&name=MPV17::chr2:27311898-27311951(-)_Hsa-Let-7-P1c_5p_9.png&tool=rnahybrid&contenttype=image/png
CRTC2	chr1:153953265-153953369(-)	Hsa-Let-7-P1c_5p	104	22	-21.2	undefined	48	target 5' C GGAU CCAG C C 3' CCA ACCUAC GCC CA GGU UGGAUG UGG GU miRNA 3' UU AUGU A A 5'	https://bibiserv.cebitec.uni-bielefeld.de/spool?id=bibiserv2_2025-01-16_100949_SiIGA&name=CRTC2::chr1:153953265-153953369(-)_Hsa-Let-7-P1c_5p_48.png&tool=rnahybrid&contenttype=image/png
LAMB1	chr7:107939988-107940358(-)	Hsa-Let-7-P1c_5p	370	22	-22.2	undefined	131	target 5' U C C C A 3' GACUG ACA CCUGC ACC UUGGU UGU GGAUG UGG miRNA 3' A U A AGU 5'	https://bibiserv.cebitec.uni-bielefeld.de/spool?id=bibiserv2_2025-01-16_100949_SiIGA&name=LAMB1::chr7:107939988-107940358(-)_Hsa-Let-7-P1c_5p_131.png&tool=rnahybrid&contenttype=image/png
PABPC1L	chr20:44938673-44938748(+)	Hsa-Let-7-P1c_5p	75	22	-21.1	undefined	35	target 5' A GGA GAAG G AUG C 3' GGCUAU GCAGCC GC UAC CA UUGGUA UGUUGG UG AUG GU miRNA 3' A GA 5'	https://bibiserv.cebitec.uni-bielefeld.de/spool?id=bibiserv2_2025-01-16_100949_SiIGA&name=PABPC1L::chr20:44938673-44938748(+)_Hsa-Let-7-P1c_5p_35.png&tool=rnahybrid&contenttype=image/png
FANCB	chrX:14844855-14845286(-)	Hsa-Let-7-P1c_5p	431	22	-21	undefined	222	target 5' A UG AUAA G 3' G UGUACAG UUACUGCU U GUAUGUU GAUGAUGG miRNA 3' UG G AGU 5'	https://bibiserv.cebitec.uni-bielefeld.de/spool?id=bibiserv2_2025-01-16_100949_SiIGA&name=FANCB::chrX:14844855-14845286(-)_Hsa-Let-7-P1c_5p_222.png&tool=rnahybrid&contenttype=image/png
BCL2L13	chr22:17688985-17689142(+)	Hsa-Let-7-P1c_5p	157	22	-20.6	undefined	35	target 5' U GUGUU A 3' CCA CAGCC CUGCC GGU GUUGG GAUGG miRNA 3' UU AU AU AGU 5'	https://bibiserv.cebitec.uni-bielefeld.de/spool?id=bibiserv2_2025-01-16_100949_SiIGA&name=BCL2L13::chr22:17688985-17689142(+)_Hsa-Let-7-P1c_5p_35.png&tool=rnahybrid&contenttype=image/png
GZF1	chr20:23369583-23369741(+)	Hsa-Let-7-P1c_5p	158	22	-20.4	undefined	4	target 5' A UC G 3' GCG CCUACUGCU UGU GGAUGAUGG miRNA 3' UUGGUA U AGU 5'	https://bibiserv.cebitec.uni-bielefeld.de/spool?id=bibiserv2_2025-01-16_100949_SiIGA&name=GZF1::chr20:23369583-23369741(+)_Hsa-Let-7-P1c_5p_4.png&tool=rnahybrid&contenttype=image/png
SNTB2	chr16:69260049-69260127(+)	Hsa-Let-7-P1c_5p	78	22	-20.1	undefined	31	target 5' G A UG U G A 3' AAC CGU A CCUAC GCU CA UUG GUA U GGAUG UGG GU miRNA 3' UG U A A 5'	https://bibiserv.cebitec.uni-bielefeld.de/spool?id=bibiserv2_2025-01-16_100949_SiIGA&name=SNTB2::chr16:69260049-69260127(+)_Hsa-Let-7-P1c_5p_31.png&tool=rnahybrid&contenttype=image/png
MED12	chrX:71134356-71134466(+)	Hsa-Let-7-P1c_5p	110	22	-22.5	undefined	53	target 5' G UCCU GAG A U 3' GGCCAUGC CCUG AUC UCA UUGGUAUG GGAU UGG AGU miRNA 3' UU GA 5'	https://bibiserv.cebitec.uni-bielefeld.de/spool?id=bibiserv2_2025-01-16_100949_SiIGA&name=MED12::chrX:71134356-71134466(+)_Hsa-Let-7-P1c_5p_53.png&tool=rnahybrid&contenttype=image/png
ZC3H4	chr19:47069091-47069343(-)	Hsa-Let-7-P1c_5p	252	22	-23.2	undefined	25	target 5' U GG G GGGGA U 3' GCCA G AGCCU GC ACCUC UGGU U UUGGA UG UGGAG miRNA 3' U A G A U 5'	https://bibiserv.cebitec.uni-bielefeld.de/spool?id=bibiserv2_2025-01-16_100949_SiIGA&name=ZC3H4::chr19:47069091-47069343(-)_Hsa-Let-7-P1c_5p_25.png&tool=rnahybrid&contenttype=image/png
ZNG1F	chr9:41170283-41170423(-)	Hsa-Let-7-P1c_5p	140	22	-20.5	undefined	43	target 5' G UG C GG G 3' GACU ACA CC GCUACU UUGG UGU GG UGAUGG miRNA 3' UA U A AGU 5'	https://bibiserv.cebitec.uni-bielefeld.de/spool?id=bibiserv2_2025-01-16_100949_SiIGA&name=ZNG1F::chr9:41170283-41170423(-)_Hsa-Let-7-P1c_5p_43.png&tool=rnahybrid&contenttype=image/png
PTPN20	chr10:46932376-46932533(+)	Hsa-Let-7-P1c_5p	157	22	-20.7	undefined	40	target 5' A UU A C 3' GACC UGGCCUG CUCA UUGG GUUGGAU GAGU miRNA 3' UAU GAUG 5'	https://bibiserv.cebitec.uni-bielefeld.de/spool?id=bibiserv2_2025-01-16_100949_SiIGA&name=PTPN20::chr10:46932376-46932533(+)_Hsa-Let-7-P1c_5p_40.png&tool=rnahybrid&contenttype=image/png
MVK	chr12:109590682-109590861(+)	Hsa-Let-7-P1c_5p	179	22	-21.5	undefined	91	target 5' C GCUCUC AU ACCAACACCAAAGUC C 3' GCCA CAG CCUGCUG CCUCG UGGU GUU GGAUGAU GGAGU miRNA 3' U AU 5'	https://bibiserv.cebitec.uni-bielefeld.de/spool?id=bibiserv2_2025-01-16_100949_SiIGA&name=MVK::chr12:109590682-109590861(+)_Hsa-Let-7-P1c_5p_91.png&tool=rnahybrid&contenttype=image/png
MMS19	chr10:97468965-97469126(-)	Hsa-Let-7-P1c_5p	161	22	-21.2	undefined	58	target 5' G UG CUCC C G 3' GGCC GCGGCC ACU CCU UUGG UGUUGG UGA GGA miRNA 3' UA A U GU 5'	https://bibiserv.cebitec.uni-bielefeld.de/spool?id=bibiserv2_2025-01-16_100949_SiIGA&name=MMS19::chr10:97468965-97469126(-)_Hsa-Let-7-P1c_5p_58.png&tool=rnahybrid&contenttype=image/png
POLR2J3	chr7:102566581-102566996(-)	Hsa-Let-7-P1d_5p	415	22	-22.1	undefined	99	target 5' A AUU G 3' AUGCAGCC CUGCUU UAUGUUGG GAUGGA miRNA 3' UUGA AU GU 5'	https://bibiserv.cebitec.uni-bielefeld.de/spool?id=bibiserv2_2025-01-16_100949_SiIGA&name=POLR2J3::chr7:102566581-102566996(-)_Hsa-Let-7-P1d_5p_99.png&tool=rnahybrid&contenttype=image/png
GGA3	chr17:75240108-75240341(-)	Hsa-Let-7-P1d_5p	233	22	-21.9	undefined	28	target 5' U CAAG CC UUCCA G U 3' ACUGUGC GACCU ACU GC UCA UGAUAUG UUGGA UGA UG AGU miRNA 3' U G 5'	https://bibiserv.cebitec.uni-bielefeld.de/spool?id=bibiserv2_2025-01-16_100949_SiIGA&name=GGA3::chr17:75240108-75240341(-)_Hsa-Let-7-P1d_5p_28.png&tool=rnahybrid&contenttype=image/png
ENSG00000284946	chr15:90981033-90981498(-)	Hsa-Let-7-P1d_5p	465	22	-22.5	undefined	401	target 5' A GAGG U CUGUGCU G 3' GGCUA GC AGCCU GCUGCUUU UUGAU UG UUGGA UGAUGGAG miRNA 3' A U 5'	https://bibiserv.cebitec.uni-bielefeld.de/spool?id=bibiserv2_2025-01-16_100949_SiIGA&name=ENSG00000284946::chr15:90981033-90981498(-)_Hsa-Let-7-P1d_5p_401.png&tool=rnahybrid&contenttype=image/png
NECAP1	chr12:8091850-8092675(+)	Hsa-Let-7-P1d_5p	825	22	-28.8	undefined	417	target 5' C C A 3' ACUGU CAGCUU CUACCUCA UGAUA GUUGGA GAUGGAGU miRNA 3' U U U 5'	https://bibiserv.cebitec.uni-bielefeld.de/spool?id=bibiserv2_2025-01-16_100949_SiIGA&name=NECAP1::chr12:8091850-8092675(+)_Hsa-Let-7-P1d_5p_417.png&tool=rnahybrid&contenttype=image/png
ADAM9	chr8:39018918-39021642(+)	Hsa-Let-7-P1d_5p	2724	22	-23.1	undefined	1293	target 5' C CAC GGGUGACAGAGGGAG UC A 3' ACUG UGCAGCCU ACU AUCUCA UGAU AUGUUGGA UGA UGGAGU miRNA 3' U 5'	https://bibiserv.cebitec.uni-bielefeld.de/spool?id=bibiserv2_2025-01-16_100949_SiIGA&name=ADAM9::chr8:39018918-39021642(+)_Hsa-Let-7-P1d_5p_1293.png&tool=rnahybrid&contenttype=image/png
HAX1	chr1:154273598-154273773(+)	Hsa-Let-7-P1d_5p	175	22	-21.6	undefined	150	target 5' A AAC C U 3' GCA ACCUGC ACCUU UGU UGGAUG UGGAG miRNA 3' UUGAUA A U 5'	https://bibiserv.cebitec.uni-bielefeld.de/spool?id=bibiserv2_2025-01-16_100949_SiIGA&name=HAX1::chr1:154273598-154273773(+)_Hsa-Let-7-P1d_5p_150.png&tool=rnahybrid&contenttype=image/png
MAPK10	chr4:86098595-86101051(-)	Hsa-Let-7-P1d_5p	2456	22	-26.4	undefined	1390	target 5' C GAAGGAAU G G 3' ACUA UGCAA UUGCUGCCUUA UGAU AUGUU GAUGAUGGAGU miRNA 3' U G 5'	https://bibiserv.cebitec.uni-bielefeld.de/spool?id=bibiserv2_2025-01-16_100949_SiIGA&name=MAPK10::chr4:86098595-86101051(-)_Hsa-Let-7-P1d_5p_1390.png&tool=rnahybrid&contenttype=image/png
POLG	chr15:89318749-89318930(-)	Hsa-Let-7-P1d_5p	181	22	-20.8	undefined	1	target 5' U 3' GUAU CUUGCUACCUU UAUG GGAUGAUGGAG miRNA 3' UUGA UU U 5'	https://bibiserv.cebitec.uni-bielefeld.de/spool?id=bibiserv2_2025-01-16_100949_SiIGA&name=POLG::chr15:89318749-89318930(-)_Hsa-Let-7-P1d_5p_1.png&tool=rnahybrid&contenttype=image/png
MROH1	chr8:144260544-144260676(+)	Hsa-Let-7-P1d_5p	132	22	-20.6	undefined	67	target 5' G GGCAG G AGGGGCACA G 3' GGCUA GCA GCCUGC GCCU UUGAU UGU UGGAUG UGGA miRNA 3' A A GU 5'	https://bibiserv.cebitec.uni-bielefeld.de/spool?id=bibiserv2_2025-01-16_100949_SiIGA&name=MROH1::chr8:144260544-144260676(+)_Hsa-Let-7-P1d_5p_67.png&tool=rnahybrid&contenttype=image/png
UNC13D	chr17:75836634-75836693(-)	Hsa-Let-7-P1d_5p	59	22	-26.1	undefined	29	target 5' U ACC C U 3' GCUG UACGGCCU CU CCUCA UGAU AUGUUGGA GA GGAGU miRNA 3' U U U 5'	https://bibiserv.cebitec.uni-bielefeld.de/spool?id=bibiserv2_2025-01-16_100949_SiIGA&name=UNC13D::chr17:75836634-75836693(-)_Hsa-Let-7-P1d_5p_29.png&tool=rnahybrid&contenttype=image/png
ZNF468	chr19:52845178-52845296(-)	Hsa-Let-7-P1d_5p	118	22	-22.9	undefined	76	target 5' A U C G 3' GCAA UCU CUGCCUCA UGUU GGA GAUGGAGU miRNA 3' UUGAUA U 5'	https://bibiserv.cebitec.uni-bielefeld.de/spool?id=bibiserv2_2025-01-16_100949_SiIGA&name=ZNF468::chr19:52845178-52845296(-)_Hsa-Let-7-P1d_5p_76.png&tool=rnahybrid&contenttype=image/png
ENSG00000262879	chr17:47033277-47033381(-)	Hsa-Let-7-P1d_5p	104	22	-21.5	undefined	29	target 5' A CCUCC AG CGG A C 3' AGCU AUACA ACCU ACUGC UCA UUGA UAUGU UGGA UGAUG AGU miRNA 3' G 5'	https://bibiserv.cebitec.uni-bielefeld.de/spool?id=bibiserv2_2025-01-16_100949_SiIGA&name=ENSG00000262879::chr17:47033277-47033381(-)_Hsa-Let-7-P1d_5p_29.png&tool=rnahybrid&contenttype=image/png
APBA2	chr15:29053844-29054835(+)	Hsa-Let-7-P1d_5p	991	22	-26.4	undefined	498	target 5' A AAG AGG G 3' GGCUG GCAGCC ACUACC CA UUGAU UGUUGG UGAUGG GU miRNA 3' A A A 5'	https://bibiserv.cebitec.uni-bielefeld.de/spool?id=bibiserv2_2025-01-16_100949_SiIGA&name=APBA2::chr15:29053844-29054835(+)_Hsa-Let-7-P1d_5p_498.png&tool=rnahybrid&contenttype=image/png
INTS3	chr1:153761019-153761109(+)	Hsa-Let-7-P1d_5p	90	22	-21.4	undefined	9	target 5' A U G G 3' GUAU G CU CUACCUCA UAUG U GA GAUGGAGU miRNA 3' UUGA U G U 5'	https://bibiserv.cebitec.uni-bielefeld.de/spool?id=bibiserv2_2025-01-16_100949_SiIGA&name=INTS3::chr1:153761019-153761109(+)_Hsa-Let-7-P1d_5p_9.png&tool=rnahybrid&contenttype=image/png
MMS19	chr10:97468965-97469104(-)	Hsa-Let-7-P1d_5p	139	22	-20.2	undefined	79	target 5' U UGAG GA GAGG C 3' CUGUGC GGCU UGCU ACCUC GAUAUG UUGG AUGA UGGAG miRNA 3' UU U 5'	https://bibiserv.cebitec.uni-bielefeld.de/spool?id=bibiserv2_2025-01-16_100949_SiIGA&name=MMS19::chr10:97468965-97469104(-)_Hsa-Let-7-P1d_5p_79.png&tool=rnahybrid&contenttype=image/png
ENSG00000288695	chr4:55364073-55364271(+)	Hsa-Let-7-P1d_5p	198	22	-25.4	undefined	45	target 5' U C GAAGACUCUUCGAG U 3' GGCUG ACAGCUUAC UGCCUC UUGAU UGUUGGAUG AUGGAG miRNA 3' A U 5'	https://bibiserv.cebitec.uni-bielefeld.de/spool?id=bibiserv2_2025-01-16_100949_SiIGA&name=ENSG00000288695::chr4:55364073-55364271(+)_Hsa-Let-7-P1d_5p_45.png&tool=rnahybrid&contenttype=image/png
FBXW4	chr10:101667885-101667980(-)	Hsa-Let-7-P1d_5p	95	22	-22.4	undefined	75	target 5' U C G 3' GCUAU CAGCC AUUA CUCA UGAUA GUUGG UGAU GAGU miRNA 3' U U A G 5'	https://bibiserv.cebitec.uni-bielefeld.de/spool?id=bibiserv2_2025-01-16_100949_SiIGA&name=FBXW4::chr10:101667885-101667980(-)_Hsa-Let-7-P1d_5p_75.png&tool=rnahybrid&contenttype=image/png
ALG3	chr3:184243790-184243996(-)	Hsa-Let-7-P1d_5p	206	22	-22.3	undefined	23	target 5' U G G CCAGCG G 3' GCUG A AACC GCUACCU UGAU U UUGG UGAUGGA miRNA 3' U A G A GU 5'	https://bibiserv.cebitec.uni-bielefeld.de/spool?id=bibiserv2_2025-01-16_100949_SiIGA&name=ALG3::chr3:184243790-184243996(-)_Hsa-Let-7-P1d_5p_23.png&tool=rnahybrid&contenttype=image/png
IGF2BP3	chr7:23418775-23418824(-)	Hsa-Let-7-P1d_5p	49	22	-20.7	undefined	8	target 5' A UCAG AA CCC U 3' AACU AUACGA UAU GCCUCA UUGA UAUGUU AUG UGGAGU miRNA 3' GG A 5'	https://bibiserv.cebitec.uni-bielefeld.de/spool?id=bibiserv2_2025-01-16_100949_SiIGA&name=IGF2BP3::chr7:23418775-23418824(-)_Hsa-Let-7-P1d_5p_8.png&tool=rnahybrid&contenttype=image/png
HIP1	chr7:75559731-75559915(-)	Hsa-Let-7-P1d_5p	184	22	-20.7	undefined	93	target 5' C AAUU GGGCAGAACUGGACG G G 3' GACUGUG CCUGC A CUCA UUGAUAU GGAUG U GAGU miRNA 3' GUU A G 5'	https://bibiserv.cebitec.uni-bielefeld.de/spool?id=bibiserv2_2025-01-16_100949_SiIGA&name=HIP1::chr7:75559731-75559915(-)_Hsa-Let-7-P1d_5p_93.png&tool=rnahybrid&contenttype=image/png
MPV17	chr2:27311898-27311951(-)	Hsa-Let-7-P1d_5p	53	22	-24.8	undefined	9	target 5' U GUUA AACUU G 3' GCUGUGCA GCC CUACCU UGAUAUGU UGG GAUGGA miRNA 3' U AU GU 5'	https://bibiserv.cebitec.uni-bielefeld.de/spool?id=bibiserv2_2025-01-16_100949_SiIGA&name=MPV17::chr2:27311898-27311951(-)_Hsa-Let-7-P1d_5p_9.png&tool=rnahybrid&contenttype=image/png
LAMB1	chr7:107939988-107940358(-)	Hsa-Let-7-P1d_5p	370	22	-23.5	undefined	131	target 5' U C C C A 3' GACUG ACA CCUGC ACC UUGAU UGU GGAUG UGG miRNA 3' A U A AGU 5'	https://bibiserv.cebitec.uni-bielefeld.de/spool?id=bibiserv2_2025-01-16_100949_SiIGA&name=LAMB1::chr7:107939988-107940358(-)_Hsa-Let-7-P1d_5p_131.png&tool=rnahybrid&contenttype=image/png
PABPC1L	chr20:44938673-44938748(+)	Hsa-Let-7-P1d_5p	75	22	-21.4	undefined	35	target 5' A GGA GAAG G AUG C 3' GGCUAU GCAGCC GC UAC CA UUGAUA UGUUGG UG AUG GU miRNA 3' A GA 5'	https://bibiserv.cebitec.uni-bielefeld.de/spool?id=bibiserv2_2025-01-16_100949_SiIGA&name=PABPC1L::chr20:44938673-44938748(+)_Hsa-Let-7-P1d_5p_35.png&tool=rnahybrid&contenttype=image/png
TARBP1	chr1:234427316-234427388(-)	Hsa-Let-7-P1d_5p	72	22	-20.4	undefined	43	target 5' U AAA U 3' GACUGUGCGGC UAUUG UUGAUAUGUUG AUGAU miRNA 3' G GGAGU 5'	https://bibiserv.cebitec.uni-bielefeld.de/spool?id=bibiserv2_2025-01-16_100949_SiIGA&name=TARBP1::chr1:234427316-234427388(-)_Hsa-Let-7-P1d_5p_43.png&tool=rnahybrid&contenttype=image/png
FANCB	chrX:14844855-14845286(-)	Hsa-Let-7-P1d_5p	431	22	-22.3	undefined	222	target 5' A UG AUAA G 3' G UGUACAG UUACUGCU U AUAUGUU GAUGAUGG miRNA 3' UG G AGU 5'	https://bibiserv.cebitec.uni-bielefeld.de/spool?id=bibiserv2_2025-01-16_100949_SiIGA&name=FANCB::chrX:14844855-14845286(-)_Hsa-Let-7-P1d_5p_222.png&tool=rnahybrid&contenttype=image/png
GZF1	chr20:23369583-23369741(+)	Hsa-Let-7-P1d_5p	158	22	-20.4	undefined	4	target 5' A UC G 3' GCG CCUACUGCU UGU GGAUGAUGG miRNA 3' UUGAUA U AGU 5'	https://bibiserv.cebitec.uni-bielefeld.de/spool?id=bibiserv2_2025-01-16_100949_SiIGA&name=GZF1::chr20:23369583-23369741(+)_Hsa-Let-7-P1d_5p_4.png&tool=rnahybrid&contenttype=image/png
ZC3H4	chr19:47069091-47069343(-)	Hsa-Let-7-P1d_5p	252	22	-20.9	undefined	129	target 5' C UU G 3' CUG AC CCUGC CCUCA GAU UG GGAUG GGAGU miRNA 3' UU A UU AU 5'	https://bibiserv.cebitec.uni-bielefeld.de/spool?id=bibiserv2_2025-01-16_100949_SiIGA&name=ZC3H4::chr19:47069091-47069343(-)_Hsa-Let-7-P1d_5p_129.png&tool=rnahybrid&contenttype=image/png
ZNG1F	chr9:41170283-41170423(-)	Hsa-Let-7-P1d_5p	140	22	-20.5	undefined	43	target 5' G UG C GG G 3' GACU ACA CC GCUACU UUGA UGU GG UGAUGG miRNA 3' UA U A AGU 5'	https://bibiserv.cebitec.uni-bielefeld.de/spool?id=bibiserv2_2025-01-16_100949_SiIGA&name=ZNG1F::chr9:41170283-41170423(-)_Hsa-Let-7-P1d_5p_43.png&tool=rnahybrid&contenttype=image/png
MVK	chr12:109590682-109590861(+)	Hsa-Let-7-P1d_5p	179	22	-20.5	undefined	59	target 5' G CU U 3' UGUG GACCUGC CCUC AUAU UUGGAUG GGAG miRNA 3' UUG G AU U 5'	https://bibiserv.cebitec.uni-bielefeld.de/spool?id=bibiserv2_2025-01-16_100949_SiIGA&name=MVK::chr12:109590682-109590861(+)_Hsa-Let-7-P1d_5p_59.png&tool=rnahybrid&contenttype=image/png
MMS19	chr10:97468965-97469126(-)	Hsa-Let-7-P1d_5p	161	22	-20.2	undefined	101	target 5' U UGAG GA GAGG C 3' CUGUGC GGCU UGCU ACCUC GAUAUG UUGG AUGA UGGAG miRNA 3' UU U 5'	https://bibiserv.cebitec.uni-bielefeld.de/spool?id=bibiserv2_2025-01-16_100949_SiIGA&name=MMS19::chr10:97468965-97469126(-)_Hsa-Let-7-P1d_5p_101.png&tool=rnahybrid&contenttype=image/png
POLR2J3	chr7:102566581-102566996(-)	Hsa-Let-7-P2a1_5p	415	22	-22.1	undefined	99	target 5' A AUU G 3' AUGCAGCC CUGCUU UAUGUUGG GAUGGA miRNA 3' UUGA AU GU 5'	https://bibiserv.cebitec.uni-bielefeld.de/spool?id=bibiserv2_2025-01-16_100949_SiIGA&name=POLR2J3::chr7:102566581-102566996(-)_Hsa-Let-7-P2a1_5p_99.png&tool=rnahybrid&contenttype=image/png
GGA3	chr17:75240108-75240341(-)	Hsa-Let-7-P2a1_5p	233	22	-21.9	undefined	28	target 5' U CAAG CC UUCCA G U 3' ACUGUGC GACCU ACU GC UCA UGAUAUG UUGGA UGA UG AGU miRNA 3' U G 5'	https://bibiserv.cebitec.uni-bielefeld.de/spool?id=bibiserv2_2025-01-16_100949_SiIGA&name=GGA3::chr17:75240108-75240341(-)_Hsa-Let-7-P2a1_5p_28.png&tool=rnahybrid&contenttype=image/png
ENSG00000284946	chr15:90981033-90981498(-)	Hsa-Let-7-P2a1_5p	465	22	-22.5	undefined	401	target 5' A GAGG U CUGUGCU G 3' GGCUA GC AGCCU GCUGCUUU UUGAU UG UUGGA UGAUGGAG miRNA 3' A U 5'	https://bibiserv.cebitec.uni-bielefeld.de/spool?id=bibiserv2_2025-01-16_100949_SiIGA&name=ENSG00000284946::chr15:90981033-90981498(-)_Hsa-Let-7-P2a1_5p_401.png&tool=rnahybrid&contenttype=image/png
NECAP1	chr12:8091850-8092675(+)	Hsa-Let-7-P2a1_5p	825	22	-28.8	undefined	417	target 5' C C A 3' ACUGU CAGCUU CUACCUCA UGAUA GUUGGA GAUGGAGU miRNA 3' U U U 5'	https://bibiserv.cebitec.uni-bielefeld.de/spool?id=bibiserv2_2025-01-16_100949_SiIGA&name=NECAP1::chr12:8091850-8092675(+)_Hsa-Let-7-P2a1_5p_417.png&tool=rnahybrid&contenttype=image/png
ADAM9	chr8:39018918-39021642(+)	Hsa-Let-7-P2a1_5p	2724	22	-23.1	undefined	1293	target 5' C CAC GGGUGACAGAGGGAG UC A 3' ACUG UGCAGCCU ACU AUCUCA UGAU AUGUUGGA UGA UGGAGU miRNA 3' U 5'	https://bibiserv.cebitec.uni-bielefeld.de/spool?id=bibiserv2_2025-01-16_100949_SiIGA&name=ADAM9::chr8:39018918-39021642(+)_Hsa-Let-7-P2a1_5p_1293.png&tool=rnahybrid&contenttype=image/png
HAX1	chr1:154273598-154273773(+)	Hsa-Let-7-P2a1_5p	175	22	-21.6	undefined	150	target 5' A AAC C U 3' GCA ACCUGC ACCUU UGU UGGAUG UGGAG miRNA 3' UUGAUA A U 5'	https://bibiserv.cebitec.uni-bielefeld.de/spool?id=bibiserv2_2025-01-16_100949_SiIGA&name=HAX1::chr1:154273598-154273773(+)_Hsa-Let-7-P2a1_5p_150.png&tool=rnahybrid&contenttype=image/png
MAPK10	chr4:86098595-86101051(-)	Hsa-Let-7-P2a1_5p	2456	22	-26.4	undefined	1390	target 5' C GAAGGAAU G G 3' ACUA UGCAA UUGCUGCCUUA UGAU AUGUU GAUGAUGGAGU miRNA 3' U G 5'	https://bibiserv.cebitec.uni-bielefeld.de/spool?id=bibiserv2_2025-01-16_100949_SiIGA&name=MAPK10::chr4:86098595-86101051(-)_Hsa-Let-7-P2a1_5p_1390.png&tool=rnahybrid&contenttype=image/png
POLG	chr15:89318749-89318930(-)	Hsa-Let-7-P2a1_5p	181	22	-20.8	undefined	1	target 5' U 3' GUAU CUUGCUACCUU UAUG GGAUGAUGGAG miRNA 3' UUGA UU U 5'	https://bibiserv.cebitec.uni-bielefeld.de/spool?id=bibiserv2_2025-01-16_100949_SiIGA&name=POLG::chr15:89318749-89318930(-)_Hsa-Let-7-P2a1_5p_1.png&tool=rnahybrid&contenttype=image/png
MROH1	chr8:144260544-144260676(+)	Hsa-Let-7-P2a1_5p	132	22	-20.6	undefined	67	target 5' G GGCAG G AGGGGCACA G 3' GGCUA GCA GCCUGC GCCU UUGAU UGU UGGAUG UGGA miRNA 3' A A GU 5'	https://bibiserv.cebitec.uni-bielefeld.de/spool?id=bibiserv2_2025-01-16_100949_SiIGA&name=MROH1::chr8:144260544-144260676(+)_Hsa-Let-7-P2a1_5p_67.png&tool=rnahybrid&contenttype=image/png
UNC13D	chr17:75836634-75836693(-)	Hsa-Let-7-P2a1_5p	59	22	-26.1	undefined	29	target 5' U ACC C U 3' GCUG UACGGCCU CU CCUCA UGAU AUGUUGGA GA GGAGU miRNA 3' U U U 5'	https://bibiserv.cebitec.uni-bielefeld.de/spool?id=bibiserv2_2025-01-16_100949_SiIGA&name=UNC13D::chr17:75836634-75836693(-)_Hsa-Let-7-P2a1_5p_29.png&tool=rnahybrid&contenttype=image/png
ZNF468	chr19:52845178-52845296(-)	Hsa-Let-7-P2a1_5p	118	22	-22.9	undefined	76	target 5' A U C G 3' GCAA UCU CUGCCUCA UGUU GGA GAUGGAGU miRNA 3' UUGAUA U 5'	https://bibiserv.cebitec.uni-bielefeld.de/spool?id=bibiserv2_2025-01-16_100949_SiIGA&name=ZNF468::chr19:52845178-52845296(-)_Hsa-Let-7-P2a1_5p_76.png&tool=rnahybrid&contenttype=image/png
ENSG00000262879	chr17:47033277-47033381(-)	Hsa-Let-7-P2a1_5p	104	22	-21.5	undefined	29	target 5' A CCUCC AG CGG A C 3' AGCU AUACA ACCU ACUGC UCA UUGA UAUGU UGGA UGAUG AGU miRNA 3' G 5'	https://bibiserv.cebitec.uni-bielefeld.de/spool?id=bibiserv2_2025-01-16_100949_SiIGA&name=ENSG00000262879::chr17:47033277-47033381(-)_Hsa-Let-7-P2a1_5p_29.png&tool=rnahybrid&contenttype=image/png
APBA2	chr15:29053844-29054835(+)	Hsa-Let-7-P2a1_5p	991	22	-26.4	undefined	498	target 5' A AAG AGG G 3' GGCUG GCAGCC ACUACC CA UUGAU UGUUGG UGAUGG GU miRNA 3' A A A 5'	https://bibiserv.cebitec.uni-bielefeld.de/spool?id=bibiserv2_2025-01-16_100949_SiIGA&name=APBA2::chr15:29053844-29054835(+)_Hsa-Let-7-P2a1_5p_498.png&tool=rnahybrid&contenttype=image/png
INTS3	chr1:153761019-153761109(+)	Hsa-Let-7-P2a1_5p	90	22	-21.4	undefined	9	target 5' A U G G 3' GUAU G CU CUACCUCA UAUG U GA GAUGGAGU miRNA 3' UUGA U G U 5'	https://bibiserv.cebitec.uni-bielefeld.de/spool?id=bibiserv2_2025-01-16_100949_SiIGA&name=INTS3::chr1:153761019-153761109(+)_Hsa-Let-7-P2a1_5p_9.png&tool=rnahybrid&contenttype=image/png
MMS19	chr10:97468965-97469104(-)	Hsa-Let-7-P2a1_5p	139	22	-20.2	undefined	79	target 5' U UGAG GA GAGG C 3' CUGUGC GGCU UGCU ACCUC GAUAUG UUGG AUGA UGGAG miRNA 3' UU U 5'	https://bibiserv.cebitec.uni-bielefeld.de/spool?id=bibiserv2_2025-01-16_100949_SiIGA&name=MMS19::chr10:97468965-97469104(-)_Hsa-Let-7-P2a1_5p_79.png&tool=rnahybrid&contenttype=image/png
ENSG00000288695	chr4:55364073-55364271(+)	Hsa-Let-7-P2a1_5p	198	22	-25.4	undefined	45	target 5' U C GAAGACUCUUCGAG U 3' GGCUG ACAGCUUAC UGCCUC UUGAU UGUUGGAUG AUGGAG miRNA 3' A U 5'	https://bibiserv.cebitec.uni-bielefeld.de/spool?id=bibiserv2_2025-01-16_100949_SiIGA&name=ENSG00000288695::chr4:55364073-55364271(+)_Hsa-Let-7-P2a1_5p_45.png&tool=rnahybrid&contenttype=image/png
FBXW4	chr10:101667885-101667980(-)	Hsa-Let-7-P2a1_5p	95	22	-22.4	undefined	75	target 5' U C G 3' GCUAU CAGCC AUUA CUCA UGAUA GUUGG UGAU GAGU miRNA 3' U U A G 5'	https://bibiserv.cebitec.uni-bielefeld.de/spool?id=bibiserv2_2025-01-16_100949_SiIGA&name=FBXW4::chr10:101667885-101667980(-)_Hsa-Let-7-P2a1_5p_75.png&tool=rnahybrid&contenttype=image/png
ALG3	chr3:184243790-184243996(-)	Hsa-Let-7-P2a1_5p	206	22	-22.3	undefined	23	target 5' U G G CCAGCG G 3' GCUG A AACC GCUACCU UGAU U UUGG UGAUGGA miRNA 3' U A G A GU 5'	https://bibiserv.cebitec.uni-bielefeld.de/spool?id=bibiserv2_2025-01-16_100949_SiIGA&name=ALG3::chr3:184243790-184243996(-)_Hsa-Let-7-P2a1_5p_23.png&tool=rnahybrid&contenttype=image/png
IGF2BP3	chr7:23418775-23418824(-)	Hsa-Let-7-P2a1_5p	49	22	-20.7	undefined	8	target 5' A UCAG AA CCC U 3' AACU AUACGA UAU GCCUCA UUGA UAUGUU AUG UGGAGU miRNA 3' GG A 5'	https://bibiserv.cebitec.uni-bielefeld.de/spool?id=bibiserv2_2025-01-16_100949_SiIGA&name=IGF2BP3::chr7:23418775-23418824(-)_Hsa-Let-7-P2a1_5p_8.png&tool=rnahybrid&contenttype=image/png
HIP1	chr7:75559731-75559915(-)	Hsa-Let-7-P2a1_5p	184	22	-20.7	undefined	93	target 5' C AAUU GGGCAGAACUGGACG G G 3' GACUGUG CCUGC A CUCA UUGAUAU GGAUG U GAGU miRNA 3' GUU A G 5'	https://bibiserv.cebitec.uni-bielefeld.de/spool?id=bibiserv2_2025-01-16_100949_SiIGA&name=HIP1::chr7:75559731-75559915(-)_Hsa-Let-7-P2a1_5p_93.png&tool=rnahybrid&contenttype=image/png
MPV17	chr2:27311898-27311951(-)	Hsa-Let-7-P2a1_5p	53	22	-24.8	undefined	9	target 5' U GUUA AACUU G 3' GCUGUGCA GCC CUACCU UGAUAUGU UGG GAUGGA miRNA 3' U AU GU 5'	https://bibiserv.cebitec.uni-bielefeld.de/spool?id=bibiserv2_2025-01-16_100949_SiIGA&name=MPV17::chr2:27311898-27311951(-)_Hsa-Let-7-P2a1_5p_9.png&tool=rnahybrid&contenttype=image/png
LAMB1	chr7:107939988-107940358(-)	Hsa-Let-7-P2a1_5p	370	22	-23.5	undefined	131	target 5' U C C C A 3' GACUG ACA CCUGC ACC UUGAU UGU GGAUG UGG miRNA 3' A U A AGU 5'	https://bibiserv.cebitec.uni-bielefeld.de/spool?id=bibiserv2_2025-01-16_100949_SiIGA&name=LAMB1::chr7:107939988-107940358(-)_Hsa-Let-7-P2a1_5p_131.png&tool=rnahybrid&contenttype=image/png
PABPC1L	chr20:44938673-44938748(+)	Hsa-Let-7-P2a1_5p	75	22	-21.4	undefined	35	target 5' A GGA GAAG G AUG C 3' GGCUAU GCAGCC GC UAC CA UUGAUA UGUUGG UG AUG GU miRNA 3' A GA 5'	https://bibiserv.cebitec.uni-bielefeld.de/spool?id=bibiserv2_2025-01-16_100949_SiIGA&name=PABPC1L::chr20:44938673-44938748(+)_Hsa-Let-7-P2a1_5p_35.png&tool=rnahybrid&contenttype=image/png
TARBP1	chr1:234427316-234427388(-)	Hsa-Let-7-P2a1_5p	72	22	-20.4	undefined	43	target 5' U AAA U 3' GACUGUGCGGC UAUUG UUGAUAUGUUG AUGAU miRNA 3' G GGAGU 5'	https://bibiserv.cebitec.uni-bielefeld.de/spool?id=bibiserv2_2025-01-16_100949_SiIGA&name=TARBP1::chr1:234427316-234427388(-)_Hsa-Let-7-P2a1_5p_43.png&tool=rnahybrid&contenttype=image/png
FANCB	chrX:14844855-14845286(-)	Hsa-Let-7-P2a1_5p	431	22	-22.3	undefined	222	target 5' A UG AUAA G 3' G UGUACAG UUACUGCU U AUAUGUU GAUGAUGG miRNA 3' UG G AGU 5'	https://bibiserv.cebitec.uni-bielefeld.de/spool?id=bibiserv2_2025-01-16_100949_SiIGA&name=FANCB::chrX:14844855-14845286(-)_Hsa-Let-7-P2a1_5p_222.png&tool=rnahybrid&contenttype=image/png
GZF1	chr20:23369583-23369741(+)	Hsa-Let-7-P2a1_5p	158	22	-20.4	undefined	4	target 5' A UC G 3' GCG CCUACUGCU UGU GGAUGAUGG miRNA 3' UUGAUA U AGU 5'	https://bibiserv.cebitec.uni-bielefeld.de/spool?id=bibiserv2_2025-01-16_100949_SiIGA&name=GZF1::chr20:23369583-23369741(+)_Hsa-Let-7-P2a1_5p_4.png&tool=rnahybrid&contenttype=image/png
ZC3H4	chr19:47069091-47069343(-)	Hsa-Let-7-P2a1_5p	252	22	-20.9	undefined	129	target 5' C UU G 3' CUG AC CCUGC CCUCA GAU UG GGAUG GGAGU miRNA 3' UU A UU AU 5'	https://bibiserv.cebitec.uni-bielefeld.de/spool?id=bibiserv2_2025-01-16_100949_SiIGA&name=ZC3H4::chr19:47069091-47069343(-)_Hsa-Let-7-P2a1_5p_129.png&tool=rnahybrid&contenttype=image/png
ZNG1F	chr9:41170283-41170423(-)	Hsa-Let-7-P2a1_5p	140	22	-20.5	undefined	43	target 5' G UG C GG G 3' GACU ACA CC GCUACU UUGA UGU GG UGAUGG miRNA 3' UA U A AGU 5'	https://bibiserv.cebitec.uni-bielefeld.de/spool?id=bibiserv2_2025-01-16_100949_SiIGA&name=ZNG1F::chr9:41170283-41170423(-)_Hsa-Let-7-P2a1_5p_43.png&tool=rnahybrid&contenttype=image/png
MVK	chr12:109590682-109590861(+)	Hsa-Let-7-P2a1_5p	179	22	-20.5	undefined	59	target 5' G CU U 3' UGUG GACCUGC CCUC AUAU UUGGAUG GGAG miRNA 3' UUG G AU U 5'	https://bibiserv.cebitec.uni-bielefeld.de/spool?id=bibiserv2_2025-01-16_100949_SiIGA&name=MVK::chr12:109590682-109590861(+)_Hsa-Let-7-P2a1_5p_59.png&tool=rnahybrid&contenttype=image/png
MMS19	chr10:97468965-97469126(-)	Hsa-Let-7-P2a1_5p	161	22	-20.2	undefined	101	target 5' U UGAG GA GAGG C 3' CUGUGC GGCU UGCU ACCUC GAUAUG UUGG AUGA UGGAG miRNA 3' UU U 5'	https://bibiserv.cebitec.uni-bielefeld.de/spool?id=bibiserv2_2025-01-16_100949_SiIGA&name=MMS19::chr10:97468965-97469126(-)_Hsa-Let-7-P2a1_5p_101.png&tool=rnahybrid&contenttype=image/png
POLR2J3	chr7:102566581-102566996(-)	Hsa-Let-7-P2a2_5p	415	22	-22.1	undefined	99	target 5' A AUU G 3' AUGCAGCC CUGCUU UAUGUUGG GAUGGA miRNA 3' UUGA AU GU 5'	https://bibiserv.cebitec.uni-bielefeld.de/spool?id=bibiserv2_2025-01-16_100949_SiIGA&name=POLR2J3::chr7:102566581-102566996(-)_Hsa-Let-7-P2a2_5p_99.png&tool=rnahybrid&contenttype=image/png
GGA3	chr17:75240108-75240341(-)	Hsa-Let-7-P2a2_5p	233	22	-21.9	undefined	28	target 5' U CAAG CC UUCCA G U 3' ACUGUGC GACCU ACU GC UCA UGAUAUG UUGGA UGA UG AGU miRNA 3' U G 5'	https://bibiserv.cebitec.uni-bielefeld.de/spool?id=bibiserv2_2025-01-16_100949_SiIGA&name=GGA3::chr17:75240108-75240341(-)_Hsa-Let-7-P2a2_5p_28.png&tool=rnahybrid&contenttype=image/png
ENSG00000284946	chr15:90981033-90981498(-)	Hsa-Let-7-P2a2_5p	465	22	-22.5	undefined	401	target 5' A GAGG U CUGUGCU G 3' GGCUA GC AGCCU GCUGCUUU UUGAU UG UUGGA UGAUGGAG miRNA 3' A U 5'	https://bibiserv.cebitec.uni-bielefeld.de/spool?id=bibiserv2_2025-01-16_100949_SiIGA&name=ENSG00000284946::chr15:90981033-90981498(-)_Hsa-Let-7-P2a2_5p_401.png&tool=rnahybrid&contenttype=image/png
NECAP1	chr12:8091850-8092675(+)	Hsa-Let-7-P2a2_5p	825	22	-28.8	undefined	417	target 5' C C A 3' ACUGU CAGCUU CUACCUCA UGAUA GUUGGA GAUGGAGU miRNA 3' U U U 5'	https://bibiserv.cebitec.uni-bielefeld.de/spool?id=bibiserv2_2025-01-16_100949_SiIGA&name=NECAP1::chr12:8091850-8092675(+)_Hsa-Let-7-P2a2_5p_417.png&tool=rnahybrid&contenttype=image/png
ADAM9	chr8:39018918-39021642(+)	Hsa-Let-7-P2a2_5p	2724	22	-23.1	undefined	1293	target 5' C CAC GGGUGACAGAGGGAG UC A 3' ACUG UGCAGCCU ACU AUCUCA UGAU AUGUUGGA UGA UGGAGU miRNA 3' U 5'	https://bibiserv.cebitec.uni-bielefeld.de/spool?id=bibiserv2_2025-01-16_100949_SiIGA&name=ADAM9::chr8:39018918-39021642(+)_Hsa-Let-7-P2a2_5p_1293.png&tool=rnahybrid&contenttype=image/png
HAX1	chr1:154273598-154273773(+)	Hsa-Let-7-P2a2_5p	175	22	-21.6	undefined	150	target 5' A AAC C U 3' GCA ACCUGC ACCUU UGU UGGAUG UGGAG miRNA 3' UUGAUA A U 5'	https://bibiserv.cebitec.uni-bielefeld.de/spool?id=bibiserv2_2025-01-16_100949_SiIGA&name=HAX1::chr1:154273598-154273773(+)_Hsa-Let-7-P2a2_5p_150.png&tool=rnahybrid&contenttype=image/png
MAPK10	chr4:86098595-86101051(-)	Hsa-Let-7-P2a2_5p	2456	22	-26.4	undefined	1390	target 5' C GAAGGAAU G G 3' ACUA UGCAA UUGCUGCCUUA UGAU AUGUU GAUGAUGGAGU miRNA 3' U G 5'	https://bibiserv.cebitec.uni-bielefeld.de/spool?id=bibiserv2_2025-01-16_100949_SiIGA&name=MAPK10::chr4:86098595-86101051(-)_Hsa-Let-7-P2a2_5p_1390.png&tool=rnahybrid&contenttype=image/png
POLG	chr15:89318749-89318930(-)	Hsa-Let-7-P2a2_5p	181	22	-20.8	undefined	1	target 5' U 3' GUAU CUUGCUACCUU UAUG GGAUGAUGGAG miRNA 3' UUGA UU U 5'	https://bibiserv.cebitec.uni-bielefeld.de/spool?id=bibiserv2_2025-01-16_100949_SiIGA&name=POLG::chr15:89318749-89318930(-)_Hsa-Let-7-P2a2_5p_1.png&tool=rnahybrid&contenttype=image/png
MROH1	chr8:144260544-144260676(+)	Hsa-Let-7-P2a2_5p	132	22	-20.6	undefined	67	target 5' G GGCAG G AGGGGCACA G 3' GGCUA GCA GCCUGC GCCU UUGAU UGU UGGAUG UGGA miRNA 3' A A GU 5'	https://bibiserv.cebitec.uni-bielefeld.de/spool?id=bibiserv2_2025-01-16_100949_SiIGA&name=MROH1::chr8:144260544-144260676(+)_Hsa-Let-7-P2a2_5p_67.png&tool=rnahybrid&contenttype=image/png
UNC13D	chr17:75836634-75836693(-)	Hsa-Let-7-P2a2_5p	59	22	-26.1	undefined	29	target 5' U ACC C U 3' GCUG UACGGCCU CU CCUCA UGAU AUGUUGGA GA GGAGU miRNA 3' U U U 5'	https://bibiserv.cebitec.uni-bielefeld.de/spool?id=bibiserv2_2025-01-16_100949_SiIGA&name=UNC13D::chr17:75836634-75836693(-)_Hsa-Let-7-P2a2_5p_29.png&tool=rnahybrid&contenttype=image/png
ZNF468	chr19:52845178-52845296(-)	Hsa-Let-7-P2a2_5p	118	22	-22.9	undefined	76	target 5' A U C G 3' GCAA UCU CUGCCUCA UGUU GGA GAUGGAGU miRNA 3' UUGAUA U 5'	https://bibiserv.cebitec.uni-bielefeld.de/spool?id=bibiserv2_2025-01-16_100949_SiIGA&name=ZNF468::chr19:52845178-52845296(-)_Hsa-Let-7-P2a2_5p_76.png&tool=rnahybrid&contenttype=image/png
ENSG00000262879	chr17:47033277-47033381(-)	Hsa-Let-7-P2a2_5p	104	22	-21.5	undefined	29	target 5' A CCUCC AG CGG A C 3' AGCU AUACA ACCU ACUGC UCA UUGA UAUGU UGGA UGAUG AGU miRNA 3' G 5'	https://bibiserv.cebitec.uni-bielefeld.de/spool?id=bibiserv2_2025-01-16_100949_SiIGA&name=ENSG00000262879::chr17:47033277-47033381(-)_Hsa-Let-7-P2a2_5p_29.png&tool=rnahybrid&contenttype=image/png
APBA2	chr15:29053844-29054835(+)	Hsa-Let-7-P2a2_5p	991	22	-26.4	undefined	498	target 5' A AAG AGG G 3' GGCUG GCAGCC ACUACC CA UUGAU UGUUGG UGAUGG GU miRNA 3' A A A 5'	https://bibiserv.cebitec.uni-bielefeld.de/spool?id=bibiserv2_2025-01-16_100949_SiIGA&name=APBA2::chr15:29053844-29054835(+)_Hsa-Let-7-P2a2_5p_498.png&tool=rnahybrid&contenttype=image/png
INTS3	chr1:153761019-153761109(+)	Hsa-Let-7-P2a2_5p	90	22	-21.4	undefined	9	target 5' A U G G 3' GUAU G CU CUACCUCA UAUG U GA GAUGGAGU miRNA 3' UUGA U G U 5'	https://bibiserv.cebitec.uni-bielefeld.de/spool?id=bibiserv2_2025-01-16_100949_SiIGA&name=INTS3::chr1:153761019-153761109(+)_Hsa-Let-7-P2a2_5p_9.png&tool=rnahybrid&contenttype=image/png
MMS19	chr10:97468965-97469104(-)	Hsa-Let-7-P2a2_5p	139	22	-20.2	undefined	79	target 5' U UGAG GA GAGG C 3' CUGUGC GGCU UGCU ACCUC GAUAUG UUGG AUGA UGGAG miRNA 3' UU U 5'	https://bibiserv.cebitec.uni-bielefeld.de/spool?id=bibiserv2_2025-01-16_100949_SiIGA&name=MMS19::chr10:97468965-97469104(-)_Hsa-Let-7-P2a2_5p_79.png&tool=rnahybrid&contenttype=image/png
ENSG00000288695	chr4:55364073-55364271(+)	Hsa-Let-7-P2a2_5p	198	22	-25.4	undefined	45	target 5' U C GAAGACUCUUCGAG U 3' GGCUG ACAGCUUAC UGCCUC UUGAU UGUUGGAUG AUGGAG miRNA 3' A U 5'	https://bibiserv.cebitec.uni-bielefeld.de/spool?id=bibiserv2_2025-01-16_100949_SiIGA&name=ENSG00000288695::chr4:55364073-55364271(+)_Hsa-Let-7-P2a2_5p_45.png&tool=rnahybrid&contenttype=image/png
FBXW4	chr10:101667885-101667980(-)	Hsa-Let-7-P2a2_5p	95	22	-22.4	undefined	75	target 5' U C G 3' GCUAU CAGCC AUUA CUCA UGAUA GUUGG UGAU GAGU miRNA 3' U U A G 5'	https://bibiserv.cebitec.uni-bielefeld.de/spool?id=bibiserv2_2025-01-16_100949_SiIGA&name=FBXW4::chr10:101667885-101667980(-)_Hsa-Let-7-P2a2_5p_75.png&tool=rnahybrid&contenttype=image/png
ALG3	chr3:184243790-184243996(-)	Hsa-Let-7-P2a2_5p	206	22	-22.3	undefined	23	target 5' U G G CCAGCG G 3' GCUG A AACC GCUACCU UGAU U UUGG UGAUGGA miRNA 3' U A G A GU 5'	https://bibiserv.cebitec.uni-bielefeld.de/spool?id=bibiserv2_2025-01-16_100949_SiIGA&name=ALG3::chr3:184243790-184243996(-)_Hsa-Let-7-P2a2_5p_23.png&tool=rnahybrid&contenttype=image/png
IGF2BP3	chr7:23418775-23418824(-)	Hsa-Let-7-P2a2_5p	49	22	-20.7	undefined	8	target 5' A UCAG AA CCC U 3' AACU AUACGA UAU GCCUCA UUGA UAUGUU AUG UGGAGU miRNA 3' GG A 5'	https://bibiserv.cebitec.uni-bielefeld.de/spool?id=bibiserv2_2025-01-16_100949_SiIGA&name=IGF2BP3::chr7:23418775-23418824(-)_Hsa-Let-7-P2a2_5p_8.png&tool=rnahybrid&contenttype=image/png
HIP1	chr7:75559731-75559915(-)	Hsa-Let-7-P2a2_5p	184	22	-20.7	undefined	93	target 5' C AAUU GGGCAGAACUGGACG G G 3' GACUGUG CCUGC A CUCA UUGAUAU GGAUG U GAGU miRNA 3' GUU A G 5'	https://bibiserv.cebitec.uni-bielefeld.de/spool?id=bibiserv2_2025-01-16_100949_SiIGA&name=HIP1::chr7:75559731-75559915(-)_Hsa-Let-7-P2a2_5p_93.png&tool=rnahybrid&contenttype=image/png
MPV17	chr2:27311898-27311951(-)	Hsa-Let-7-P2a2_5p	53	22	-24.8	undefined	9	target 5' U GUUA AACUU G 3' GCUGUGCA GCC CUACCU UGAUAUGU UGG GAUGGA miRNA 3' U AU GU 5'	https://bibiserv.cebitec.uni-bielefeld.de/spool?id=bibiserv2_2025-01-16_100949_SiIGA&name=MPV17::chr2:27311898-27311951(-)_Hsa-Let-7-P2a2_5p_9.png&tool=rnahybrid&contenttype=image/png
LAMB1	chr7:107939988-107940358(-)	Hsa-Let-7-P2a2_5p	370	22	-23.5	undefined	131	target 5' U C C C A 3' GACUG ACA CCUGC ACC UUGAU UGU GGAUG UGG miRNA 3' A U A AGU 5'	https://bibiserv.cebitec.uni-bielefeld.de/spool?id=bibiserv2_2025-01-16_100949_SiIGA&name=LAMB1::chr7:107939988-107940358(-)_Hsa-Let-7-P2a2_5p_131.png&tool=rnahybrid&contenttype=image/png
PABPC1L	chr20:44938673-44938748(+)	Hsa-Let-7-P2a2_5p	75	22	-21.4	undefined	35	target 5' A GGA GAAG G AUG C 3' GGCUAU GCAGCC GC UAC CA UUGAUA UGUUGG UG AUG GU miRNA 3' A GA 5'	https://bibiserv.cebitec.uni-bielefeld.de/spool?id=bibiserv2_2025-01-16_100949_SiIGA&name=PABPC1L::chr20:44938673-44938748(+)_Hsa-Let-7-P2a2_5p_35.png&tool=rnahybrid&contenttype=image/png
TARBP1	chr1:234427316-234427388(-)	Hsa-Let-7-P2a2_5p	72	22	-20.4	undefined	43	target 5' U AAA U 3' GACUGUGCGGC UAUUG UUGAUAUGUUG AUGAU miRNA 3' G GGAGU 5'	https://bibiserv.cebitec.uni-bielefeld.de/spool?id=bibiserv2_2025-01-16_100949_SiIGA&name=TARBP1::chr1:234427316-234427388(-)_Hsa-Let-7-P2a2_5p_43.png&tool=rnahybrid&contenttype=image/png
FANCB	chrX:14844855-14845286(-)	Hsa-Let-7-P2a2_5p	431	22	-22.3	undefined	222	target 5' A UG AUAA G 3' G UGUACAG UUACUGCU U AUAUGUU GAUGAUGG miRNA 3' UG G AGU 5'	https://bibiserv.cebitec.uni-bielefeld.de/spool?id=bibiserv2_2025-01-16_100949_SiIGA&name=FANCB::chrX:14844855-14845286(-)_Hsa-Let-7-P2a2_5p_222.png&tool=rnahybrid&contenttype=image/png
GZF1	chr20:23369583-23369741(+)	Hsa-Let-7-P2a2_5p	158	22	-20.4	undefined	4	target 5' A UC G 3' GCG CCUACUGCU UGU GGAUGAUGG miRNA 3' UUGAUA U AGU 5'	https://bibiserv.cebitec.uni-bielefeld.de/spool?id=bibiserv2_2025-01-16_100949_SiIGA&name=GZF1::chr20:23369583-23369741(+)_Hsa-Let-7-P2a2_5p_4.png&tool=rnahybrid&contenttype=image/png
ZC3H4	chr19:47069091-47069343(-)	Hsa-Let-7-P2a2_5p	252	22	-20.9	undefined	129	target 5' C UU G 3' CUG AC CCUGC CCUCA GAU UG GGAUG GGAGU miRNA 3' UU A UU AU 5'	https://bibiserv.cebitec.uni-bielefeld.de/spool?id=bibiserv2_2025-01-16_100949_SiIGA&name=ZC3H4::chr19:47069091-47069343(-)_Hsa-Let-7-P2a2_5p_129.png&tool=rnahybrid&contenttype=image/png
ZNG1F	chr9:41170283-41170423(-)	Hsa-Let-7-P2a2_5p	140	22	-20.5	undefined	43	target 5' G UG C GG G 3' GACU ACA CC GCUACU UUGA UGU GG UGAUGG miRNA 3' UA U A AGU 5'	https://bibiserv.cebitec.uni-bielefeld.de/spool?id=bibiserv2_2025-01-16_100949_SiIGA&name=ZNG1F::chr9:41170283-41170423(-)_Hsa-Let-7-P2a2_5p_43.png&tool=rnahybrid&contenttype=image/png
MVK	chr12:109590682-109590861(+)	Hsa-Let-7-P2a2_5p	179	22	-20.5	undefined	59	target 5' G CU U 3' UGUG GACCUGC CCUC AUAU UUGGAUG GGAG miRNA 3' UUG G AU U 5'	https://bibiserv.cebitec.uni-bielefeld.de/spool?id=bibiserv2_2025-01-16_100949_SiIGA&name=MVK::chr12:109590682-109590861(+)_Hsa-Let-7-P2a2_5p_59.png&tool=rnahybrid&contenttype=image/png
MMS19	chr10:97468965-97469126(-)	Hsa-Let-7-P2a2_5p	161	22	-20.2	undefined	101	target 5' U UGAG GA GAGG C 3' CUGUGC GGCU UGCU ACCUC GAUAUG UUGG AUGA UGGAG miRNA 3' UU U 5'	https://bibiserv.cebitec.uni-bielefeld.de/spool?id=bibiserv2_2025-01-16_100949_SiIGA&name=MMS19::chr10:97468965-97469126(-)_Hsa-Let-7-P2a2_5p_101.png&tool=rnahybrid&contenttype=image/png
POLR2J3	chr7:102566581-102566996(-)	Hsa-Let-7-P2a3_5p	415	22	-20.5	undefined	99	target 5' A CCAU UG G 3' AUGCAG UCUGCU UUU UAUGUU AGAUGA GAG miRNA 3' UUGA UG U 5'	https://bibiserv.cebitec.uni-bielefeld.de/spool?id=bibiserv2_2025-01-16_100949_SiIGA&name=POLR2J3::chr7:102566581-102566996(-)_Hsa-Let-7-P2a3_5p_99.png&tool=rnahybrid&contenttype=image/png
GGA3	chr17:75240108-75240341(-)	Hsa-Let-7-P2a3_5p	233	22	-20.2	undefined	69	target 5' G A U C 3' GGCU GCAGUU GCUG CCUU UUGA UGUUAG UGAU GGAG miRNA 3' UA A U 5'	https://bibiserv.cebitec.uni-bielefeld.de/spool?id=bibiserv2_2025-01-16_100949_SiIGA&name=GGA3::chr17:75240108-75240341(-)_Hsa-Let-7-P2a3_5p_69.png&tool=rnahybrid&contenttype=image/png
ENSG00000284946	chr15:90981033-90981498(-)	Hsa-Let-7-P2a3_5p	465	22	-21	undefined	418	target 5' U UG UU G 3' CUGUGC CUGCU GCC GAUAUG GAUGA UGG miRNA 3' UU UUA AGU 5'	https://bibiserv.cebitec.uni-bielefeld.de/spool?id=bibiserv2_2025-01-16_100949_SiIGA&name=ENSG00000284946::chr15:90981033-90981498(-)_Hsa-Let-7-P2a3_5p_418.png&tool=rnahybrid&contenttype=image/png
NECAP1	chr12:8091850-8092675(+)	Hsa-Let-7-P2a3_5p	825	22	-25.7	undefined	408	target 5' C CACU AGCUUC A 3' ACUGUGCA GUC CUACCUCA UGAUAUGU UAG GAUGGAGU miRNA 3' U AU 5'	https://bibiserv.cebitec.uni-bielefeld.de/spool?id=bibiserv2_2025-01-16_100949_SiIGA&name=NECAP1::chr12:8091850-8092675(+)_Hsa-Let-7-P2a3_5p_408.png&tool=rnahybrid&contenttype=image/png
ADAM9	chr8:39018918-39021642(+)	Hsa-Let-7-P2a3_5p	2724	22	-23.2	undefined	2466	target 5' A U C G 3' GCGA UCU CUGCCUCA UGUU AGA GAUGGAGU miRNA 3' UUGAUA U 5'	https://bibiserv.cebitec.uni-bielefeld.de/spool?id=bibiserv2_2025-01-16_100949_SiIGA&name=ADAM9::chr8:39018918-39021642(+)_Hsa-Let-7-P2a3_5p_2466.png&tool=rnahybrid&contenttype=image/png
MAPK10	chr4:86098595-86101051(-)	Hsa-Let-7-P2a3_5p	2456	22	-24.3	undefined	1390	target 5' C GAAGGAAU G G 3' ACUA UGCAA UUGCUGCCUUA UGAU AUGUU GAUGAUGGAGU miRNA 3' U A 5'	https://bibiserv.cebitec.uni-bielefeld.de/spool?id=bibiserv2_2025-01-16_100949_SiIGA&name=MAPK10::chr4:86098595-86101051(-)_Hsa-Let-7-P2a3_5p_1390.png&tool=rnahybrid&contenttype=image/png
ZNF468	chr19:52845178-52845296(-)	Hsa-Let-7-P2a3_5p	118	22	-23.5	undefined	76	target 5' A U C G 3' GCAA UCU CUGCCUCA UGUU AGA GAUGGAGU miRNA 3' UUGAUA U 5'	https://bibiserv.cebitec.uni-bielefeld.de/spool?id=bibiserv2_2025-01-16_100949_SiIGA&name=ZNF468::chr19:52845178-52845296(-)_Hsa-Let-7-P2a3_5p_76.png&tool=rnahybrid&contenttype=image/png
APBA2	chr15:29053844-29054835(+)	Hsa-Let-7-P2a3_5p	991	22	-21.2	undefined	333	target 5' C C UCCG C 3' CUA UACA CUACUGCC GAU AUGU GAUGAUGG miRNA 3' UU UA AGU 5'	https://bibiserv.cebitec.uni-bielefeld.de/spool?id=bibiserv2_2025-01-16_100949_SiIGA&name=APBA2::chr15:29053844-29054835(+)_Hsa-Let-7-P2a3_5p_333.png&tool=rnahybrid&contenttype=image/png
INTS3	chr1:153761019-153761109(+)	Hsa-Let-7-P2a3_5p	90	22	-21.2	undefined	9	target 5' A UGG G 3' GUAU CU CUACCUCA UAUG GA GAUGGAGU miRNA 3' UUGA UUA U 5'	https://bibiserv.cebitec.uni-bielefeld.de/spool?id=bibiserv2_2025-01-16_100949_SiIGA&name=INTS3::chr1:153761019-153761109(+)_Hsa-Let-7-P2a3_5p_9.png&tool=rnahybrid&contenttype=image/png
ALG3	chr3:184243790-184243996(-)	Hsa-Let-7-P2a3_5p	206	22	-20.8	undefined	150	target 5' C UG CC C 3' CUGU A CUGC ACCUCA GAUA U GAUG UGGAGU miRNA 3' UU UG UA A 5'	https://bibiserv.cebitec.uni-bielefeld.de/spool?id=bibiserv2_2025-01-16_100949_SiIGA&name=ALG3::chr3:184243790-184243996(-)_Hsa-Let-7-P2a3_5p_150.png&tool=rnahybrid&contenttype=image/png
MPV17	chr2:27311898-27311951(-)	Hsa-Let-7-P2a3_5p	53	22	-23.6	undefined	9	target 5' U AGCCAACUU G 3' GCUGUGCAGUU CUACCU UGAUAUGUUAG GAUGGA miRNA 3' U AU GU 5'	https://bibiserv.cebitec.uni-bielefeld.de/spool?id=bibiserv2_2025-01-16_100949_SiIGA&name=MPV17::chr2:27311898-27311951(-)_Hsa-Let-7-P2a3_5p_9.png&tool=rnahybrid&contenttype=image/png
FANCB	chrX:14844855-14845286(-)	Hsa-Let-7-P2a3_5p	431	22	-20.1	undefined	222	target 5' A UG AUAA G 3' G UGUACAG UUACUGCU U AUAUGUU GAUGAUGG miRNA 3' UG A AGU 5'	https://bibiserv.cebitec.uni-bielefeld.de/spool?id=bibiserv2_2025-01-16_100949_SiIGA&name=FANCB::chrX:14844855-14845286(-)_Hsa-Let-7-P2a3_5p_222.png&tool=rnahybrid&contenttype=image/png
POLR2J3	chr7:102566581-102566996(-)	Hsa-Let-7-P2b1_5p	415	22	-20.5	undefined	99	target 5' A CCAU UG G 3' AUGCAG UCUGCU UUU UAUGUU AGAUGA GAG miRNA 3' UUGA UG U 5'	https://bibiserv.cebitec.uni-bielefeld.de/spool?id=bibiserv2_2025-01-16_100949_SiIGA&name=POLR2J3::chr7:102566581-102566996(-)_Hsa-Let-7-P2b1_5p_99.png&tool=rnahybrid&contenttype=image/png
GGA3	chr17:75240108-75240341(-)	Hsa-Let-7-P2b1_5p	233	22	-20.2	undefined	69	target 5' G A U C 3' GGCU GCAGUU GCUG CCUU UUGA UGUUAG UGAU GGAG miRNA 3' UA A U 5'	https://bibiserv.cebitec.uni-bielefeld.de/spool?id=bibiserv2_2025-01-16_100949_SiIGA&name=GGA3::chr17:75240108-75240341(-)_Hsa-Let-7-P2b1_5p_69.png&tool=rnahybrid&contenttype=image/png
ENSG00000284946	chr15:90981033-90981498(-)	Hsa-Let-7-P2b1_5p	465	22	-21	undefined	418	target 5' U UG UU G 3' CUGUGC CUGCU GCC GAUAUG GAUGA UGG miRNA 3' UU UUA AGU 5'	https://bibiserv.cebitec.uni-bielefeld.de/spool?id=bibiserv2_2025-01-16_100949_SiIGA&name=ENSG00000284946::chr15:90981033-90981498(-)_Hsa-Let-7-P2b1_5p_418.png&tool=rnahybrid&contenttype=image/png
NECAP1	chr12:8091850-8092675(+)	Hsa-Let-7-P2b1_5p	825	22	-25.7	undefined	408	target 5' C CACU AGCUUC A 3' ACUGUGCA GUC CUACCUCA UGAUAUGU UAG GAUGGAGU miRNA 3' U AU 5'	https://bibiserv.cebitec.uni-bielefeld.de/spool?id=bibiserv2_2025-01-16_100949_SiIGA&name=NECAP1::chr12:8091850-8092675(+)_Hsa-Let-7-P2b1_5p_408.png&tool=rnahybrid&contenttype=image/png
ADAM9	chr8:39018918-39021642(+)	Hsa-Let-7-P2b1_5p	2724	22	-23.2	undefined	2466	target 5' A U C G 3' GCGA UCU CUGCCUCA UGUU AGA GAUGGAGU miRNA 3' UUGAUA U 5'	https://bibiserv.cebitec.uni-bielefeld.de/spool?id=bibiserv2_2025-01-16_100949_SiIGA&name=ADAM9::chr8:39018918-39021642(+)_Hsa-Let-7-P2b1_5p_2466.png&tool=rnahybrid&contenttype=image/png
MAPK10	chr4:86098595-86101051(-)	Hsa-Let-7-P2b1_5p	2456	22	-24.3	undefined	1390	target 5' C GAAGGAAU G G 3' ACUA UGCAA UUGCUGCCUUA UGAU AUGUU GAUGAUGGAGU miRNA 3' U A 5'	https://bibiserv.cebitec.uni-bielefeld.de/spool?id=bibiserv2_2025-01-16_100949_SiIGA&name=MAPK10::chr4:86098595-86101051(-)_Hsa-Let-7-P2b1_5p_1390.png&tool=rnahybrid&contenttype=image/png
ZNF468	chr19:52845178-52845296(-)	Hsa-Let-7-P2b1_5p	118	22	-23.5	undefined	76	target 5' A U C G 3' GCAA UCU CUGCCUCA UGUU AGA GAUGGAGU miRNA 3' UUGAUA U 5'	https://bibiserv.cebitec.uni-bielefeld.de/spool?id=bibiserv2_2025-01-16_100949_SiIGA&name=ZNF468::chr19:52845178-52845296(-)_Hsa-Let-7-P2b1_5p_76.png&tool=rnahybrid&contenttype=image/png
APBA2	chr15:29053844-29054835(+)	Hsa-Let-7-P2b1_5p	991	22	-21.2	undefined	333	target 5' C C UCCG C 3' CUA UACA CUACUGCC GAU AUGU GAUGAUGG miRNA 3' UU UA AGU 5'	https://bibiserv.cebitec.uni-bielefeld.de/spool?id=bibiserv2_2025-01-16_100949_SiIGA&name=APBA2::chr15:29053844-29054835(+)_Hsa-Let-7-P2b1_5p_333.png&tool=rnahybrid&contenttype=image/png
INTS3	chr1:153761019-153761109(+)	Hsa-Let-7-P2b1_5p	90	22	-21.2	undefined	9	target 5' A UGG G 3' GUAU CU CUACCUCA UAUG GA GAUGGAGU miRNA 3' UUGA UUA U 5'	https://bibiserv.cebitec.uni-bielefeld.de/spool?id=bibiserv2_2025-01-16_100949_SiIGA&name=INTS3::chr1:153761019-153761109(+)_Hsa-Let-7-P2b1_5p_9.png&tool=rnahybrid&contenttype=image/png
ALG3	chr3:184243790-184243996(-)	Hsa-Let-7-P2b1_5p	206	22	-20.8	undefined	150	target 5' C UG CC C 3' CUGU A CUGC ACCUCA GAUA U GAUG UGGAGU miRNA 3' UU UG UA A 5'	https://bibiserv.cebitec.uni-bielefeld.de/spool?id=bibiserv2_2025-01-16_100949_SiIGA&name=ALG3::chr3:184243790-184243996(-)_Hsa-Let-7-P2b1_5p_150.png&tool=rnahybrid&contenttype=image/png
MPV17	chr2:27311898-27311951(-)	Hsa-Let-7-P2b1_5p	53	22	-23.6	undefined	9	target 5' U AGCCAACUU G 3' GCUGUGCAGUU CUACCU UGAUAUGUUAG GAUGGA miRNA 3' U AU GU 5'	https://bibiserv.cebitec.uni-bielefeld.de/spool?id=bibiserv2_2025-01-16_100949_SiIGA&name=MPV17::chr2:27311898-27311951(-)_Hsa-Let-7-P2b1_5p_9.png&tool=rnahybrid&contenttype=image/png
FANCB	chrX:14844855-14845286(-)	Hsa-Let-7-P2b1_5p	431	22	-20.1	undefined	222	target 5' A UG AUAA G 3' G UGUACAG UUACUGCU U AUAUGUU GAUGAUGG miRNA 3' UG A AGU 5'	https://bibiserv.cebitec.uni-bielefeld.de/spool?id=bibiserv2_2025-01-16_100949_SiIGA&name=FANCB::chrX:14844855-14845286(-)_Hsa-Let-7-P2b1_5p_222.png&tool=rnahybrid&contenttype=image/png
MAPK10	chr4:86194335-86194407(-)	Hsa-Let-7-P2b2_5p	72	22	-21	undefined	9	target 5' G UC UU UA G G 3' AGCC CAU CU UACUACU CA UUGG GUG GG AUGAUGG GU miRNA 3' U UU A 5'	https://bibiserv.cebitec.uni-bielefeld.de/spool?id=bibiserv2_2025-01-16_100949_SiIGA&name=MAPK10::chr4:86194335-86194407(-)_Hsa-Let-7-P2b2_5p_9.png&tool=rnahybrid&contenttype=image/png
OFD1	chrX:13751248-13751368(+)	Hsa-Let-7-P2b2_5p	120	22	-20.6	undefined	84	target 5' A GAA G A 3' GACC UAUGACC A CUCA UUGG GUGUUGG U GAGU miRNA 3' U AUGA G 5'	https://bibiserv.cebitec.uni-bielefeld.de/spool?id=bibiserv2_2025-01-16_100949_SiIGA&name=OFD1::chrX:13751248-13751368(+)_Hsa-Let-7-P2b2_5p_84.png&tool=rnahybrid&contenttype=image/png
SGPL1	chr10:70873525-70873589(+)	Hsa-Let-7-P2b2_5p	64	22	-22.6	undefined	31	target 5' A CAAA U C U A 3' GAUCAU AC GCU GCU CCUCA UUGGUG UG UGG UGA GGAGU miRNA 3' U A U 5'	https://bibiserv.cebitec.uni-bielefeld.de/spool?id=bibiserv2_2025-01-16_100949_SiIGA&name=SGPL1::chr10:70873525-70873589(+)_Hsa-Let-7-P2b2_5p_31.png&tool=rnahybrid&contenttype=image/png
POLR2J3	chr7:102566581-102566996(-)	Hsa-Let-7-P2b2_5p	415	22	-26.6	undefined	189	target 5' U U G 3' GACCGCACAG CC CCUCA UUGGUGUGUU GG GGAGU miRNA 3' AUGAU 5'	https://bibiserv.cebitec.uni-bielefeld.de/spool?id=bibiserv2_2025-01-16_100949_SiIGA&name=POLR2J3::chr7:102566581-102566996(-)_Hsa-Let-7-P2b2_5p_189.png&tool=rnahybrid&contenttype=image/png
GGA3	chr17:75240108-75240341(-)	Hsa-Let-7-P2b2_5p	233	22	-22.9	undefined	12	target 5' G GUG A GUGCCAAGG C 3' GAUCG ACAGC CUACU ACCUC UUGGU UGUUG GAUGA UGGAG miRNA 3' G U 5'	https://bibiserv.cebitec.uni-bielefeld.de/spool?id=bibiserv2_2025-01-16_100949_SiIGA&name=GGA3::chr17:75240108-75240341(-)_Hsa-Let-7-P2b2_5p_12.png&tool=rnahybrid&contenttype=image/png
ENSG00000284946	chr15:90981033-90981498(-)	Hsa-Let-7-P2b2_5p	465	22	-23.4	undefined	413	target 5' U U UG G 3' AGCC C UG CUGCUGCUUU UUGG G GU GAUGAUGGAG miRNA 3' U U UG U 5'	https://bibiserv.cebitec.uni-bielefeld.de/spool?id=bibiserv2_2025-01-16_100949_SiIGA&name=ENSG00000284946::chr15:90981033-90981498(-)_Hsa-Let-7-P2b2_5p_413.png&tool=rnahybrid&contenttype=image/png
NECAP1	chr12:8091850-8092675(+)	Hsa-Let-7-P2b2_5p	825	22	-29.3	undefined	411	target 5' U UG UGUC C A 3' G CACAC AGCUU CUACCUCA U GUGUG UUGGA GAUGGAGU miRNA 3' UG U 5'	https://bibiserv.cebitec.uni-bielefeld.de/spool?id=bibiserv2_2025-01-16_100949_SiIGA&name=NECAP1::chr12:8091850-8092675(+)_Hsa-Let-7-P2b2_5p_411.png&tool=rnahybrid&contenttype=image/png
ADAM9	chr8:39018918-39021642(+)	Hsa-Let-7-P2b2_5p	2724	22	-25.7	undefined	1290	target 5' C UGCACU GGGUGACAGAGGGAG UC A 3' GCCAC GCAGCCU ACU AUCUCA UGGUG UGUUGGA UGA UGGAGU miRNA 3' U 5'	https://bibiserv.cebitec.uni-bielefeld.de/spool?id=bibiserv2_2025-01-16_100949_SiIGA&name=ADAM9::chr8:39018918-39021642(+)_Hsa-Let-7-P2b2_5p_1290.png&tool=rnahybrid&contenttype=image/png
DDX39A	chr19:14409447-14409535(-)	Hsa-Let-7-P2b2_5p	88	22	-24	undefined	53	target 5' G UG CC UG C 3' UC ACGGCCU ACU UUU GG UGUUGGA UGA GAG miRNA 3' UU UG UG U 5'	https://bibiserv.cebitec.uni-bielefeld.de/spool?id=bibiserv2_2025-01-16_100949_SiIGA&name=DDX39A::chr19:14409447-14409535(-)_Hsa-Let-7-P2b2_5p_53.png&tool=rnahybrid&contenttype=image/png
HAX1	chr1:154273598-154273773(+)	Hsa-Let-7-P2b2_5p	175	22	-24.7	undefined	142	target 5' C CCCA AAC C U 3' CCAU GCA ACCUGC ACCUU GGUG UGU UGGAUG UGGAG miRNA 3' UU A U 5'	https://bibiserv.cebitec.uni-bielefeld.de/spool?id=bibiserv2_2025-01-16_100949_SiIGA&name=HAX1::chr1:154273598-154273773(+)_Hsa-Let-7-P2b2_5p_142.png&tool=rnahybrid&contenttype=image/png
TBC1D20	chr20:441689-441856(-)	Hsa-Let-7-P2b2_5p	167	22	-21.1	undefined	22	target 5' A G G C G 3' GAC ACG G AUC ACU CCUCA UUG UGU U UGG UGA GGAGU miRNA 3' G G A U 5'	https://bibiserv.cebitec.uni-bielefeld.de/spool?id=bibiserv2_2025-01-16_100949_SiIGA&name=TBC1D20::chr20:441689-441856(-)_Hsa-Let-7-P2b2_5p_22.png&tool=rnahybrid&contenttype=image/png
MAPK10	chr4:86098595-86101051(-)	Hsa-Let-7-P2b2_5p	2456	22	-29	undefined	1498	target 5' U GAAAA UG C 3' AUCAUGCA ACCUGCU CUC UGGUGUGU UGGAUGA GAG miRNA 3' U UG U 5'	https://bibiserv.cebitec.uni-bielefeld.de/spool?id=bibiserv2_2025-01-16_100949_SiIGA&name=MAPK10::chr4:86098595-86101051(-)_Hsa-Let-7-P2b2_5p_1498.png&tool=rnahybrid&contenttype=image/png
MED12	chrX:71137780-71137855(+)	Hsa-Let-7-P2b2_5p	75	22	-23.2	undefined	17	target 5' C UC A C 3' AGCUAC CAGCC GCCUUA UUGGUG GUUGG UGGAGU miRNA 3' U AUGA 5'	https://bibiserv.cebitec.uni-bielefeld.de/spool?id=bibiserv2_2025-01-16_100949_SiIGA&name=MED12::chrX:71137780-71137855(+)_Hsa-Let-7-P2b2_5p_17.png&tool=rnahybrid&contenttype=image/png
POLG	chr15:89318749-89318930(-)	Hsa-Let-7-P2b2_5p	181	22	-22.3	undefined	142	target 5' A C UUC U 3' GCAUAGCC CU ACCUC UGUGUUGG GA UGGAG miRNA 3' UUGG AU U 5'	https://bibiserv.cebitec.uni-bielefeld.de/spool?id=bibiserv2_2025-01-16_100949_SiIGA&name=POLG::chr15:89318749-89318930(-)_Hsa-Let-7-P2b2_5p_142.png&tool=rnahybrid&contenttype=image/png
MROH1	chr8:144260544-144260676(+)	Hsa-Let-7-P2b2_5p	132	22	-23.9	undefined	80	target 5' A UGCAGGG GUGAGGAGACGUAU A 3' GGCC GCACAGCCU GCUGC UUGG UGUGUUGGA UGAUG miRNA 3' GAGU 5'	https://bibiserv.cebitec.uni-bielefeld.de/spool?id=bibiserv2_2025-01-16_100949_SiIGA&name=MROH1::chr8:144260544-144260676(+)_Hsa-Let-7-P2b2_5p_80.png&tool=rnahybrid&contenttype=image/png
MPV17	chr2:27313074-27313109(-)	Hsa-Let-7-P2b2_5p	35	22	-21.7	undefined	4	target 5' C UG G GGGUGAC C 3' CC AU GGCCU AUUAUCUCA GG UG UUGGA UGAUGGAGU miRNA 3' UU UG 5'	https://bibiserv.cebitec.uni-bielefeld.de/spool?id=bibiserv2_2025-01-16_100949_SiIGA&name=MPV17::chr2:27313074-27313109(-)_Hsa-Let-7-P2b2_5p_4.png&tool=rnahybrid&contenttype=image/png
UNC13D	chr17:75836634-75836693(-)	Hsa-Let-7-P2b2_5p	59	22	-28.4	undefined	32	target 5' U C U 3' GACC UACGGCCU CU CCUCA UUGG GUGUUGGA GA GGAGU miRNA 3' U U U 5'	https://bibiserv.cebitec.uni-bielefeld.de/spool?id=bibiserv2_2025-01-16_100949_SiIGA&name=UNC13D::chr17:75836634-75836693(-)_Hsa-Let-7-P2b2_5p_32.png&tool=rnahybrid&contenttype=image/png
GABPA	chr21:25745209-25745354(+)	Hsa-Let-7-P2b2_5p	145	22	-20.8	undefined	12	target 5' A U A GAAUGUGUAA A 3' AACC ACGC GCC GCU GCC UUGG UGUG UGG UGA UGG miRNA 3' U A AGU 5'	https://bibiserv.cebitec.uni-bielefeld.de/spool?id=bibiserv2_2025-01-16_100949_SiIGA&name=GABPA::chr21:25745209-25745354(+)_Hsa-Let-7-P2b2_5p_12.png&tool=rnahybrid&contenttype=image/png
ZNF283	chr19:43837052-43837179(+)	Hsa-Let-7-P2b2_5p	127	22	-20.6	undefined	23	target 5' U G 3' GGCCAU CGACUU CU CUCA UUGGUG GUUGGA GA GAGU miRNA 3' U U UG 5'	https://bibiserv.cebitec.uni-bielefeld.de/spool?id=bibiserv2_2025-01-16_100949_SiIGA&name=ZNF283::chr19:43837052-43837179(+)_Hsa-Let-7-P2b2_5p_23.png&tool=rnahybrid&contenttype=image/png
ZNF468	chr19:52845178-52845296(-)	Hsa-Let-7-P2b2_5p	118	22	-25	undefined	59	target 5' U UUCCCAGGUUCAA U C G 3' CCAC GCAA UCU CUGCCUCA GGUG UGUU GGA GAUGGAGU miRNA 3' UU U 5'	https://bibiserv.cebitec.uni-bielefeld.de/spool?id=bibiserv2_2025-01-16_100949_SiIGA&name=ZNF468::chr19:52845178-52845296(-)_Hsa-Let-7-P2b2_5p_59.png&tool=rnahybrid&contenttype=image/png
ENSG00000262879	chr17:47033277-47033381(-)	Hsa-Let-7-P2b2_5p	104	22	-27	undefined	7	target 5' G UCUCCCCAC AAGCUCCUCCA AAG G 3' AGCCACACA ACC UAC ACCUCG UUGGUGUGU UGG AUG UGGAGU miRNA 3' A 5'	https://bibiserv.cebitec.uni-bielefeld.de/spool?id=bibiserv2_2025-01-16_100949_SiIGA&name=ENSG00000262879::chr17:47033277-47033381(-)_Hsa-Let-7-P2b2_5p_7.png&tool=rnahybrid&contenttype=image/png
FBXL20	chr17:39285477-39285573(-)	Hsa-Let-7-P2b2_5p	96	22	-22.9	undefined	46	target 5' U UG UU A A 3' GACU GC CCUG UAC UCA UUGG UG GGAU AUG AGU miRNA 3' UG UU G G 5'	https://bibiserv.cebitec.uni-bielefeld.de/spool?id=bibiserv2_2025-01-16_100949_SiIGA&name=FBXL20::chr17:39285477-39285573(-)_Hsa-Let-7-P2b2_5p_46.png&tool=rnahybrid&contenttype=image/png
ANKS3	chr16:4714050-4714186(-)	Hsa-Let-7-P2b2_5p	136	22	-24.2	undefined	21	target 5' A AGUGGAGCC CGGA G A 3' GACCAC ACAGCC UGCU GCC UUGGUG UGUUGG AUGA UGG miRNA 3' AGU 5'	https://bibiserv.cebitec.uni-bielefeld.de/spool?id=bibiserv2_2025-01-16_100949_SiIGA&name=ANKS3::chr16:4714050-4714186(-)_Hsa-Let-7-P2b2_5p_21.png&tool=rnahybrid&contenttype=image/png
APBA2	chr15:29053844-29054835(+)	Hsa-Let-7-P2b2_5p	991	22	-28.8	undefined	520	target 5' C G A U 3' CCA ACGGCC ACUGCC CA GGU UGUUGG UGAUGG GU miRNA 3' UU G A A 5'	https://bibiserv.cebitec.uni-bielefeld.de/spool?id=bibiserv2_2025-01-16_100949_SiIGA&name=APBA2::chr15:29053844-29054835(+)_Hsa-Let-7-P2b2_5p_520.png&tool=rnahybrid&contenttype=image/png
CHRNA7	chr15:32111789-32111899(+)	Hsa-Let-7-P2b2_5p	110	22	-20.5	undefined	85	target 5' A G U UCU AA G 3' AACCA ACA UCU CUAU CA UUGGU UGU GGA GAUG GU miRNA 3' G U U GA 5'	https://bibiserv.cebitec.uni-bielefeld.de/spool?id=bibiserv2_2025-01-16_100949_SiIGA&name=CHRNA7::chr15:32111789-32111899(+)_Hsa-Let-7-P2b2_5p_85.png&tool=rnahybrid&contenttype=image/png
ARID4A	chr14:58347019-58347117(+)	Hsa-Let-7-P2b2_5p	98	22	-22.4	undefined	39	target 5' C UG UU AUUUUGAAUUCA C 3' CU GCA CCU GCUGCUUC GG UGU GGA UGAUGGAG miRNA 3' UU UG U U 5'	https://bibiserv.cebitec.uni-bielefeld.de/spool?id=bibiserv2_2025-01-16_100949_SiIGA&name=ARID4A::chr14:58347019-58347117(+)_Hsa-Let-7-P2b2_5p_39.png&tool=rnahybrid&contenttype=image/png
INTS3	chr1:153761019-153761109(+)	Hsa-Let-7-P2b2_5p	90	22	-20.8	undefined	7	target 5' A G UG G 3' AA UAU G CU CUACCUCA UU GUG U GG GAUGGAGU miRNA 3' G UG U AU 5'	https://bibiserv.cebitec.uni-bielefeld.de/spool?id=bibiserv2_2025-01-16_100949_SiIGA&name=INTS3::chr1:153761019-153761109(+)_Hsa-Let-7-P2b2_5p_7.png&tool=rnahybrid&contenttype=image/png
MMS19	chr10:97468965-97469104(-)	Hsa-Let-7-P2b2_5p	139	22	-26.3	undefined	36	target 5' G UG CUCC C G 3' GGCC GCGGCC ACU CCU UUGG UGUUGG UGA GGA miRNA 3' UG A U GU 5'	https://bibiserv.cebitec.uni-bielefeld.de/spool?id=bibiserv2_2025-01-16_100949_SiIGA&name=MMS19::chr10:97468965-97469104(-)_Hsa-Let-7-P2b2_5p_36.png&tool=rnahybrid&contenttype=image/png
ENSG00000288695	chr4:55364073-55364271(+)	Hsa-Let-7-P2b2_5p	198	22	-30.4	undefined	45	target 5' U GAAGACUCUUCGAG U 3' GGCUGCACAGCUUAC UGCCUC UUGGUGUGUUGGAUG AUGGAG miRNA 3' U 5'	https://bibiserv.cebitec.uni-bielefeld.de/spool?id=bibiserv2_2025-01-16_100949_SiIGA&name=ENSG00000288695::chr4:55364073-55364271(+)_Hsa-Let-7-P2b2_5p_45.png&tool=rnahybrid&contenttype=image/png
FBXW4	chr10:101667885-101667980(-)	Hsa-Let-7-P2b2_5p	95	22	-21.5	undefined	75	target 5' U C G 3' GCUAU CAGCC AUUA CUCA UGGUG GUUGG UGAU GAGU miRNA 3' U U A G 5'	https://bibiserv.cebitec.uni-bielefeld.de/spool?id=bibiserv2_2025-01-16_100949_SiIGA&name=FBXW4::chr10:101667885-101667980(-)_Hsa-Let-7-P2b2_5p_75.png&tool=rnahybrid&contenttype=image/png
ALG3	chr3:184243790-184243996(-)	Hsa-Let-7-P2b2_5p	206	22	-24.2	undefined	142	target 5' C UG CCUGUUGA CC C 3' ACC GC CUGC ACCUCA UGG UG GAUG UGGAGU miRNA 3' U UG UUG A 5'	https://bibiserv.cebitec.uni-bielefeld.de/spool?id=bibiserv2_2025-01-16_100949_SiIGA&name=ALG3::chr3:184243790-184243996(-)_Hsa-Let-7-P2b2_5p_142.png&tool=rnahybrid&contenttype=image/png
IGF2BP3	chr7:23418775-23418824(-)	Hsa-Let-7-P2b2_5p	49	22	-20.7	undefined	8	target 5' A UCAG AA CCC U 3' AACU AUACGA UAU GCCUCA UUGG UGUGUU AUG UGGAGU miRNA 3' GG A 5'	https://bibiserv.cebitec.uni-bielefeld.de/spool?id=bibiserv2_2025-01-16_100949_SiIGA&name=IGF2BP3::chr7:23418775-23418824(-)_Hsa-Let-7-P2b2_5p_8.png&tool=rnahybrid&contenttype=image/png
HIP1	chr7:75559731-75559915(-)	Hsa-Let-7-P2b2_5p	184	22	-24.5	undefined	27	target 5' G U GA GGAAGCAGAUCUG GAG G 3' GGCCACG CAGC GCU GCC CA UUGGUGU GUUG UGA UGG GU miRNA 3' GA A 5'	https://bibiserv.cebitec.uni-bielefeld.de/spool?id=bibiserv2_2025-01-16_100949_SiIGA&name=HIP1::chr7:75559731-75559915(-)_Hsa-Let-7-P2b2_5p_27.png&tool=rnahybrid&contenttype=image/png
MPV17	chr2:27311898-27311951(-)	Hsa-Let-7-P2b2_5p	53	22	-22.7	undefined	12	target 5' U UG GU AACUU G 3' G CA UAGCC CUACCU U GU GUUGG GAUGGA miRNA 3' UG GU AU GU 5'	https://bibiserv.cebitec.uni-bielefeld.de/spool?id=bibiserv2_2025-01-16_100949_SiIGA&name=MPV17::chr2:27311898-27311951(-)_Hsa-Let-7-P2b2_5p_12.png&tool=rnahybrid&contenttype=image/png
CRTC2	chr1:153953265-153953369(-)	Hsa-Let-7-P2b2_5p	104	22	-23	undefined	68	target 5' C CU CAGCAUC G 3' CCACAC CC CUGCC CA GGUGUG GG GAUGG GU miRNA 3' UU UU AU A 5'	https://bibiserv.cebitec.uni-bielefeld.de/spool?id=bibiserv2_2025-01-16_100949_SiIGA&name=CRTC2::chr1:153953265-153953369(-)_Hsa-Let-7-P2b2_5p_68.png&tool=rnahybrid&contenttype=image/png
LAMB1	chr7:107939988-107940358(-)	Hsa-Let-7-P2b2_5p	370	22	-28.5	undefined	131	target 5' U C C A 3' GACUGCACA CCUGC ACC UUGGUGUGU GGAUG UGG miRNA 3' U A AGU 5'	https://bibiserv.cebitec.uni-bielefeld.de/spool?id=bibiserv2_2025-01-16_100949_SiIGA&name=LAMB1::chr7:107939988-107940358(-)_Hsa-Let-7-P2b2_5p_131.png&tool=rnahybrid&contenttype=image/png
PABPC1L	chr20:44938673-44938748(+)	Hsa-Let-7-P2b2_5p	75	22	-22.5	undefined	3	target 5' A G G GUG G AGG C 3' GAC A GCA GCC UGCUGC CA UUG U UGU UGG AUGAUG GU miRNA 3' G G GA 5'	https://bibiserv.cebitec.uni-bielefeld.de/spool?id=bibiserv2_2025-01-16_100949_SiIGA&name=PABPC1L::chr20:44938673-44938748(+)_Hsa-Let-7-P2b2_5p_3.png&tool=rnahybrid&contenttype=image/png
FANCB	chrX:14844855-14845286(-)	Hsa-Let-7-P2b2_5p	431	22	-20.8	undefined	284	target 5' U UU UGUA AAA U 3' G GCAC CUGCUAC UUA U UGUG GAUGAUG AGU miRNA 3' U GG UUG G 5'	https://bibiserv.cebitec.uni-bielefeld.de/spool?id=bibiserv2_2025-01-16_100949_SiIGA&name=FANCB::chrX:14844855-14845286(-)_Hsa-Let-7-P2b2_5p_284.png&tool=rnahybrid&contenttype=image/png
BCL2L13	chr22:17688985-17689142(+)	Hsa-Let-7-P2b2_5p	157	22	-23.7	undefined	5	target 5' C G G UUG G C 3' ACCA CACAG CU ACC UCA UGGU GUGUU GA UGG AGU miRNA 3' U G UGA 5'	https://bibiserv.cebitec.uni-bielefeld.de/spool?id=bibiserv2_2025-01-16_100949_SiIGA&name=BCL2L13::chr22:17688985-17689142(+)_Hsa-Let-7-P2b2_5p_5.png&tool=rnahybrid&contenttype=image/png
GZF1	chr20:23369583-23369741(+)	Hsa-Let-7-P2b2_5p	158	22	-21.5	undefined	135	target 5' U UCUU G AC 3' CCAC CGGC GC ACCUCA GGUG GUUG UG UGGAGU miRNA 3' UU U GA A 5'	https://bibiserv.cebitec.uni-bielefeld.de/spool?id=bibiserv2_2025-01-16_100949_SiIGA&name=GZF1::chr20:23369583-23369741(+)_Hsa-Let-7-P2b2_5p_135.png&tool=rnahybrid&contenttype=image/png
SNTB2	chr16:69260049-69260127(+)	Hsa-Let-7-P2b2_5p	78	22	-20.4	undefined	25	target 5' U AGGA UUGAU G A 3' AGC ACACG CCUAC GCU CA UUG UGUGU GGAUG UGG GU miRNA 3' G U A A 5'	https://bibiserv.cebitec.uni-bielefeld.de/spool?id=bibiserv2_2025-01-16_100949_SiIGA&name=SNTB2::chr16:69260049-69260127(+)_Hsa-Let-7-P2b2_5p_25.png&tool=rnahybrid&contenttype=image/png
MED12	chrX:71134356-71134466(+)	Hsa-Let-7-P2b2_5p	110	22	-26.5	undefined	41	target 5' A G GUGG A C 3' GACCACG A GCC UGCU CCUC UUGGUGU U UGG AUGA GGAG miRNA 3' G U U 5'	https://bibiserv.cebitec.uni-bielefeld.de/spool?id=bibiserv2_2025-01-16_100949_SiIGA&name=MED12::chrX:71134356-71134466(+)_Hsa-Let-7-P2b2_5p_41.png&tool=rnahybrid&contenttype=image/png
ZC3H4	chr19:47069091-47069343(-)	Hsa-Let-7-P2b2_5p	252	22	-26.7	undefined	128	target 5' C UG UU G 3' CC AC CCUGC CCUCA GG UG GGAUG GGAGU miRNA 3' UU UG UU AU 5'	https://bibiserv.cebitec.uni-bielefeld.de/spool?id=bibiserv2_2025-01-16_100949_SiIGA&name=ZC3H4::chr19:47069091-47069343(-)_Hsa-Let-7-P2b2_5p_128.png&tool=rnahybrid&contenttype=image/png
PRKCI	chr3:170267914-170268000(+)	Hsa-Let-7-P2b2_5p	86	22	-22.2	undefined	24	target 5' C UG AGAAA UUA UG A 3' GCCGC G GCU U UGCC UGGUG U UGG A AUGG miRNA 3' U UG UG AGU 5'	https://bibiserv.cebitec.uni-bielefeld.de/spool?id=bibiserv2_2025-01-16_100949_SiIGA&name=PRKCI::chr3:170267914-170268000(+)_Hsa-Let-7-P2b2_5p_24.png&tool=rnahybrid&contenttype=image/png
ZNG1F	chr9:41170283-41170423(-)	Hsa-Let-7-P2b2_5p	140	22	-25	undefined	43	target 5' G UG C GG G 3' GACU ACA CC GCUACU UUGG UGU GG UGAUGG miRNA 3' UG U A AGU 5'	https://bibiserv.cebitec.uni-bielefeld.de/spool?id=bibiserv2_2025-01-16_100949_SiIGA&name=ZNG1F::chr9:41170283-41170423(-)_Hsa-Let-7-P2b2_5p_43.png&tool=rnahybrid&contenttype=image/png
PTPN20	chr10:46932376-46932533(+)	Hsa-Let-7-P2b2_5p	157	22	-22.1	undefined	52	target 5' U U G A AAG U 3' GAC CACA GAC CU GCU CCUU UUG GUGU UUG GA UGA GGAG miRNA 3' G U U 5'	https://bibiserv.cebitec.uni-bielefeld.de/spool?id=bibiserv2_2025-01-16_100949_SiIGA&name=PTPN20::chr10:46932376-46932533(+)_Hsa-Let-7-P2b2_5p_52.png&tool=rnahybrid&contenttype=image/png
MVK	chr12:109590682-109590861(+)	Hsa-Let-7-P2b2_5p	179	22	-21.7	undefined	91	target 5' C GCUCUC G U ACCAACACCAAAGUC C 3' GCCA CA A CCUGCUG CCUCG UGGU GU U GGAUGAU GGAGU miRNA 3' U G U 5'	https://bibiserv.cebitec.uni-bielefeld.de/spool?id=bibiserv2_2025-01-16_100949_SiIGA&name=MVK::chr12:109590682-109590861(+)_Hsa-Let-7-P2b2_5p_91.png&tool=rnahybrid&contenttype=image/png
MMS19	chr10:97468965-97469126(-)	Hsa-Let-7-P2b2_5p	161	22	-26.3	undefined	58	target 5' G UG CUCC C G 3' GGCC GCGGCC ACU CCU UUGG UGUUGG UGA GGA miRNA 3' UG A U GU 5'	https://bibiserv.cebitec.uni-bielefeld.de/spool?id=bibiserv2_2025-01-16_100949_SiIGA&name=MMS19::chr10:97468965-97469126(-)_Hsa-Let-7-P2b2_5p_58.png&tool=rnahybrid&contenttype=image/png
SGPL1	chr10:70873525-70873589(+)	Hsa-Let-7-P2b3_5p	64	22	-20.2	undefined	37	target 5' U A U C U A 3' CAA AC GCU GCU CCUCA GUU UG UGA UGA GGAGU miRNA 3' UU A U A U 5'	https://bibiserv.cebitec.uni-bielefeld.de/spool?id=bibiserv2_2025-01-16_100949_SiIGA&name=SGPL1::chr10:70873525-70873589(+)_Hsa-Let-7-P2b3_5p_37.png&tool=rnahybrid&contenttype=image/png
NECAP1	chr12:8091850-8092675(+)	Hsa-Let-7-P2b3_5p	825	22	-26.1	undefined	415	target 5' C C U C A 3' ACA UG CAGCUU CUACCUCA UGU AU GUUGAA GAUGGAGU miRNA 3' U U U 5'	https://bibiserv.cebitec.uni-bielefeld.de/spool?id=bibiserv2_2025-01-16_100949_SiIGA&name=NECAP1::chr12:8091850-8092675(+)_Hsa-Let-7-P2b3_5p_415.png&tool=rnahybrid&contenttype=image/png
ADAM9	chr8:39018918-39021642(+)	Hsa-Let-7-P2b3_5p	2724	22	-21.7	undefined	2466	target 5' A CUC G 3' GCGAUU CUGCCUCA UGUUGA GAUGGAGU miRNA 3' UUGUUA AU 5'	https://bibiserv.cebitec.uni-bielefeld.de/spool?id=bibiserv2_2025-01-16_100949_SiIGA&name=ADAM9::chr8:39018918-39021642(+)_Hsa-Let-7-P2b3_5p_2466.png&tool=rnahybrid&contenttype=image/png
TBC1D20	chr20:441689-441856(-)	Hsa-Let-7-P2b3_5p	167	22	-21.6	undefined	18	target 5' C G GG AUCACU G 3' ACAA ACGAC GC CCUCA UGUU UGUUG UG GGAGU miRNA 3' U A AA AU 5'	https://bibiserv.cebitec.uni-bielefeld.de/spool?id=bibiserv2_2025-01-16_100949_SiIGA&name=TBC1D20::chr20:441689-441856(-)_Hsa-Let-7-P2b3_5p_18.png&tool=rnahybrid&contenttype=image/png
MAPK10	chr4:86098595-86101051(-)	Hsa-Let-7-P2b3_5p	2456	22	-26.2	undefined	1402	target 5' U G G 3' UGCAA UUGCUGCCUUA AUGUU AAUGAUGGAGU miRNA 3' UUGUU G 5'	https://bibiserv.cebitec.uni-bielefeld.de/spool?id=bibiserv2_2025-01-16_100949_SiIGA&name=MAPK10::chr4:86098595-86101051(-)_Hsa-Let-7-P2b3_5p_1402.png&tool=rnahybrid&contenttype=image/png
POLG	chr15:89318749-89318930(-)	Hsa-Let-7-P2b3_5p	181	22	-20.5	undefined	1	target 5' U 3' GUAU CUUGCUACCUU UAUG GAAUGAUGGAG miRNA 3' UUGU UU U 5'	https://bibiserv.cebitec.uni-bielefeld.de/spool?id=bibiserv2_2025-01-16_100949_SiIGA&name=POLG::chr15:89318749-89318930(-)_Hsa-Let-7-P2b3_5p_1.png&tool=rnahybrid&contenttype=image/png
ZNF468	chr19:52845178-52845296(-)	Hsa-Let-7-P2b3_5p	118	22	-22	undefined	76	target 5' A CUC G 3' GCAAUU CUGCCUCA UGUUGA GAUGGAGU miRNA 3' UUGUUA AU 5'	https://bibiserv.cebitec.uni-bielefeld.de/spool?id=bibiserv2_2025-01-16_100949_SiIGA&name=ZNF468::chr19:52845178-52845296(-)_Hsa-Let-7-P2b3_5p_76.png&tool=rnahybrid&contenttype=image/png
APBA2	chr15:29053844-29054835(+)	Hsa-Let-7-P2b3_5p	991	22	-20.6	undefined	494	target 5' C GGCUGAAG CAGG G 3' ACGA GCAGC ACUACC CA UGUU UGUUG UGAUGG GU miRNA 3' U A AA A 5'	https://bibiserv.cebitec.uni-bielefeld.de/spool?id=bibiserv2_2025-01-16_100949_SiIGA&name=APBA2::chr15:29053844-29054835(+)_Hsa-Let-7-P2b3_5p_494.png&tool=rnahybrid&contenttype=image/png
INTS3	chr1:153761019-153761109(+)	Hsa-Let-7-P2b3_5p	90	22	-20.2	undefined	8	target 5' A U G 3' AGUAU GGCU CUACCUCA UUAUG UUGA GAUGGAGU miRNA 3' UUG AU 5'	https://bibiserv.cebitec.uni-bielefeld.de/spool?id=bibiserv2_2025-01-16_100949_SiIGA&name=INTS3::chr1:153761019-153761109(+)_Hsa-Let-7-P2b3_5p_8.png&tool=rnahybrid&contenttype=image/png
ENSG00000288695	chr4:55364073-55364271(+)	Hsa-Let-7-P2b3_5p	198	22	-22.3	undefined	45	target 5' U UGC GAAGACUCUUCGAG U 3' GGC ACAGCUUAC UGCCUC UUG UGUUGAAUG AUGGAG miRNA 3' UUA U 5'	https://bibiserv.cebitec.uni-bielefeld.de/spool?id=bibiserv2_2025-01-16_100949_SiIGA&name=ENSG00000288695::chr4:55364073-55364271(+)_Hsa-Let-7-P2b3_5p_45.png&tool=rnahybrid&contenttype=image/png
ALG3	chr3:184243790-184243996(-)	Hsa-Let-7-P2b3_5p	206	22	-21.2	undefined	89	target 5' G GGC U C 3' GACAGUG AACU GCU CCUC UUGUUAU UUGA UGA GGAG miRNA 3' G A U U 5'	https://bibiserv.cebitec.uni-bielefeld.de/spool?id=bibiserv2_2025-01-16_100949_SiIGA&name=ALG3::chr3:184243790-184243996(-)_Hsa-Let-7-P2b3_5p_89.png&tool=rnahybrid&contenttype=image/png
MPV17	chr2:27311898-27311951(-)	Hsa-Let-7-P2b3_5p	53	22	-23.1	undefined	14	target 5' U UAGC G 3' GCAGU CAACUU CUACCU UGUUA GUUGAA GAUGGA miRNA 3' U U U GU 5'	https://bibiserv.cebitec.uni-bielefeld.de/spool?id=bibiserv2_2025-01-16_100949_SiIGA&name=MPV17::chr2:27311898-27311951(-)_Hsa-Let-7-P2b3_5p_14.png&tool=rnahybrid&contenttype=image/png
MED12	chrX:71134356-71134466(+)	Hsa-Let-7-P2b3_5p	110	22	-21.6	undefined	18	target 5' C GCA G 3' ACGGUGCAGC GC ACC CA UGUUAUGUUG UG UGG GU miRNA 3' U AA A A 5'	https://bibiserv.cebitec.uni-bielefeld.de/spool?id=bibiserv2_2025-01-16_100949_SiIGA&name=MED12::chrX:71134356-71134466(+)_Hsa-Let-7-P2b3_5p_18.png&tool=rnahybrid&contenttype=image/png
ZC3H4	chr19:47069091-47069343(-)	Hsa-Let-7-P2b3_5p	252	22	-21	undefined	9	target 5' G C AGA A 3' GGCA UACGA GCUGCC UUGU AUGUU UGAUGG miRNA 3' U GAA AGU 5'	https://bibiserv.cebitec.uni-bielefeld.de/spool?id=bibiserv2_2025-01-16_100949_SiIGA&name=ZC3H4::chr19:47069091-47069343(-)_Hsa-Let-7-P2b3_5p_9.png&tool=rnahybrid&contenttype=image/png
TMX1	chr14:51245358-51245454(+)	Hsa-Let-7-P2c1_5p	96	22	-20.3	undefined	44	target 5' A AGAAGUAGUAG G 3' GUGUAAUC GCCUCU UACGUUGG UGGAGA miRNA 3' UUGA AUGA 5'	https://bibiserv.cebitec.uni-bielefeld.de/spool?id=bibiserv2_2025-01-16_100949_SiIGA&name=TMX1::chr14:51245358-51245454(+)_Hsa-Let-7-P2c1_5p_44.png&tool=rnahybrid&contenttype=image/png
SGPL1	chr10:70873525-70873589(+)	Hsa-Let-7-P2c1_5p	64	22	-22.3	undefined	8	target 5' C UGAA A 3' GGCUAUGU GCUACC UUGAUACG UGAUGG miRNA 3' UUGGA AGA 5'	https://bibiserv.cebitec.uni-bielefeld.de/spool?id=bibiserv2_2025-01-16_100949_SiIGA&name=SGPL1::chr10:70873525-70873589(+)_Hsa-Let-7-P2c1_5p_8.png&tool=rnahybrid&contenttype=image/png
POLR2J3	chr7:102566581-102566996(-)	Hsa-Let-7-P2c1_5p	415	22	-24.1	undefined	99	target 5' A AUU G 3' AUGCAGCC CUGCUU UACGUUGG GAUGGA miRNA 3' UUGA AU GA 5'	https://bibiserv.cebitec.uni-bielefeld.de/spool?id=bibiserv2_2025-01-16_100949_SiIGA&name=POLR2J3::chr7:102566581-102566996(-)_Hsa-Let-7-P2c1_5p_99.png&tool=rnahybrid&contenttype=image/png
FOCAD	chr9:20933103-20933132(+)	Hsa-Let-7-P2c1_5p	29	22	-20	undefined	1	target 5' G UGUU UCCA C 3' UAUGU CCUAUU CUCU AUACG GGAUGA GAGA miRNA 3' UUG UU UG 5'	https://bibiserv.cebitec.uni-bielefeld.de/spool?id=bibiserv2_2025-01-16_100949_SiIGA&name=FOCAD::chr9:20933103-20933132(+)_Hsa-Let-7-P2c1_5p_1.png&tool=rnahybrid&contenttype=image/png
GGA3	chr17:75240108-75240341(-)	Hsa-Let-7-P2c1_5p	233	22	-23.1	undefined	28	target 5' U CAAG CC UUCCA G A 3' ACUGUGC GACCU ACU GC UC UGAUACG UUGGA UGA UG AG miRNA 3' U G A 5'	https://bibiserv.cebitec.uni-bielefeld.de/spool?id=bibiserv2_2025-01-16_100949_SiIGA&name=GGA3::chr17:75240108-75240341(-)_Hsa-Let-7-P2c1_5p_28.png&tool=rnahybrid&contenttype=image/png
ENSG00000284946	chr15:90981033-90981498(-)	Hsa-Let-7-P2c1_5p	465	22	-24.2	undefined	401	target 5' A GAGG U CUGUGCU G 3' GGCUA GC AGCCU GCUGCUUU UUGAU CG UUGGA UGAUGGAG miRNA 3' A A 5'	https://bibiserv.cebitec.uni-bielefeld.de/spool?id=bibiserv2_2025-01-16_100949_SiIGA&name=ENSG00000284946::chr15:90981033-90981498(-)_Hsa-Let-7-P2c1_5p_401.png&tool=rnahybrid&contenttype=image/png
NECAP1	chr12:8091850-8092675(+)	Hsa-Let-7-P2c1_5p	825	22	-29.4	undefined	408	target 5' C CACUGUCA C A 3' ACUGUGCA GCUU CUACCUC UGAUACGU UGGA GAUGGAG miRNA 3' U U A 5'	https://bibiserv.cebitec.uni-bielefeld.de/spool?id=bibiserv2_2025-01-16_100949_SiIGA&name=NECAP1::chr12:8091850-8092675(+)_Hsa-Let-7-P2c1_5p_408.png&tool=rnahybrid&contenttype=image/png
ADAM9	chr8:39018918-39021642(+)	Hsa-Let-7-P2c1_5p	2724	22	-26.1	undefined	171	target 5' A AA AAAUGUG A 3' AGCUA UGUAGC ACUGCCUUU UUGAU ACGUUG UGAUGGAGA miRNA 3' GA 5'	https://bibiserv.cebitec.uni-bielefeld.de/spool?id=bibiserv2_2025-01-16_100949_SiIGA&name=ADAM9::chr8:39018918-39021642(+)_Hsa-Let-7-P2c1_5p_171.png&tool=rnahybrid&contenttype=image/png
HAX1	chr1:154273598-154273773(+)	Hsa-Let-7-P2c1_5p	175	22	-23.8	undefined	150	target 5' A AAC C C 3' GCA ACCUGC ACCUUU CGU UGGAUG UGGAGA miRNA 3' UUGAUA A 5'	https://bibiserv.cebitec.uni-bielefeld.de/spool?id=bibiserv2_2025-01-16_100949_SiIGA&name=HAX1::chr1:154273598-154273773(+)_Hsa-Let-7-P2c1_5p_150.png&tool=rnahybrid&contenttype=image/png
MAPK10	chr4:86098595-86101051(-)	Hsa-Let-7-P2c1_5p	2456	22	-27.9	undefined	1501	target 5' C GAAAA UG C 3' AUGCA ACCUGCU CUC UACGU UGGAUGA GAG miRNA 3' UUGA UG A 5'	https://bibiserv.cebitec.uni-bielefeld.de/spool?id=bibiserv2_2025-01-16_100949_SiIGA&name=MAPK10::chr4:86098595-86101051(-)_Hsa-Let-7-P2c1_5p_1501.png&tool=rnahybrid&contenttype=image/png
POLG	chr15:89318749-89318930(-)	Hsa-Let-7-P2c1_5p	181	22	-23.9	undefined	1	target 5' U G 3' GUA CUUGCUACCUUU CGU GGAUGAUGGAGA miRNA 3' UUGAUA U 5'	https://bibiserv.cebitec.uni-bielefeld.de/spool?id=bibiserv2_2025-01-16_100949_SiIGA&name=POLG::chr15:89318749-89318930(-)_Hsa-Let-7-P2c1_5p_1.png&tool=rnahybrid&contenttype=image/png
MROH1	chr8:144260544-144260676(+)	Hsa-Let-7-P2c1_5p	132	22	-22.2	undefined	67	target 5' G GGCAG G AGGGGCACA G 3' GGCUA GCA GCCUGC GCCU UUGAU CGU UGGAUG UGGA miRNA 3' A A GA 5'	https://bibiserv.cebitec.uni-bielefeld.de/spool?id=bibiserv2_2025-01-16_100949_SiIGA&name=MROH1::chr8:144260544-144260676(+)_Hsa-Let-7-P2c1_5p_67.png&tool=rnahybrid&contenttype=image/png
UNC13D	chr17:75836634-75836693(-)	Hsa-Let-7-P2c1_5p	59	22	-28.7	undefined	21	target 5' C CCC U G C 3' AGCU UGC GACCUAC GCCUCU UUGA ACG UUGGAUG UGGAGA miRNA 3' U A 5'	https://bibiserv.cebitec.uni-bielefeld.de/spool?id=bibiserv2_2025-01-16_100949_SiIGA&name=UNC13D::chr17:75836634-75836693(-)_Hsa-Let-7-P2c1_5p_21.png&tool=rnahybrid&contenttype=image/png
ZNF283	chr19:43837052-43837179(+)	Hsa-Let-7-P2c1_5p	127	22	-20.5	undefined	19	target 5' G AUCG C 3' AUGUGGCC ACU UCUCU UACGUUGG UGA GGAGA miRNA 3' UUGA A U 5'	https://bibiserv.cebitec.uni-bielefeld.de/spool?id=bibiserv2_2025-01-16_100949_SiIGA&name=ZNF283::chr19:43837052-43837179(+)_Hsa-Let-7-P2c1_5p_19.png&tool=rnahybrid&contenttype=image/png
ZNF468	chr19:52845178-52845296(-)	Hsa-Let-7-P2c1_5p	118	22	-23.7	undefined	76	target 5' A U C A 3' GCAA UCU CUGCCUC CGUU GGA GAUGGAG miRNA 3' UUGAUA U A 5'	https://bibiserv.cebitec.uni-bielefeld.de/spool?id=bibiserv2_2025-01-16_100949_SiIGA&name=ZNF468::chr19:52845178-52845296(-)_Hsa-Let-7-P2c1_5p_76.png&tool=rnahybrid&contenttype=image/png
FBXL20	chr17:39285477-39285573(-)	Hsa-Let-7-P2c1_5p	96	22	-20.4	undefined	32	target 5' A CAG UG UG C 3' AACU GC ACCU ACU GCUUC UUGA CG UGGA UGA UGGAG miRNA 3' UA U A 5'	https://bibiserv.cebitec.uni-bielefeld.de/spool?id=bibiserv2_2025-01-16_100949_SiIGA&name=FBXL20::chr17:39285477-39285573(-)_Hsa-Let-7-P2c1_5p_32.png&tool=rnahybrid&contenttype=image/png
GCSH	chr16:81084462-81084594(-)	Hsa-Let-7-P2c1_5p	132	22	-20.4	undefined	19	target 5' A G A G GUGAA A 3' AA UGUG AA CUGCUA CUCU UU AUAC UU GAUGAU GAGA miRNA 3' G G G G 5'	https://bibiserv.cebitec.uni-bielefeld.de/spool?id=bibiserv2_2025-01-16_100949_SiIGA&name=GCSH::chr16:81084462-81084594(-)_Hsa-Let-7-P2c1_5p_19.png&tool=rnahybrid&contenttype=image/png
APBA2	chr15:29053844-29054835(+)	Hsa-Let-7-P2c1_5p	991	22	-27	undefined	498	target 5' A AAG AGG A 3' GGCUG GCAGCC ACUACC C UUGAU CGUUGG UGAUGG G miRNA 3' A A A A 5'	https://bibiserv.cebitec.uni-bielefeld.de/spool?id=bibiserv2_2025-01-16_100949_SiIGA&name=APBA2::chr15:29053844-29054835(+)_Hsa-Let-7-P2c1_5p_498.png&tool=rnahybrid&contenttype=image/png
ARID4A	chr14:58347019-58347117(+)	Hsa-Let-7-P2c1_5p	98	22	-20.5	undefined	36	target 5' G CUUG UU AUUUUGAAUUCA C 3' GAC GCA CCU GCUGCUUC UUG CGU GGA UGAUGGAG miRNA 3' AUA U A 5'	https://bibiserv.cebitec.uni-bielefeld.de/spool?id=bibiserv2_2025-01-16_100949_SiIGA&name=ARID4A::chr14:58347019-58347117(+)_Hsa-Let-7-P2c1_5p_36.png&tool=rnahybrid&contenttype=image/png
MMS19	chr10:97468965-97469104(-)	Hsa-Let-7-P2c1_5p	139	22	-22.4	undefined	79	target 5' U UGAG GA GAGG C 3' CUGUGC GGCU UGCU ACCUC GAUACG UUGG AUGA UGGAG miRNA 3' UU A 5'	https://bibiserv.cebitec.uni-bielefeld.de/spool?id=bibiserv2_2025-01-16_100949_SiIGA&name=MMS19::chr10:97468965-97469104(-)_Hsa-Let-7-P2c1_5p_79.png&tool=rnahybrid&contenttype=image/png
ENSG00000288695	chr4:55364073-55364271(+)	Hsa-Let-7-P2c1_5p	198	22	-24.9	undefined	160	target 5' U UG A G A 3' AACUGUGC AGCC A UGCC UUGAUACG UUGG U AUGG miRNA 3' A G AGA 5'	https://bibiserv.cebitec.uni-bielefeld.de/spool?id=bibiserv2_2025-01-16_100949_SiIGA&name=ENSG00000288695::chr4:55364073-55364271(+)_Hsa-Let-7-P2c1_5p_160.png&tool=rnahybrid&contenttype=image/png
FBXW4	chr10:101667885-101667980(-)	Hsa-Let-7-P2c1_5p	95	22	-25.4	undefined	1	target 5' UUG A 3' GUGUGGCCU GCCUC UACGUUGGA UGGAG miRNA 3' UUGA UGA A 5'	https://bibiserv.cebitec.uni-bielefeld.de/spool?id=bibiserv2_2025-01-16_100949_SiIGA&name=FBXW4::chr10:101667885-101667980(-)_Hsa-Let-7-P2c1_5p_1.png&tool=rnahybrid&contenttype=image/png
ALG3	chr3:184243790-184243996(-)	Hsa-Let-7-P2c1_5p	206	22	-24.6	undefined	155	target 5' U CCCACCUCACCC U UUUGC G 3' GACUG UGC CCUGCUG CCUCU UUGAU ACG GGAUGAU GGAGA miRNA 3' UU 5'	https://bibiserv.cebitec.uni-bielefeld.de/spool?id=bibiserv2_2025-01-16_100949_SiIGA&name=ALG3::chr3:184243790-184243996(-)_Hsa-Let-7-P2c1_5p_155.png&tool=rnahybrid&contenttype=image/png
HIP1	chr7:75559731-75559915(-)	Hsa-Let-7-P2c1_5p	184	22	-21.6	undefined	93	target 5' C AAUU GG A 3' GACUGUG CCUGC GC UUGAUAC GGAUG UG miRNA 3' GUU A GAGA 5'	https://bibiserv.cebitec.uni-bielefeld.de/spool?id=bibiserv2_2025-01-16_100949_SiIGA&name=HIP1::chr7:75559731-75559915(-)_Hsa-Let-7-P2c1_5p_93.png&tool=rnahybrid&contenttype=image/png
MPV17	chr2:27311898-27311951(-)	Hsa-Let-7-P2c1_5p	53	22	-26.8	undefined	9	target 5' U GUUA AACUU G 3' GCUGUGCA GCC CUACCU UGAUACGU UGG GAUGGA miRNA 3' U AU GA 5'	https://bibiserv.cebitec.uni-bielefeld.de/spool?id=bibiserv2_2025-01-16_100949_SiIGA&name=MPV17::chr2:27311898-27311951(-)_Hsa-Let-7-P2c1_5p_9.png&tool=rnahybrid&contenttype=image/png
LAMB1	chr7:107939988-107940358(-)	Hsa-Let-7-P2c1_5p	370	22	-21.4	undefined	131	target 5' U CACACCC C AG UU U G 3' GACUG UGC ACC UGCU GC CUCU UUGAU ACG UGG AUGA UG GAGA miRNA 3' U 5'	https://bibiserv.cebitec.uni-bielefeld.de/spool?id=bibiserv2_2025-01-16_100949_SiIGA&name=LAMB1::chr7:107939988-107940358(-)_Hsa-Let-7-P2c1_5p_131.png&tool=rnahybrid&contenttype=image/png
PABPC1L	chr20:44938673-44938748(+)	Hsa-Let-7-P2c1_5p	75	22	-21.6	undefined	35	target 5' A GGA GAAG G AUG A 3' GGCUAU GCAGCC GC UAC C UUGAUA CGUUGG UG AUG G miRNA 3' A GA A 5'	https://bibiserv.cebitec.uni-bielefeld.de/spool?id=bibiserv2_2025-01-16_100949_SiIGA&name=PABPC1L::chr20:44938673-44938748(+)_Hsa-Let-7-P2c1_5p_35.png&tool=rnahybrid&contenttype=image/png
TARBP1	chr1:234427316-234427388(-)	Hsa-Let-7-P2c1_5p	72	22	-22.4	undefined	43	target 5' U AAA U 3' GACUGUGCGGC UAUUG UUGAUACGUUG AUGAU miRNA 3' G GGAGA 5'	https://bibiserv.cebitec.uni-bielefeld.de/spool?id=bibiserv2_2025-01-16_100949_SiIGA&name=TARBP1::chr1:234427316-234427388(-)_Hsa-Let-7-P2c1_5p_43.png&tool=rnahybrid&contenttype=image/png
FANCB	chrX:14844855-14845286(-)	Hsa-Let-7-P2c1_5p	431	22	-20.2	undefined	387	target 5' C GG AAGU GAC C 3' AACU G ACCUACU AUUUC UUGA C UGGAUGA UGGAG miRNA 3' UA GU A 5'	https://bibiserv.cebitec.uni-bielefeld.de/spool?id=bibiserv2_2025-01-16_100949_SiIGA&name=FANCB::chrX:14844855-14845286(-)_Hsa-Let-7-P2c1_5p_387.png&tool=rnahybrid&contenttype=image/png
GZF1	chr20:23369583-23369741(+)	Hsa-Let-7-P2c1_5p	158	22	-22.2	undefined	4	target 5' A UC G 3' GCG CCUACUGCU CGU GGAUGAUGG miRNA 3' UUGAUA U AGA 5'	https://bibiserv.cebitec.uni-bielefeld.de/spool?id=bibiserv2_2025-01-16_100949_SiIGA&name=GZF1::chr20:23369583-23369741(+)_Hsa-Let-7-P2c1_5p_4.png&tool=rnahybrid&contenttype=image/png
ZC3H4	chr19:47069091-47069343(-)	Hsa-Let-7-P2c1_5p	252	22	-22.3	undefined	21	target 5' G CCAGG G GGGGA U 3' AGCUG G AGCCU GC ACCUCU UUGAU C UUGGA UG UGGAGA miRNA 3' A G A 5'	https://bibiserv.cebitec.uni-bielefeld.de/spool?id=bibiserv2_2025-01-16_100949_SiIGA&name=ZC3H4::chr19:47069091-47069343(-)_Hsa-Let-7-P2c1_5p_21.png&tool=rnahybrid&contenttype=image/png
MVK	chr12:109590682-109590861(+)	Hsa-Let-7-P2c1_5p	179	22	-23.6	undefined	59	target 5' G CU U 3' UGUG GACCUGC CCUCU AUAC UUGGAUG GGAGA miRNA 3' UUG G AU 5'	https://bibiserv.cebitec.uni-bielefeld.de/spool?id=bibiserv2_2025-01-16_100949_SiIGA&name=MVK::chr12:109590682-109590861(+)_Hsa-Let-7-P2c1_5p_59.png&tool=rnahybrid&contenttype=image/png
MMS19	chr10:97468965-97469126(-)	Hsa-Let-7-P2c1_5p	161	22	-22.4	undefined	101	target 5' U UGAG GA GAGG C 3' CUGUGC GGCU UGCU ACCUC GAUACG UUGG AUGA UGGAG miRNA 3' UU A 5'	https://bibiserv.cebitec.uni-bielefeld.de/spool?id=bibiserv2_2025-01-16_100949_SiIGA&name=MMS19::chr10:97468965-97469126(-)_Hsa-Let-7-P2c1_5p_101.png&tool=rnahybrid&contenttype=image/png
SGPL1	chr10:70873525-70873589(+)	Hsa-Let-7-P2c2_5p	64	22	-24.7	undefined	27	target 5' A AU CA CGCUU A 3' AACAG CAU AAACUGCU CCUCA UUGUC GUG UUUGAUGA GGAGU miRNA 3' U 5'	https://bibiserv.cebitec.uni-bielefeld.de/spool?id=bibiserv2_2025-01-16_100949_SiIGA&name=SGPL1::chr10:70873525-70873589(+)_Hsa-Let-7-P2c2_5p_27.png&tool=rnahybrid&contenttype=image/png
POLR2J3	chr7:102566581-102566996(-)	Hsa-Let-7-P2c2_5p	415	22	-25.3	undefined	101	target 5' U UU UG G 3' GCAGC CA CUGCU UUU UGUCG GU GAUGA GAG miRNA 3' U U UU UG U 5'	https://bibiserv.cebitec.uni-bielefeld.de/spool?id=bibiserv2_2025-01-16_100949_SiIGA&name=POLR2J3::chr7:102566581-102566996(-)_Hsa-Let-7-P2c2_5p_101.png&tool=rnahybrid&contenttype=image/png
GGA3	chr17:75240108-75240341(-)	Hsa-Let-7-P2c2_5p	233	22	-25.6	undefined	19	target 5' U U GU CAAGG C 3' GACAGCAC ACU GC ACCUC UUGUCGUG UGA UG UGGAG miRNA 3' UU A U 5'	https://bibiserv.cebitec.uni-bielefeld.de/spool?id=bibiserv2_2025-01-16_100949_SiIGA&name=GGA3::chr17:75240108-75240341(-)_Hsa-Let-7-P2c2_5p_19.png&tool=rnahybrid&contenttype=image/png
ENSG00000284946	chr15:90981033-90981498(-)	Hsa-Let-7-P2c2_5p	465	22	-24	undefined	329	target 5' A AACA G 3' GGCAUGAA UGCUACUUU UCGUGUUU AUGAUGGAG miRNA 3' UUG G U 5'	https://bibiserv.cebitec.uni-bielefeld.de/spool?id=bibiserv2_2025-01-16_100949_SiIGA&name=ENSG00000284946::chr15:90981033-90981498(-)_Hsa-Let-7-P2c2_5p_329.png&tool=rnahybrid&contenttype=image/png
NECAP1	chr12:8091850-8092675(+)	Hsa-Let-7-P2c2_5p	825	22	-29.1	undefined	402	target 5' U UGUGCACACUGUC UC A 3' GACAGCAC AGCU CUACCUCA UUGUCGUG UUGA GAUGGAGU miRNA 3' U U 5'	https://bibiserv.cebitec.uni-bielefeld.de/spool?id=bibiserv2_2025-01-16_100949_SiIGA&name=NECAP1::chr12:8091850-8092675(+)_Hsa-Let-7-P2c2_5p_402.png&tool=rnahybrid&contenttype=image/png
ADAM9	chr8:39018918-39021642(+)	Hsa-Let-7-P2c2_5p	2724	22	-24.4	undefined	165	target 5' C AAGCUAAAUGUA GUG U 3' AACAG GCAAAU ACUGCCUU UUGUC UGUUUG UGAUGGAG miRNA 3' G A U 5'	https://bibiserv.cebitec.uni-bielefeld.de/spool?id=bibiserv2_2025-01-16_100949_SiIGA&name=ADAM9::chr8:39018918-39021642(+)_Hsa-Let-7-P2c2_5p_165.png&tool=rnahybrid&contenttype=image/png
DDX39A	chr19:14409447-14409535(-)	Hsa-Let-7-P2c2_5p	88	22	-21.3	undefined	1	target 5' UG C CC A 3' G AGUGCGAGC GC GCC U UCGUGUUUG UG UGG miRNA 3' UG A A AGU 5'	https://bibiserv.cebitec.uni-bielefeld.de/spool?id=bibiserv2_2025-01-16_100949_SiIGA&name=DDX39A::chr19:14409447-14409535(-)_Hsa-Let-7-P2c2_5p_1.png&tool=rnahybrid&contenttype=image/png
HAX1	chr1:154273598-154273773(+)	Hsa-Let-7-P2c2_5p	175	22	-22	undefined	148	target 5' C AACAC C U 3' CAGCA CUGC ACCUU GUCGU GAUG UGGAG miRNA 3' UU GUUU A U 5'	https://bibiserv.cebitec.uni-bielefeld.de/spool?id=bibiserv2_2025-01-16_100949_SiIGA&name=HAX1::chr1:154273598-154273773(+)_Hsa-Let-7-P2c2_5p_148.png&tool=rnahybrid&contenttype=image/png
TBC1D20	chr20:441689-441856(-)	Hsa-Let-7-P2c2_5p	167	22	-20.1	undefined	22	target 5' A AUC G 3' GACG ACGGGC ACU CCUCA UUGU UGUUUG UGA GGAGU miRNA 3' CG A U 5'	https://bibiserv.cebitec.uni-bielefeld.de/spool?id=bibiserv2_2025-01-16_100949_SiIGA&name=TBC1D20::chr20:441689-441856(-)_Hsa-Let-7-P2c2_5p_22.png&tool=rnahybrid&contenttype=image/png
MAPK10	chr4:86098595-86101051(-)	Hsa-Let-7-P2c2_5p	2456	22	-23.9	undefined	1403	target 5' U G 3' GCAAGUUGCUGCCUUA UGUUUGAUGAUGGAGU miRNA 3' UUGUCG 5'	https://bibiserv.cebitec.uni-bielefeld.de/spool?id=bibiserv2_2025-01-16_100949_SiIGA&name=MAPK10::chr4:86098595-86101051(-)_Hsa-Let-7-P2c2_5p_1403.png&tool=rnahybrid&contenttype=image/png
MED12	chrX:71137780-71137855(+)	Hsa-Let-7-P2c2_5p	75	22	-21.3	undefined	5	target 5' C CCCCC CCAGCCA C 3' AUGGUGC AGCUACU GCCUUA UGUCGUG UUGAUGA UGGAGU miRNA 3' U U 5'	https://bibiserv.cebitec.uni-bielefeld.de/spool?id=bibiserv2_2025-01-16_100949_SiIGA&name=MED12::chrX:71137780-71137855(+)_Hsa-Let-7-P2c2_5p_5.png&tool=rnahybrid&contenttype=image/png
POLG	chr15:89318749-89318930(-)	Hsa-Let-7-P2c2_5p	181	22	-22.6	undefined	44	target 5' G G CCCUGUGG C 3' GGCAG GCAGA GCU ACCUUA UUGUC UGUUU UGA UGGAGU miRNA 3' G GA 5'	https://bibiserv.cebitec.uni-bielefeld.de/spool?id=bibiserv2_2025-01-16_100949_SiIGA&name=POLG::chr15:89318749-89318930(-)_Hsa-Let-7-P2c2_5p_44.png&tool=rnahybrid&contenttype=image/png
MPV17	chr2:27313074-27313109(-)	Hsa-Let-7-P2c2_5p	35	22	-20.1	undefined	8	target 5' G UG UGGGU C 3' A GGC C GAC AUUAUCUCA U UCG G UUG UGAUGGAGU miRNA 3' UG U U A 5'	https://bibiserv.cebitec.uni-bielefeld.de/spool?id=bibiserv2_2025-01-16_100949_SiIGA&name=MPV17::chr2:27313074-27313109(-)_Hsa-Let-7-P2c2_5p_8.png&tool=rnahybrid&contenttype=image/png
UNC13D	chr17:75836634-75836693(-)	Hsa-Let-7-P2c2_5p	59	22	-21.4	undefined	20	target 5' U UCCCU U C G U 3' CAGC GC GA CUAC GCCUC GUCG UG UU GAUG UGGAG miRNA 3' UU U A U 5'	https://bibiserv.cebitec.uni-bielefeld.de/spool?id=bibiserv2_2025-01-16_100949_SiIGA&name=UNC13D::chr17:75836634-75836693(-)_Hsa-Let-7-P2c2_5p_20.png&tool=rnahybrid&contenttype=image/png
GABPA	chr21:25745209-25745354(+)	Hsa-Let-7-P2c2_5p	145	22	-20.2	undefined	23	target 5' C UG UG UAA A 3' CAGC AA UG GCC GUCG UU AU UGG miRNA 3' UU UG UG GA AGU 5'	https://bibiserv.cebitec.uni-bielefeld.de/spool?id=bibiserv2_2025-01-16_100949_SiIGA&name=GABPA::chr21:25745209-25745354(+)_Hsa-Let-7-P2c2_5p_23.png&tool=rnahybrid&contenttype=image/png
ZNF468	chr19:52845178-52845296(-)	Hsa-Let-7-P2c2_5p	118	22	-24.5	undefined	75	target 5' A AUU C G 3' AGCA CU CUGCCUCA UCGU GA GAUGGAGU miRNA 3' UUG GUUU U 5'	https://bibiserv.cebitec.uni-bielefeld.de/spool?id=bibiserv2_2025-01-16_100949_SiIGA&name=ZNF468::chr19:52845178-52845296(-)_Hsa-Let-7-P2c2_5p_75.png&tool=rnahybrid&contenttype=image/png
FBXL20	chr17:39285477-39285573(-)	Hsa-Let-7-P2c2_5p	96	22	-21.3	undefined	38	target 5' A CUU UG U G 3' GGCAC GACU GCU CCU UCGUG UUGA UGA GGA miRNA 3' UUG U U GU 5'	https://bibiserv.cebitec.uni-bielefeld.de/spool?id=bibiserv2_2025-01-16_100949_SiIGA&name=FBXL20::chr17:39285477-39285573(-)_Hsa-Let-7-P2c2_5p_38.png&tool=rnahybrid&contenttype=image/png
ANKS3	chr16:4714050-4714186(-)	Hsa-Let-7-P2c2_5p	136	22	-23.9	undefined	55	target 5' A AUGAAGAUCGUG G 3' AGCAGUACGGAC AC GCCUU UUGUCGUGUUUG UG UGGAG miRNA 3' A A U 5'	https://bibiserv.cebitec.uni-bielefeld.de/spool?id=bibiserv2_2025-01-16_100949_SiIGA&name=ANKS3::chr16:4714050-4714186(-)_Hsa-Let-7-P2c2_5p_55.png&tool=rnahybrid&contenttype=image/png
TICRR	chr15:89599323-89599475(+)	Hsa-Let-7-P2c2_5p	152	22	-20.7	undefined	12	target 5' G G A A 3' AG A GAGCUGCUAUC UC U UUUGAUGAUGG miRNA 3' UUG G G AGU 5'	https://bibiserv.cebitec.uni-bielefeld.de/spool?id=bibiserv2_2025-01-16_100949_SiIGA&name=TICRR::chr15:89599323-89599475(+)_Hsa-Let-7-P2c2_5p_12.png&tool=rnahybrid&contenttype=image/png
APBA2	chr15:29053844-29054835(+)	Hsa-Let-7-P2c2_5p	991	22	-25.8	undefined	603	target 5' C AAGAGGGCUACCA C A 3' CAGCA GGACUACUACC CG GUCGU UUUGAUGAUGG GU miRNA 3' UU G A 5'	https://bibiserv.cebitec.uni-bielefeld.de/spool?id=bibiserv2_2025-01-16_100949_SiIGA&name=APBA2::chr15:29053844-29054835(+)_Hsa-Let-7-P2c2_5p_603.png&tool=rnahybrid&contenttype=image/png
ARID4A	chr14:58347019-58347117(+)	Hsa-Let-7-P2c2_5p	98	22	-20.5	undefined	42	target 5' U UCCUAUUUU CA C 3' GGCAU GAAUU GCUGCUUC UCGUG UUUGA UGAUGGAG miRNA 3' UUG U 5'	https://bibiserv.cebitec.uni-bielefeld.de/spool?id=bibiserv2_2025-01-16_100949_SiIGA&name=ARID4A::chr14:58347019-58347117(+)_Hsa-Let-7-P2c2_5p_42.png&tool=rnahybrid&contenttype=image/png
MLH3	chr14:75039910-75040015(-)	Hsa-Let-7-P2c2_5p	105	22	-20	undefined	15	target 5' A GGC AG G G 3' AGCAGU CAGGCUG A CUUA UUGUCG GUUUGAU U GAGU miRNA 3' U GA G 5'	https://bibiserv.cebitec.uni-bielefeld.de/spool?id=bibiserv2_2025-01-16_100949_SiIGA&name=MLH3::chr14:75039910-75040015(-)_Hsa-Let-7-P2c2_5p_15.png&tool=rnahybrid&contenttype=image/png
INTS3	chr1:153761019-153761109(+)	Hsa-Let-7-P2c2_5p	90	22	-26.3	undefined	8	target 5' A U G 3' AGUAU GGCU CUACCUCA UCGUG UUGA GAUGGAGU miRNA 3' UUG U U 5'	https://bibiserv.cebitec.uni-bielefeld.de/spool?id=bibiserv2_2025-01-16_100949_SiIGA&name=INTS3::chr1:153761019-153761109(+)_Hsa-Let-7-P2c2_5p_8.png&tool=rnahybrid&contenttype=image/png
MMS19	chr10:97468965-97469104(-)	Hsa-Let-7-P2c2_5p	139	22	-23.9	undefined	86	target 5' U G UG U AGG C 3' GA GGC A GCUG ACCUC UU UCG U UGAU UGGAG miRNA 3' G UG U GA U 5'	https://bibiserv.cebitec.uni-bielefeld.de/spool?id=bibiserv2_2025-01-16_100949_SiIGA&name=MMS19::chr10:97468965-97469104(-)_Hsa-Let-7-P2c2_5p_86.png&tool=rnahybrid&contenttype=image/png
ENSG00000288695	chr4:55364073-55364271(+)	Hsa-Let-7-P2c2_5p	198	22	-23.5	undefined	45	target 5' U U C GAAGACUCUUCGAG U 3' GGC GCACAG UUAC UGCCUC UUG CGUGUU GAUG AUGGAG miRNA 3' U U U 5'	https://bibiserv.cebitec.uni-bielefeld.de/spool?id=bibiserv2_2025-01-16_100949_SiIGA&name=ENSG00000288695::chr4:55364073-55364271(+)_Hsa-Let-7-P2c2_5p_45.png&tool=rnahybrid&contenttype=image/png
FBXW4	chr10:101667885-101667980(-)	Hsa-Let-7-P2c2_5p	95	22	-20.6	undefined	21	target 5' C UG AG UACAC A 3' CGGC GGGC UGCU ACC GUCG UUUG AUGA UGG miRNA 3' UU UG AGU 5'	https://bibiserv.cebitec.uni-bielefeld.de/spool?id=bibiserv2_2025-01-16_100949_SiIGA&name=FBXW4::chr10:101667885-101667980(-)_Hsa-Let-7-P2c2_5p_21.png&tool=rnahybrid&contenttype=image/png
ALG3	chr3:184243790-184243996(-)	Hsa-Let-7-P2c2_5p	206	22	-23.2	undefined	89	target 5' G GGC U C 3' GACAGU GAACU GCU CCUC UUGUCG UUUGA UGA GGAG miRNA 3' UG U U 5'	https://bibiserv.cebitec.uni-bielefeld.de/spool?id=bibiserv2_2025-01-16_100949_SiIGA&name=ALG3::chr3:184243790-184243996(-)_Hsa-Let-7-P2c2_5p_89.png&tool=rnahybrid&contenttype=image/png
IGF2BP3	chr7:23418775-23418824(-)	Hsa-Let-7-P2c2_5p	49	22	-20.7	undefined	13	target 5' U A A CCC U 3' CAG UACGAA UAU GCCUCA GUC GUGUUU AUG UGGAGU miRNA 3' UU G A 5'	https://bibiserv.cebitec.uni-bielefeld.de/spool?id=bibiserv2_2025-01-16_100949_SiIGA&name=IGF2BP3::chr7:23418775-23418824(-)_Hsa-Let-7-P2c2_5p_13.png&tool=rnahybrid&contenttype=image/png
HIP1	chr7:75559731-75559915(-)	Hsa-Let-7-P2c2_5p	184	22	-22.9	undefined	64	target 5' C CU GGCAGCAG G G 3' AGCAGCAC GC GC GCC UUGUCGUG UG UG UGG miRNA 3' UU A A AGU 5'	https://bibiserv.cebitec.uni-bielefeld.de/spool?id=bibiserv2_2025-01-16_100949_SiIGA&name=HIP1::chr7:75559731-75559915(-)_Hsa-Let-7-P2c2_5p_64.png&tool=rnahybrid&contenttype=image/png
GDAP1	chr8:74351273-74351418(+)	Hsa-Let-7-P2c2_5p	145	22	-21.3	undefined	64	target 5' A UG UGA G 3' G AGCACAA GCCUU U UCGUGUU UGGAG miRNA 3' UG UGAUGA U 5'	https://bibiserv.cebitec.uni-bielefeld.de/spool?id=bibiserv2_2025-01-16_100949_SiIGA&name=GDAP1::chr8:74351273-74351418(+)_Hsa-Let-7-P2c2_5p_64.png&tool=rnahybrid&contenttype=image/png
MPV17	chr2:27311898-27311951(-)	Hsa-Let-7-P2c2_5p	53	22	-24.3	undefined	14	target 5' U UA C U G 3' GCAGU GC AACU CUACCU UGUCG UG UUGA GAUGGA miRNA 3' U U U GU 5'	https://bibiserv.cebitec.uni-bielefeld.de/spool?id=bibiserv2_2025-01-16_100949_SiIGA&name=MPV17::chr2:27311898-27311951(-)_Hsa-Let-7-P2c2_5p_14.png&tool=rnahybrid&contenttype=image/png
CRTC2	chr1:153953265-153953369(-)	Hsa-Let-7-P2c2_5p	104	22	-21.4	undefined	1	target 5' A UCU CU U 3' GAC AGC GACU CUGCC UCA UUG UCG UUGA GAUGG AGU miRNA 3' UGU U 5'	https://bibiserv.cebitec.uni-bielefeld.de/spool?id=bibiserv2_2025-01-16_100949_SiIGA&name=CRTC2::chr1:153953265-153953369(-)_Hsa-Let-7-P2c2_5p_1.png&tool=rnahybrid&contenttype=image/png
LAMB1	chr7:107939988-107940358(-)	Hsa-Let-7-P2c2_5p	370	22	-23.9	undefined	131	target 5' U U CC C A 3' GAC GCACA CUGC ACC UUG CGUGU GAUG UGG miRNA 3' U UU A AGU 5'	https://bibiserv.cebitec.uni-bielefeld.de/spool?id=bibiserv2_2025-01-16_100949_SiIGA&name=LAMB1::chr7:107939988-107940358(-)_Hsa-Let-7-P2c2_5p_131.png&tool=rnahybrid&contenttype=image/png
PABPC1L	chr20:44938673-44938748(+)	Hsa-Let-7-P2c2_5p	75	22	-21.3	undefined	23	target 5' U G CCA GGAGCA G 3' GCA GCACA GGCUAU GCC UGU CGUGU UUGAUG UGG miRNA 3' U A AGU 5'	https://bibiserv.cebitec.uni-bielefeld.de/spool?id=bibiserv2_2025-01-16_100949_SiIGA&name=PABPC1L::chr20:44938673-44938748(+)_Hsa-Let-7-P2c2_5p_23.png&tool=rnahybrid&contenttype=image/png
FIG4	chr6:109716444-109716568(+)	Hsa-Let-7-P2c2_5p	124	22	-20.4	undefined	65	target 5' A G AAGGAU G 3' GAUGG ACAGA CCUCG UUGUC UGUUU GGAGU miRNA 3' G GAUGAU 5'	https://bibiserv.cebitec.uni-bielefeld.de/spool?id=bibiserv2_2025-01-16_100949_SiIGA&name=FIG4::chr6:109716444-109716568(+)_Hsa-Let-7-P2c2_5p_65.png&tool=rnahybrid&contenttype=image/png
FANCB	chrX:14844855-14845286(-)	Hsa-Let-7-P2c2_5p	431	22	-23	undefined	287	target 5' U UGU AAA U 3' GCAC ACUGCUAC UUA CGUG UGAUGAUG AGU miRNA 3' UUGU UU G 5'	https://bibiserv.cebitec.uni-bielefeld.de/spool?id=bibiserv2_2025-01-16_100949_SiIGA&name=FANCB::chrX:14844855-14845286(-)_Hsa-Let-7-P2c2_5p_287.png&tool=rnahybrid&contenttype=image/png
BCL2L13	chr22:17688985-17689142(+)	Hsa-Let-7-P2c2_5p	157	22	-27.8	undefined	7	target 5' C UUG G C 3' CAGCACAGGCU ACC UCA GUCGUGUUUGA UGG AGU miRNA 3' UU UGA 5'	https://bibiserv.cebitec.uni-bielefeld.de/spool?id=bibiserv2_2025-01-16_100949_SiIGA&name=BCL2L13::chr22:17688985-17689142(+)_Hsa-Let-7-P2c2_5p_7.png&tool=rnahybrid&contenttype=image/png
UMAD1	chr7:7801669-7801743(+)	Hsa-Let-7-P2c2_5p	74	22	-21	undefined	25	target 5' U AG AAA G 3' GACAGCA AGGC ACUUCG UUGUCGU UUUG UGGAGU miRNA 3' G AUGA 5'	https://bibiserv.cebitec.uni-bielefeld.de/spool?id=bibiserv2_2025-01-16_100949_SiIGA&name=UMAD1::chr7:7801669-7801743(+)_Hsa-Let-7-P2c2_5p_25.png&tool=rnahybrid&contenttype=image/png
GZF1	chr20:23369583-23369741(+)	Hsa-Let-7-P2c2_5p	158	22	-21.9	undefined	144	target 5' C 3' GGCGGCAC ACCUCA UUGUCGUG UGGAGU miRNA 3' UUUGAUGA 5'	https://bibiserv.cebitec.uni-bielefeld.de/spool?id=bibiserv2_2025-01-16_100949_SiIGA&name=GZF1::chr20:23369583-23369741(+)_Hsa-Let-7-P2c2_5p_144.png&tool=rnahybrid&contenttype=image/png
SNTB2	chr16:69260049-69260127(+)	Hsa-Let-7-P2c2_5p	78	22	-21.6	undefined	22	target 5' U G GUUGAU A 3' GAUAGCA GAAC AC CCU UUGUCGU UUUG UG GGA miRNA 3' G A AU GU 5'	https://bibiserv.cebitec.uni-bielefeld.de/spool?id=bibiserv2_2025-01-16_100949_SiIGA&name=SNTB2::chr16:69260049-69260127(+)_Hsa-Let-7-P2c2_5p_22.png&tool=rnahybrid&contenttype=image/png
MED12	chrX:71134356-71134466(+)	Hsa-Let-7-P2c2_5p	110	22	-22.7	undefined	28	target 5' C ACCCA CACGGAGUGGGCCA C 3' GCAGC GCAGAC UGCU CCUC UGUCG UGUUUG AUGA GGAG miRNA 3' U U U 5'	https://bibiserv.cebitec.uni-bielefeld.de/spool?id=bibiserv2_2025-01-16_100949_SiIGA&name=MED12::chrX:71134356-71134466(+)_Hsa-Let-7-P2c2_5p_28.png&tool=rnahybrid&contenttype=image/png
ZC3H4	chr19:47069091-47069343(-)	Hsa-Let-7-P2c2_5p	252	22	-23.6	undefined	9	target 5' G C GA A 3' GGCA UACGAA GCUGCC UUGU GUGUUU UGAUGG miRNA 3' C GA AGU 5'	https://bibiserv.cebitec.uni-bielefeld.de/spool?id=bibiserv2_2025-01-16_100949_SiIGA&name=ZC3H4::chr19:47069091-47069343(-)_Hsa-Let-7-P2c2_5p_9.png&tool=rnahybrid&contenttype=image/png
MVK	chr12:109590682-109590861(+)	Hsa-Let-7-P2c2_5p	179	22	-25.7	undefined	4	target 5' G UUCC G 3' GGCGGC CGGACUGCU CC CA UUGUCG GUUUGAUGA GG GU miRNA 3' U U A 5'	https://bibiserv.cebitec.uni-bielefeld.de/spool?id=bibiserv2_2025-01-16_100949_SiIGA&name=MVK::chr12:109590682-109590861(+)_Hsa-Let-7-P2c2_5p_4.png&tool=rnahybrid&contenttype=image/png
MLH3	chr14:75039910-75040024(-)	Hsa-Let-7-P2c2_5p	114	22	-20	undefined	24	target 5' A GGC AG G G 3' AGCAGU CAGGCUG A CUUA UUGUCG GUUUGAU U GAGU miRNA 3' U GA G 5'	https://bibiserv.cebitec.uni-bielefeld.de/spool?id=bibiserv2_2025-01-16_100949_SiIGA&name=MLH3::chr14:75039910-75040024(-)_Hsa-Let-7-P2c2_5p_24.png&tool=rnahybrid&contenttype=image/png
MMS19	chr10:97468965-97469126(-)	Hsa-Let-7-P2c2_5p	161	22	-23.9	undefined	108	target 5' U G UG U AGG C 3' GA GGC A GCUG ACCUC UU UCG U UGAU UGGAG miRNA 3' G UG U GA U 5'	https://bibiserv.cebitec.uni-bielefeld.de/spool?id=bibiserv2_2025-01-16_100949_SiIGA&name=MMS19::chr10:97468965-97469126(-)_Hsa-Let-7-P2c2_5p_108.png&tool=rnahybrid&contenttype=image/png
SGPL1	chr10:70873525-70873589(+)	Hsa-Let-7-P2c3_5p	64	22	-21	undefined	13	target 5' A UG CAA AGA U 3' UGU AAGCUAC AC UCA ACA UUUGAUG UG AGU miRNA 3' UUG UG A G 5'	https://bibiserv.cebitec.uni-bielefeld.de/spool?id=bibiserv2_2025-01-16_100949_SiIGA&name=SGPL1::chr10:70873525-70873589(+)_Hsa-Let-7-P2c3_5p_13.png&tool=rnahybrid&contenttype=image/png
GGA3	chr17:75240108-75240341(-)	Hsa-Let-7-P2c3_5p	233	22	-20	undefined	18	target 5' G C GUGCCAAGG C 3' UG ACAG ACUACU ACCUC AC UGUU UGAUGA UGGAG miRNA 3' UUG A U 5'	https://bibiserv.cebitec.uni-bielefeld.de/spool?id=bibiserv2_2025-01-16_100949_SiIGA&name=GGA3::chr17:75240108-75240341(-)_Hsa-Let-7-P2c3_5p_18.png&tool=rnahybrid&contenttype=image/png
ENSG00000284946	chr15:90981033-90981498(-)	Hsa-Let-7-P2c3_5p	465	22	-23.7	undefined	418	target 5' U U UU G 3' CUGUGC GCUGCU GCC GACAUG UGAUGA UGG miRNA 3' UU UU AGU 5'	https://bibiserv.cebitec.uni-bielefeld.de/spool?id=bibiserv2_2025-01-16_100949_SiIGA&name=ENSG00000284946::chr15:90981033-90981498(-)_Hsa-Let-7-P2c3_5p_418.png&tool=rnahybrid&contenttype=image/png
NECAP1	chr12:8091850-8092675(+)	Hsa-Let-7-P2c3_5p	825	22	-29.8	undefined	408	target 5' C C UCAGCUUC A 3' ACUGUGCA ACUG CUACCUCA UGACAUGU UGAU GAUGGAGU miRNA 3' U U 5'	https://bibiserv.cebitec.uni-bielefeld.de/spool?id=bibiserv2_2025-01-16_100949_SiIGA&name=NECAP1::chr12:8091850-8092675(+)_Hsa-Let-7-P2c3_5p_408.png&tool=rnahybrid&contenttype=image/png
ADAM9	chr8:39018918-39021642(+)	Hsa-Let-7-P2c3_5p	2724	22	-26	undefined	2575	target 5' A GUCU C G G 3' GGCUG CGAACU CU ACCUCA UUGAC GUUUGA GA UGGAGU miRNA 3' AU U 5'	https://bibiserv.cebitec.uni-bielefeld.de/spool?id=bibiserv2_2025-01-16_100949_SiIGA&name=ADAM9::chr8:39018918-39021642(+)_Hsa-Let-7-P2c3_5p_2575.png&tool=rnahybrid&contenttype=image/png
DDX39A	chr19:14409447-14409535(-)	Hsa-Let-7-P2c3_5p	88	22	-20	undefined	4	target 5' A C CC A 3' GUGCGAGC GC GCC CAUGUUUG UG UGG miRNA 3' UUGA A A AGU 5'	https://bibiserv.cebitec.uni-bielefeld.de/spool?id=bibiserv2_2025-01-16_100949_SiIGA&name=DDX39A::chr19:14409447-14409535(-)_Hsa-Let-7-P2c3_5p_4.png&tool=rnahybrid&contenttype=image/png
TBC1D20	chr20:441689-441856(-)	Hsa-Let-7-P2c3_5p	167	22	-20.7	undefined	22	target 5' A G AUC G 3' GAC ACGGGC ACU CCUCA UUG UGUUUG UGA GGAGU miRNA 3' ACA A U 5'	https://bibiserv.cebitec.uni-bielefeld.de/spool?id=bibiserv2_2025-01-16_100949_SiIGA&name=TBC1D20::chr20:441689-441856(-)_Hsa-Let-7-P2c3_5p_22.png&tool=rnahybrid&contenttype=image/png
MAPK10	chr4:86098595-86101051(-)	Hsa-Let-7-P2c3_5p	2456	22	-24.7	undefined	1402	target 5' U G 3' UGCAAGUUGCUGCCUUA AUGUUUGAUGAUGGAGU miRNA 3' UUGAC 5'	https://bibiserv.cebitec.uni-bielefeld.de/spool?id=bibiserv2_2025-01-16_100949_SiIGA&name=MAPK10::chr4:86098595-86101051(-)_Hsa-Let-7-P2c3_5p_1402.png&tool=rnahybrid&contenttype=image/png
MED12	chrX:71137780-71137855(+)	Hsa-Let-7-P2c3_5p	75	22	-20.4	undefined	8	target 5' G CCCCC CCAGCCA C 3' GUGC AGCUACU GCCUUA CAUG UUGAUGA UGGAGU miRNA 3' UUGA U 5'	https://bibiserv.cebitec.uni-bielefeld.de/spool?id=bibiserv2_2025-01-16_100949_SiIGA&name=MED12::chrX:71137780-71137855(+)_Hsa-Let-7-P2c3_5p_8.png&tool=rnahybrid&contenttype=image/png
LIG3	chr17:34991837-34991957(+)	Hsa-Let-7-P2c3_5p	120	22	-20.5	undefined	1	target 5' G A C 3' GUG GGG GCUGCCUC CAU UUU UGAUGGAG miRNA 3' UUGA G GA U 5'	https://bibiserv.cebitec.uni-bielefeld.de/spool?id=bibiserv2_2025-01-16_100949_SiIGA&name=LIG3::chr17:34991837-34991957(+)_Hsa-Let-7-P2c3_5p_1.png&tool=rnahybrid&contenttype=image/png
NBPF11	chr1:148109335-148109411(-)	Hsa-Let-7-P2c3_5p	76	22	-20.4	undefined	23	target 5' G AGGAAG UAAUGUAAGAG C U 3' UGUGCA AACUGCU GCC CA ACAUGU UUGAUGA UGG GU miRNA 3' UUG A 5'	https://bibiserv.cebitec.uni-bielefeld.de/spool?id=bibiserv2_2025-01-16_100949_SiIGA&name=NBPF11::chr1:148109335-148109411(-)_Hsa-Let-7-P2c3_5p_23.png&tool=rnahybrid&contenttype=image/png
UNC13D	chr17:75836634-75836693(-)	Hsa-Let-7-P2c3_5p	59	22	-20.6	undefined	29	target 5' U G U 3' GCUG AC CUAC GCCUC UGAC UG GAUG UGGAG miRNA 3' U A UUU A U 5'	https://bibiserv.cebitec.uni-bielefeld.de/spool?id=bibiserv2_2025-01-16_100949_SiIGA&name=UNC13D::chr17:75836634-75836693(-)_Hsa-Let-7-P2c3_5p_29.png&tool=rnahybrid&contenttype=image/png
ZNF468	chr19:52845178-52845296(-)	Hsa-Let-7-P2c3_5p	118	22	-21.8	undefined	76	target 5' A UU C G 3' GCAA CU CUGCCUCA UGUU GA GAUGGAGU miRNA 3' UUGACA U U 5'	https://bibiserv.cebitec.uni-bielefeld.de/spool?id=bibiserv2_2025-01-16_100949_SiIGA&name=ZNF468::chr19:52845178-52845296(-)_Hsa-Let-7-P2c3_5p_76.png&tool=rnahybrid&contenttype=image/png
FBXL20	chr17:39285477-39285573(-)	Hsa-Let-7-P2c3_5p	96	22	-20.6	undefined	24	target 5' U UC CAG G 3' CUGU CAAACU GC ACCUU GACA GUUUGA UG UGGAG miRNA 3' UU U A U 5'	https://bibiserv.cebitec.uni-bielefeld.de/spool?id=bibiserv2_2025-01-16_100949_SiIGA&name=FBXL20::chr17:39285477-39285573(-)_Hsa-Let-7-P2c3_5p_24.png&tool=rnahybrid&contenttype=image/png
GCSH	chr16:81084462-81084594(-)	Hsa-Let-7-P2c3_5p	132	22	-21.1	undefined	19	target 5' A G A GUGAA U 3' AA UGUG AAGCUGCUA CUC UU ACAU UUUGAUGAU GAG miRNA 3' G G G U 5'	https://bibiserv.cebitec.uni-bielefeld.de/spool?id=bibiserv2_2025-01-16_100949_SiIGA&name=GCSH::chr16:81084462-81084594(-)_Hsa-Let-7-P2c3_5p_19.png&tool=rnahybrid&contenttype=image/png
TICRR	chr15:89599323-89599475(+)	Hsa-Let-7-P2c3_5p	152	22	-23.3	undefined	7	target 5' A AGGAA A 3' AACUG GAGCUGCUAUC UUGAC UUUGAUGAUGG miRNA 3' AUG AGU 5'	https://bibiserv.cebitec.uni-bielefeld.de/spool?id=bibiserv2_2025-01-16_100949_SiIGA&name=TICRR::chr15:89599323-89599475(+)_Hsa-Let-7-P2c3_5p_7.png&tool=rnahybrid&contenttype=image/png
APBA2	chr15:29053844-29054835(+)	Hsa-Let-7-P2c3_5p	991	22	-25.3	undefined	21	target 5' U G A 3' GGCUGUGUGAAC ACUGCC UUGACAUGUUUG UGAUGG miRNA 3' A AGU 5'	https://bibiserv.cebitec.uni-bielefeld.de/spool?id=bibiserv2_2025-01-16_100949_SiIGA&name=APBA2::chr15:29053844-29054835(+)_Hsa-Let-7-P2c3_5p_21.png&tool=rnahybrid&contenttype=image/png
ARID4A	chr14:58347019-58347117(+)	Hsa-Let-7-P2c3_5p	98	22	-20.6	undefined	62	target 5' C CUUCC UG AAAA A 3' AGCUG UACAA U ACUGCUU UUGAC AUGUU A UGAUGGA miRNA 3' UG GU 5'	https://bibiserv.cebitec.uni-bielefeld.de/spool?id=bibiserv2_2025-01-16_100949_SiIGA&name=ARID4A::chr14:58347019-58347117(+)_Hsa-Let-7-P2c3_5p_62.png&tool=rnahybrid&contenttype=image/png
INTS3	chr1:153761019-153761109(+)	Hsa-Let-7-P2c3_5p	90	22	-25.1	undefined	9	target 5' A U G 3' GUAU GGCU CUACCUCA CAUG UUGA GAUGGAGU miRNA 3' UUGA U U 5'	https://bibiserv.cebitec.uni-bielefeld.de/spool?id=bibiserv2_2025-01-16_100949_SiIGA&name=INTS3::chr1:153761019-153761109(+)_Hsa-Let-7-P2c3_5p_9.png&tool=rnahybrid&contenttype=image/png
RNASET2	chr6:166948569-166948625(-)	Hsa-Let-7-P2c3_5p	56	22	-20.9	undefined	12	target 5' C G CCUCCGG GGA A 3' GACUGUA AGAC AUUACU CA UUGACAU UUUG UGAUGG GU miRNA 3' G A A 5'	https://bibiserv.cebitec.uni-bielefeld.de/spool?id=bibiserv2_2025-01-16_100949_SiIGA&name=RNASET2::chr6:166948569-166948625(-)_Hsa-Let-7-P2c3_5p_12.png&tool=rnahybrid&contenttype=image/png
MMS19	chr10:97468965-97469104(-)	Hsa-Let-7-P2c3_5p	139	22	-21.6	undefined	79	target 5' U UGAG GAU GAGG C 3' CUGUGC GGCU GCU ACCUC GACAUG UUGA UGA UGGAG miRNA 3' UU U U 5'	https://bibiserv.cebitec.uni-bielefeld.de/spool?id=bibiserv2_2025-01-16_100949_SiIGA&name=MMS19::chr10:97468965-97469104(-)_Hsa-Let-7-P2c3_5p_79.png&tool=rnahybrid&contenttype=image/png
ENSG00000288695	chr4:55364073-55364271(+)	Hsa-Let-7-P2c3_5p	198	22	-21.3	undefined	160	target 5' U U CA G A 3' AACUGUGC GAGC A UGCC UUGACAUG UUUG U AUGG miRNA 3' A G AGU 5'	https://bibiserv.cebitec.uni-bielefeld.de/spool?id=bibiserv2_2025-01-16_100949_SiIGA&name=ENSG00000288695::chr4:55364073-55364271(+)_Hsa-Let-7-P2c3_5p_160.png&tool=rnahybrid&contenttype=image/png
ALG3	chr3:184243790-184243996(-)	Hsa-Let-7-P2c3_5p	206	22	-24.2	undefined	150	target 5' C U CC C 3' CUGU GACUGC ACCUCA GACA UUGAUG UGGAGU miRNA 3' UU UGU A 5'	https://bibiserv.cebitec.uni-bielefeld.de/spool?id=bibiserv2_2025-01-16_100949_SiIGA&name=ALG3::chr3:184243790-184243996(-)_Hsa-Let-7-P2c3_5p_150.png&tool=rnahybrid&contenttype=image/png
MPV17	chr2:27311898-27311951(-)	Hsa-Let-7-P2c3_5p	53	22	-26.4	undefined	9	target 5' U GUUAGCC U G 3' GCUGUGCA AACU CUACCU UGACAUGU UUGA GAUGGA miRNA 3' U U GU 5'	https://bibiserv.cebitec.uni-bielefeld.de/spool?id=bibiserv2_2025-01-16_100949_SiIGA&name=MPV17::chr2:27311898-27311951(-)_Hsa-Let-7-P2c3_5p_9.png&tool=rnahybrid&contenttype=image/png
NARS2	chr11:78441090-78441117(-)	Hsa-Let-7-P2c3_5p	27	22	-20.5	undefined	5	target 5' G AGU A 3' GACU UACAGA CUACC UUGA AUGUUU GAUGG miRNA 3' C GAU AGU 5'	https://bibiserv.cebitec.uni-bielefeld.de/spool?id=bibiserv2_2025-01-16_100949_SiIGA&name=NARS2::chr11:78441090-78441117(-)_Hsa-Let-7-P2c3_5p_5.png&tool=rnahybrid&contenttype=image/png
LAMB1	chr7:107939988-107940358(-)	Hsa-Let-7-P2c3_5p	370	22	-21.2	undefined	131	target 5' U C CC C A 3' GACUG ACA CUGC ACC UUGAC UGU GAUG UGG miRNA 3' A UU A AGU 5'	https://bibiserv.cebitec.uni-bielefeld.de/spool?id=bibiserv2_2025-01-16_100949_SiIGA&name=LAMB1::chr7:107939988-107940358(-)_Hsa-Let-7-P2c3_5p_131.png&tool=rnahybrid&contenttype=image/png
IFT56	chr7:139187405-139187539(+)	Hsa-Let-7-P2c3_5p	134	22	-20.5	undefined	67	target 5' U GGAAG GG G G 3' AUUG GCAAAC G UGCCU UGAC UGUUUG U AUGGA miRNA 3' U A A G GU 5'	https://bibiserv.cebitec.uni-bielefeld.de/spool?id=bibiserv2_2025-01-16_100949_SiIGA&name=IFT56::chr7:139187405-139187539(+)_Hsa-Let-7-P2c3_5p_67.png&tool=rnahybrid&contenttype=image/png
FANCB	chrX:14844855-14845286(-)	Hsa-Let-7-P2c3_5p	431	22	-25	undefined	222	target 5' A UG AAU G 3' G UGUACAGAU UACUGCU U ACAUGUUUG AUGAUGG miRNA 3' UG AGU 5'	https://bibiserv.cebitec.uni-bielefeld.de/spool?id=bibiserv2_2025-01-16_100949_SiIGA&name=FANCB::chrX:14844855-14845286(-)_Hsa-Let-7-P2c3_5p_222.png&tool=rnahybrid&contenttype=image/png
ZC3H4	chr19:47069091-47069343(-)	Hsa-Let-7-P2c3_5p	252	22	-21.1	undefined	9	target 5' G AC GA A 3' GGC UACGAA GCUGCC UUG AUGUUU UGAUGG miRNA 3' AC GA AGU 5'	https://bibiserv.cebitec.uni-bielefeld.de/spool?id=bibiserv2_2025-01-16_100949_SiIGA&name=ZC3H4::chr19:47069091-47069343(-)_Hsa-Let-7-P2c3_5p_9.png&tool=rnahybrid&contenttype=image/png
MVK	chr12:109590682-109590861(+)	Hsa-Let-7-P2c3_5p	179	22	-20.2	undefined	53	target 5' A U UG GAC C 3' GU CAG UG CUGCCUC CA GUU AU GAUGGAG miRNA 3' UUGA U UG U 5'	https://bibiserv.cebitec.uni-bielefeld.de/spool?id=bibiserv2_2025-01-16_100949_SiIGA&name=MVK::chr12:109590682-109590861(+)_Hsa-Let-7-P2c3_5p_53.png&tool=rnahybrid&contenttype=image/png
MMS19	chr10:97468965-97469126(-)	Hsa-Let-7-P2c3_5p	161	22	-21.6	undefined	101	target 5' U UGAG GAU GAGG C 3' CUGUGC GGCU GCU ACCUC GACAUG UUGA UGA UGGAG miRNA 3' UU U U 5'	https://bibiserv.cebitec.uni-bielefeld.de/spool?id=bibiserv2_2025-01-16_100949_SiIGA&name=MMS19::chr10:97468965-97469126(-)_Hsa-Let-7-P2c3_5p_101.png&tool=rnahybrid&contenttype=image/png
ADAM9	chr8:39018918-39021642(+)	Hsa-Mir-1-P1_3p	2724	22	-21.2	undefined	2707	target 5' C UU G 3' CUUCUUUGC UUCCA GAAGAAAUG AAGGU miRNA 3' UAUGUAU U 5'	https://bibiserv.cebitec.uni-bielefeld.de/spool?id=bibiserv2_2025-01-16_100949_SiIGA&name=ADAM9::chr8:39018918-39021642(+)_Hsa-Mir-1-P1_3p_2707.png&tool=rnahybrid&contenttype=image/png
GZF1	chr20:23369583-23369741(+)	Hsa-Mir-1-P1_3p	158	22	-20.4	undefined	105	target 5' A GGACGG A 3' AUGCGUGC ACAUUC UAUGUAUG UGUAAG miRNA 3' AAGAAA GU 5'	https://bibiserv.cebitec.uni-bielefeld.de/spool?id=bibiserv2_2025-01-16_100949_SiIGA&name=GZF1::chr20:23369583-23369741(+)_Hsa-Mir-1-P1_3p_105.png&tool=rnahybrid&contenttype=image/png
ZNG1F	chr9:41170283-41170423(-)	Hsa-Mir-1-P1_3p	140	22	-23.2	undefined	64	target 5' G UG UCA C 3' ACAU UUCUUU GUUCUA UGUA AAGAAA UAAGGU miRNA 3' UA UG UG 5'	https://bibiserv.cebitec.uni-bielefeld.de/spool?id=bibiserv2_2025-01-16_100949_SiIGA&name=ZNG1F::chr9:41170283-41170423(-)_Hsa-Mir-1-P1_3p_64.png&tool=rnahybrid&contenttype=image/png
ZNG1F	chr9:41171846-41171934(-)	Hsa-Mir-1-P2_3p	88	22	-21.8	undefined	38	target 5' C C GA C 3' CCAC CACU CC CGUUCC GGUG GUGA GG GUAAGG miRNA 3' U A AAU U 5'	https://bibiserv.cebitec.uni-bielefeld.de/spool?id=bibiserv2_2025-01-16_100949_SiIGA&name=ZNG1F::chr9:41171846-41171934(-)_Hsa-Mir-1-P2_3p_38.png&tool=rnahybrid&contenttype=image/png
SGPL1	chr10:70873525-70873589(+)	Hsa-Mir-1-P2_3p	64	22	-21.1	undefined	42	target 5' A U AG G 3' CUGC CGCUUCCU CA UCA GGUG GUGAAGGA GU GGU miRNA 3' U AU AA 5'	https://bibiserv.cebitec.uni-bielefeld.de/spool?id=bibiserv2_2025-01-16_100949_SiIGA&name=SGPL1::chr10:70873525-70873589(+)_Hsa-Mir-1-P2_3p_42.png&tool=rnahybrid&contenttype=image/png
POLR2J3	chr7:102566581-102566996(-)	Hsa-Mir-1-P2_3p	415	22	-21.4	undefined	191	target 5' A G CCU GUG G 3' CCGCACA UCC CA UUCU GGUGUGU AGG GU AAGG miRNA 3' GA AAU U 5'	https://bibiserv.cebitec.uni-bielefeld.de/spool?id=bibiserv2_2025-01-16_100949_SiIGA&name=POLR2J3::chr7:102566581-102566996(-)_Hsa-Mir-1-P2_3p_191.png&tool=rnahybrid&contenttype=image/png
GGA3	chr17:75240108-75240341(-)	Hsa-Mir-1-P2_3p	233	22	-22.3	undefined	145	target 5' U G GAGGGCUGCGCCC G 3' CCGUGCA UCCUUG CGUUCCA GGUGUGU AGGAAU GUAAGGU miRNA 3' GA 5'	https://bibiserv.cebitec.uni-bielefeld.de/spool?id=bibiserv2_2025-01-16_100949_SiIGA&name=GGA3::chr17:75240108-75240341(-)_Hsa-Mir-1-P2_3p_145.png&tool=rnahybrid&contenttype=image/png
ENSG00000284946	chr15:90981033-90981498(-)	Hsa-Mir-1-P2_3p	465	22	-26.3	undefined	381	target 5' U G GGAGG G 3' CCA ACAUUUCUUUGCG CUA GGU UGUGAAGGAAUGU GGU miRNA 3' G AA 5'	https://bibiserv.cebitec.uni-bielefeld.de/spool?id=bibiserv2_2025-01-16_100949_SiIGA&name=ENSG00000284946::chr15:90981033-90981498(-)_Hsa-Mir-1-P2_3p_381.png&tool=rnahybrid&contenttype=image/png
NECAP1	chr12:8091850-8092675(+)	Hsa-Mir-1-P2_3p	825	22	-21.8	undefined	132	target 5' C U UUUGUU G CA U 3' CCAU CACU UCCUUA GU UCU GGUG GUGA AGGAAU UA AGG miRNA 3' U G U 5'	https://bibiserv.cebitec.uni-bielefeld.de/spool?id=bibiserv2_2025-01-16_100949_SiIGA&name=NECAP1::chr12:8091850-8092675(+)_Hsa-Mir-1-P2_3p_132.png&tool=rnahybrid&contenttype=image/png
ADAM9	chr8:39018918-39021642(+)	Hsa-Mir-1-P2_3p	2724	22	-27.3	undefined	2653	target 5' A C GG U 3' CUGCAC C CCUUACAUUUC GGUGUG G GGAAUGUAAGG miRNA 3' U AA U 5'	https://bibiserv.cebitec.uni-bielefeld.de/spool?id=bibiserv2_2025-01-16_100949_SiIGA&name=ADAM9::chr8:39018918-39021642(+)_Hsa-Mir-1-P2_3p_2653.png&tool=rnahybrid&contenttype=image/png
DDX39A	chr19:14409447-14409535(-)	Hsa-Mir-1-P2_3p	88	22	-21.6	undefined	64	target 5' U UG CC CC G 3' CCAC U UUUCU UGCA CCA GGUG G AAGGA AUGU GGU miRNA 3' U UG AA 5'	https://bibiserv.cebitec.uni-bielefeld.de/spool?id=bibiserv2_2025-01-16_100949_SiIGA&name=DDX39A::chr19:14409447-14409535(-)_Hsa-Mir-1-P2_3p_64.png&tool=rnahybrid&contenttype=image/png
TBC1D20	chr20:441689-441856(-)	Hsa-Mir-1-P2_3p	167	22	-21.1	undefined	30	target 5' G U CA CG U 3' GCA CAC UCCU GC UCC UGU GUG AGGA UG AGG miRNA 3' GG A A UA U 5'	https://bibiserv.cebitec.uni-bielefeld.de/spool?id=bibiserv2_2025-01-16_100949_SiIGA&name=TBC1D20::chr20:441689-441856(-)_Hsa-Mir-1-P2_3p_30.png&tool=rnahybrid&contenttype=image/png
MAPK10	chr4:86098595-86101051(-)	Hsa-Mir-1-P2_3p	2456	22	-21.5	undefined	563	target 5' G UA AA AU A 3' CC AUA UCCUUAUAU UCCA GG UGU AGGAAUGUA AGGU miRNA 3' UG GA 5'	https://bibiserv.cebitec.uni-bielefeld.de/spool?id=bibiserv2_2025-01-16_100949_SiIGA&name=MAPK10::chr4:86098595-86101051(-)_Hsa-Mir-1-P2_3p_563.png&tool=rnahybrid&contenttype=image/png
ENSG00000271793	chr6:85547397-85547505(-)	Hsa-Mir-1-P2_3p	108	22	-21.7	undefined	23	target 5' A AGA G 3' ACACUUC UUGCAUU UGUGAAG AAUGUAA miRNA 3' GGUG G GGU 5'	https://bibiserv.cebitec.uni-bielefeld.de/spool?id=bibiserv2_2025-01-16_100949_SiIGA&name=ENSG00000271793::chr6:85547397-85547505(-)_Hsa-Mir-1-P2_3p_23.png&tool=rnahybrid&contenttype=image/png
ZNF468	chr19:52845178-52845296(-)	Hsa-Mir-1-P2_3p	118	22	-21.1	undefined	43	target 5' U U GCAA CC C 3' CCGC CACU CCU AC UUCC GGUG GUGA GGA UG AAGG miRNA 3' U A A U U 5'	https://bibiserv.cebitec.uni-bielefeld.de/spool?id=bibiserv2_2025-01-16_100949_SiIGA&name=ZNF468::chr19:52845178-52845296(-)_Hsa-Mir-1-P2_3p_43.png&tool=rnahybrid&contenttype=image/png
ENSG00000262879	chr17:47033277-47033381(-)	Hsa-Mir-1-P2_3p	104	22	-25.5	undefined	9	target 5' G C CC A 3' CCACACAU UCC ACA CCA GGUGUGUG AGG UGU GGU miRNA 3' A AA AA 5'	https://bibiserv.cebitec.uni-bielefeld.de/spool?id=bibiserv2_2025-01-16_100949_SiIGA&name=ENSG00000262879::chr17:47033277-47033381(-)_Hsa-Mir-1-P2_3p_9.png&tool=rnahybrid&contenttype=image/png
FBXL20	chr17:39285477-39285573(-)	Hsa-Mir-1-P2_3p	96	22	-21.5	undefined	43	target 5' C UG UUG G A 3' CU AC GCUUCCU UACA UCA GG UG UGAAGGA AUGU GGU miRNA 3' UG AA 5'	https://bibiserv.cebitec.uni-bielefeld.de/spool?id=bibiserv2_2025-01-16_100949_SiIGA&name=FBXL20::chr17:39285477-39285573(-)_Hsa-Mir-1-P2_3p_43.png&tool=rnahybrid&contenttype=image/png
APBA2	chr15:29053844-29054835(+)	Hsa-Mir-1-P2_3p	991	22	-21	undefined	180	target 5' A UG G C GG G 3' GC GCU CC UGC CCA UG UGA GG AUG GGU miRNA 3' GG UG A A UAA 5'	https://bibiserv.cebitec.uni-bielefeld.de/spool?id=bibiserv2_2025-01-16_100949_SiIGA&name=APBA2::chr15:29053844-29054835(+)_Hsa-Mir-1-P2_3p_180.png&tool=rnahybrid&contenttype=image/png
ARID4A	chr14:58347019-58347117(+)	Hsa-Mir-1-P2_3p	98	22	-20.9	undefined	30	target 5' U GGA G U 3' UAUAU CCUU GCAUUCC GUGUG GGAA UGUAAGG miRNA 3' GGU AA U 5'	https://bibiserv.cebitec.uni-bielefeld.de/spool?id=bibiserv2_2025-01-16_100949_SiIGA&name=ARID4A::chr14:58347019-58347117(+)_Hsa-Mir-1-P2_3p_30.png&tool=rnahybrid&contenttype=image/png
MMS19	chr10:97468965-97469104(-)	Hsa-Mir-1-P2_3p	139	22	-26.2	undefined	108	target 5' C UG UC AGCA C 3' CU AC CUUCCUU ACAUUCUA GG UG GAAGGAA UGUAAGGU miRNA 3' UG U 5'	https://bibiserv.cebitec.uni-bielefeld.de/spool?id=bibiserv2_2025-01-16_100949_SiIGA&name=MMS19::chr10:97468965-97469104(-)_Hsa-Mir-1-P2_3p_108.png&tool=rnahybrid&contenttype=image/png
ENSG00000288695	chr4:55364073-55364271(+)	Hsa-Mir-1-P2_3p	198	22	-24	undefined	8	target 5' G UG G U 3' C GCACU UC UGCAUUCU G UGUGA GG AUGUAAGG miRNA 3' G UG A A U 5'	https://bibiserv.cebitec.uni-bielefeld.de/spool?id=bibiserv2_2025-01-16_100949_SiIGA&name=ENSG00000288695::chr4:55364073-55364271(+)_Hsa-Mir-1-P2_3p_8.png&tool=rnahybrid&contenttype=image/png
ALG3	chr3:184243790-184243996(-)	Hsa-Mir-1-P2_3p	206	22	-26.2	undefined	98	target 5' A UG CCCAGAG CUC U 3' C GCGCUUCCU GCG UUCC G UGUGAAGGA UGU AAGG miRNA 3' G UG A U 5'	https://bibiserv.cebitec.uni-bielefeld.de/spool?id=bibiserv2_2025-01-16_100949_SiIGA&name=ALG3::chr3:184243790-184243996(-)_Hsa-Mir-1-P2_3p_98.png&tool=rnahybrid&contenttype=image/png
ENSG00000290830	chr7:102366017-102366076(+)	Hsa-Mir-1-P2_3p	59	22	-21.6	undefined	9	target 5' G G C AGU A 3' CCACA UCU UGCA UUCCA GGUGU AGG AUGU AAGGU miRNA 3' GUGA A 5'	https://bibiserv.cebitec.uni-bielefeld.de/spool?id=bibiserv2_2025-01-16_100949_SiIGA&name=ENSG00000290830::chr7:102366017-102366076(+)_Hsa-Mir-1-P2_3p_9.png&tool=rnahybrid&contenttype=image/png
CARD8	chr19:48218870-48219012(-)	Hsa-Mir-1-P2_3p	142	22	-20.8	undefined	38	target 5' A CAAA U 3' GCACUUCU AUUCUA UGUGAAGG UAAGGU miRNA 3' GGUG AAUG 5'	https://bibiserv.cebitec.uni-bielefeld.de/spool?id=bibiserv2_2025-01-16_100949_SiIGA&name=CARD8::chr19:48218870-48219012(-)_Hsa-Mir-1-P2_3p_38.png&tool=rnahybrid&contenttype=image/png
CRTC2	chr1:153953265-153953369(-)	Hsa-Mir-1-P2_3p	104	22	-23.2	undefined	66	target 5' G C C CA U 3' CC CACAC UCC GCA UCC GG GUGUG AGG UGU AGG miRNA 3' U A AA A U 5'	https://bibiserv.cebitec.uni-bielefeld.de/spool?id=bibiserv2_2025-01-16_100949_SiIGA&name=CRTC2::chr1:153953265-153953369(-)_Hsa-Mir-1-P2_3p_66.png&tool=rnahybrid&contenttype=image/png
LAMB1	chr7:107939988-107940358(-)	Hsa-Mir-1-P2_3p	370	22	-23.1	undefined	198	target 5' A GA GGAGAAAG A 3' CACACA UUCCU CCA GUGUGU AAGGA GGU miRNA 3' G G AUGUAA 5'	https://bibiserv.cebitec.uni-bielefeld.de/spool?id=bibiserv2_2025-01-16_100949_SiIGA&name=LAMB1::chr7:107939988-107940358(-)_Hsa-Mir-1-P2_3p_198.png&tool=rnahybrid&contenttype=image/png
FANCB	chrX:14844855-14845286(-)	Hsa-Mir-1-P2_3p	431	22	-21.1	undefined	256	target 5' U A A 3' UCAC CACUUUU ACAUUC GGUG GUGAAGG UGUAAG miRNA 3' U AA GU 5'	https://bibiserv.cebitec.uni-bielefeld.de/spool?id=bibiserv2_2025-01-16_100949_SiIGA&name=FANCB::chrX:14844855-14845286(-)_Hsa-Mir-1-P2_3p_256.png&tool=rnahybrid&contenttype=image/png
BCL2L13	chr22:17688985-17689142(+)	Hsa-Mir-1-P2_3p	157	22	-23.8	undefined	22	target 5' A U CUCCAGUGUUCAGC GC A G 3' CCG CACACUU CCU CA UCCA GGU GUGUGAA GGA GU AGGU miRNA 3' AU A 5'	https://bibiserv.cebitec.uni-bielefeld.de/spool?id=bibiserv2_2025-01-16_100949_SiIGA&name=BCL2L13::chr22:17688985-17689142(+)_Hsa-Mir-1-P2_3p_22.png&tool=rnahybrid&contenttype=image/png
GZF1	chr20:23369583-23369741(+)	Hsa-Mir-1-P2_3p	158	22	-20.9	undefined	67	target 5' A A AC GGGGAGAGG U 3' CCGC CGC UCC ACA CCA GGUG GUG AGG UGU GGU miRNA 3' U A AA AA 5'	https://bibiserv.cebitec.uni-bielefeld.de/spool?id=bibiserv2_2025-01-16_100949_SiIGA&name=GZF1::chr20:23369583-23369741(+)_Hsa-Mir-1-P2_3p_67.png&tool=rnahybrid&contenttype=image/png
MED12	chrX:71134356-71134466(+)	Hsa-Mir-1-P2_3p	110	22	-21.2	undefined	83	target 5' G G UG CGA A G A 3' C GCAC U C UGCA UCCA G UGUG A G AUGU AGGU miRNA 3' G UG AG A A 5'	https://bibiserv.cebitec.uni-bielefeld.de/spool?id=bibiserv2_2025-01-16_100949_SiIGA&name=MED12::chrX:71134356-71134466(+)_Hsa-Mir-1-P2_3p_83.png&tool=rnahybrid&contenttype=image/png
ZC3H4	chr19:47069091-47069343(-)	Hsa-Mir-1-P2_3p	252	22	-24.2	undefined	127	target 5' U UG GCCCU GC G 3' CC C ACUUCCU CA CCA GG G UGAAGGA GU GGU miRNA 3' U UG AU AA 5'	https://bibiserv.cebitec.uni-bielefeld.de/spool?id=bibiserv2_2025-01-16_100949_SiIGA&name=ZC3H4::chr19:47069091-47069343(-)_Hsa-Mir-1-P2_3p_127.png&tool=rnahybrid&contenttype=image/png
PRKCI	chr3:170267914-170268000(+)	Hsa-Mir-1-P2_3p	86	22	-24.9	undefined	55	target 5' G AAGCCAA A 3' CCACAC UUUCC GCGUUUCA GGUGUG GAAGG UGUAAGGU miRNA 3' U AA 5'	https://bibiserv.cebitec.uni-bielefeld.de/spool?id=bibiserv2_2025-01-16_100949_SiIGA&name=PRKCI::chr3:170267914-170268000(+)_Hsa-Mir-1-P2_3p_55.png&tool=rnahybrid&contenttype=image/png
ZNG1F	chr9:41170283-41170423(-)	Hsa-Mir-1-P2_3p	140	22	-23.2	undefined	64	target 5' G UG UCA C 3' ACAU UUCUUU GUUCUA UGUG AAGGAA UAAGGU miRNA 3' GG UG UG 5'	https://bibiserv.cebitec.uni-bielefeld.de/spool?id=bibiserv2_2025-01-16_100949_SiIGA&name=ZNG1F::chr9:41170283-41170423(-)_Hsa-Mir-1-P2_3p_64.png&tool=rnahybrid&contenttype=image/png
MMS19	chr10:97468965-97469126(-)	Hsa-Mir-1-P2_3p	161	22	-26.2	undefined	130	target 5' C UG UC AGCA C 3' CU AC CUUCCUU ACAUUCUA GG UG GAAGGAA UGUAAGGU miRNA 3' UG U 5'	https://bibiserv.cebitec.uni-bielefeld.de/spool?id=bibiserv2_2025-01-16_100949_SiIGA&name=MMS19::chr10:97468965-97469126(-)_Hsa-Mir-1-P2_3p_130.png&tool=rnahybrid&contenttype=image/png
ADAM9	chr8:39018918-39021642(+)	Hsa-Mir-1-P3_3p	2724	22	-21.2	undefined	2707	target 5' C UU G 3' CUUCUUUGC UUCCA GAAGAAAUG AAGGU miRNA 3' UAUGUAU U 5'	https://bibiserv.cebitec.uni-bielefeld.de/spool?id=bibiserv2_2025-01-16_100949_SiIGA&name=ADAM9::chr8:39018918-39021642(+)_Hsa-Mir-1-P3_3p_2707.png&tool=rnahybrid&contenttype=image/png
GZF1	chr20:23369583-23369741(+)	Hsa-Mir-1-P3_3p	158	22	-20.4	undefined	105	target 5' A GGACGG A 3' AUGCGUGC ACAUUC UAUGUAUG UGUAAG miRNA 3' AAGAAA GU 5'	https://bibiserv.cebitec.uni-bielefeld.de/spool?id=bibiserv2_2025-01-16_100949_SiIGA&name=GZF1::chr20:23369583-23369741(+)_Hsa-Mir-1-P3_3p_105.png&tool=rnahybrid&contenttype=image/png
ZNG1F	chr9:41170283-41170423(-)	Hsa-Mir-1-P3_3p	140	22	-23.2	undefined	64	target 5' G UG UCA C 3' ACAU UUCUUU GUUCUA UGUA AAGAAA UAAGGU miRNA 3' UA UG UG 5'	https://bibiserv.cebitec.uni-bielefeld.de/spool?id=bibiserv2_2025-01-16_100949_SiIGA&name=ZNG1F::chr9:41170283-41170423(-)_Hsa-Mir-1-P3_3p_64.png&tool=rnahybrid&contenttype=image/png
POLR2J3	chr7:102566581-102566996(-)	Hsa-Mir-7-P1_5p	415	24	-23.2	undefined	351	target 5' U UCCAU C C 3' GACA UUAC AGUCUUCC UUGU AGUG UCAGAAGG miRNA 3' UUG UUU A U 5'	https://bibiserv.cebitec.uni-bielefeld.de/spool?id=bibiserv2_2025-01-16_100949_SiIGA&name=POLR2J3::chr7:102566581-102566996(-)_Hsa-Mir-7-P1_5p_351.png&tool=rnahybrid&contenttype=image/png
GGA3	chr17:75240108-75240341(-)	Hsa-Mir-7-P1_5p	233	24	-23.1	undefined	118	target 5' G UGCC CGGG U 3' AACAAUGAG UC GCU GUCUUCCG UUGUUGUUU AG UGA CAGAAGGU miRNA 3' U U 5'	https://bibiserv.cebitec.uni-bielefeld.de/spool?id=bibiserv2_2025-01-16_100949_SiIGA&name=GGA3::chr17:75240108-75240341(-)_Hsa-Mir-7-P1_5p_118.png&tool=rnahybrid&contenttype=image/png
NECAP1	chr12:8091850-8092675(+)	Hsa-Mir-7-P1_5p	825	24	-22.9	undefined	402	target 5' U CU GCA UCAG U 3' GACAGCA GU CACUG CUUCC UUGUUGU UA GUGAU GAAGG miRNA 3' UU CA U 5'	https://bibiserv.cebitec.uni-bielefeld.de/spool?id=bibiserv2_2025-01-16_100949_SiIGA&name=NECAP1::chr12:8091850-8092675(+)_Hsa-Mir-7-P1_5p_402.png&tool=rnahybrid&contenttype=image/png
ADAM9	chr8:39018918-39021642(+)	Hsa-Mir-7-P1_5p	2724	24	-22.7	undefined	2419	target 5' A UCUUGGC CAA C 3' AAUGGCGGGA UCACUG CUUCCA UUGUUGUUUU AGUGAU GAAGGU miRNA 3' CA 5'	https://bibiserv.cebitec.uni-bielefeld.de/spool?id=bibiserv2_2025-01-16_100949_SiIGA&name=ADAM9::chr8:39018918-39021642(+)_Hsa-Mir-7-P1_5p_2419.png&tool=rnahybrid&contenttype=image/png
TBC1D20	chr20:441689-441856(-)	Hsa-Mir-7-P1_5p	167	24	-23.2	undefined	22	target 5' A C CCUC C G U 3' GACGACGGG AUCACU AG C UCC UUGUUGUUU UAGUGA UC G AGG miRNA 3' A A U 5'	https://bibiserv.cebitec.uni-bielefeld.de/spool?id=bibiserv2_2025-01-16_100949_SiIGA&name=TBC1D20::chr20:441689-441856(-)_Hsa-Mir-7-P1_5p_22.png&tool=rnahybrid&contenttype=image/png
MAPK10	chr4:86098595-86101051(-)	Hsa-Mir-7-P1_5p	2456	24	-22.7	undefined	2290	target 5' U UAG GAA C 3' AAUAGCA CGCUGGUUU UUCA UUGUUGU GUGAUCAGA AGGU miRNA 3' UUUA 5'	https://bibiserv.cebitec.uni-bielefeld.de/spool?id=bibiserv2_2025-01-16_100949_SiIGA&name=MAPK10::chr4:86098595-86101051(-)_Hsa-Mir-7-P1_5p_2290.png&tool=rnahybrid&contenttype=image/png
APBA2	chr15:29053844-29054835(+)	Hsa-Mir-7-P1_5p	991	24	-20.8	undefined	873	target 5' A G CCC AACCUC C 3' GGCGA G AAGUCGCUG CUUCC UUGUU U UUUAGUGAU GAAGG miRNA 3' G CA U 5'	https://bibiserv.cebitec.uni-bielefeld.de/spool?id=bibiserv2_2025-01-16_100949_SiIGA&name=APBA2::chr15:29053844-29054835(+)_Hsa-Mir-7-P1_5p_873.png&tool=rnahybrid&contenttype=image/png
ALG3	chr3:184243790-184243996(-)	Hsa-Mir-7-P1_5p	206	24	-21.9	undefined	89	target 5' G UGA CG U 3' GACAG ACUGG CUUCC UUGUU UGAUC GAAGG miRNA 3' UUG UUAG A U 5'	https://bibiserv.cebitec.uni-bielefeld.de/spool?id=bibiserv2_2025-01-16_100949_SiIGA&name=ALG3::chr3:184243790-184243996(-)_Hsa-Mir-7-P1_5p_89.png&tool=rnahybrid&contenttype=image/png
LAMB1	chr7:107939988-107940358(-)	Hsa-Mir-7-P1_5p	370	24	-24.9	undefined	102	target 5' U C GG CGGG C 3' GCA GCGAG UACU GGUCUUCC UGU UGUUU GUGA UCAGAAGG miRNA 3' U UA U 5'	https://bibiserv.cebitec.uni-bielefeld.de/spool?id=bibiserv2_2025-01-16_100949_SiIGA&name=LAMB1::chr7:107939988-107940358(-)_Hsa-Mir-7-P1_5p_102.png&tool=rnahybrid&contenttype=image/png
SCN9A	chr2:166304030-166304122(-)	Hsa-Mir-7-P1_5p	92	24	-20	undefined	72	target 5' A UU A G 3' AACAA UCA GUC UUCCA UUGUU AGU CAG AAGGU miRNA 3' UUG UU GAU 5'	https://bibiserv.cebitec.uni-bielefeld.de/spool?id=bibiserv2_2025-01-16_100949_SiIGA&name=SCN9A::chr2:166304030-166304122(-)_Hsa-Mir-7-P1_5p_72.png&tool=rnahybrid&contenttype=image/png
FANCB	chrX:14844855-14845286(-)	Hsa-Mir-7-P1_5p	431	24	-20	undefined	355	target 5' U UUUUUAAGU AAGA A 3' GGCAGAGUU CUAG UCUUUCA UUGUUUUAG GAUC AGAAGGU miRNA 3' UUG U 5'	https://bibiserv.cebitec.uni-bielefeld.de/spool?id=bibiserv2_2025-01-16_100949_SiIGA&name=FANCB::chrX:14844855-14845286(-)_Hsa-Mir-7-P1_5p_355.png&tool=rnahybrid&contenttype=image/png
PTPN20	chr10:46932376-46932533(+)	Hsa-Mir-7-P1_5p	157	24	-20.5	undefined	117	target 5' G UGUCU C GGA A 3' AACAACA UCA CUAG CUUU UUGUUGU AGU GAUC GAAG miRNA 3' UUU A GU 5'	https://bibiserv.cebitec.uni-bielefeld.de/spool?id=bibiserv2_2025-01-16_100949_SiIGA&name=PTPN20::chr10:46932376-46932533(+)_Hsa-Mir-7-P1_5p_117.png&tool=rnahybrid&contenttype=image/png
FAF1	chr1:50583651-50583709(-)	Hsa-Mir-7-P1_5p	58	24	-20.6	undefined	38	target 5' U U A 3' ACAGCAGAGUU UCUUC UGUUGUUUUAG AGAAG miRNA 3' U UGAUC GU 5'	https://bibiserv.cebitec.uni-bielefeld.de/spool?id=bibiserv2_2025-01-16_100949_SiIGA&name=FAF1::chr1:50583651-50583709(-)_Hsa-Mir-7-P1_5p_38.png&tool=rnahybrid&contenttype=image/png
POLR2J3	chr7:102566581-102566996(-)	Hsa-Mir-7-P2_5p	415	24	-23.2	undefined	351	target 5' U UCCAU C C 3' GACA UUAC AGUCUUCC UUGU AGUG UCAGAAGG miRNA 3' UUG UUU A U 5'	https://bibiserv.cebitec.uni-bielefeld.de/spool?id=bibiserv2_2025-01-16_100949_SiIGA&name=POLR2J3::chr7:102566581-102566996(-)_Hsa-Mir-7-P2_5p_351.png&tool=rnahybrid&contenttype=image/png
GGA3	chr17:75240108-75240341(-)	Hsa-Mir-7-P2_5p	233	24	-23.1	undefined	118	target 5' G UGCC CGGG U 3' AACAAUGAG UC GCU GUCUUCCG UUGUUGUUU AG UGA CAGAAGGU miRNA 3' U U 5'	https://bibiserv.cebitec.uni-bielefeld.de/spool?id=bibiserv2_2025-01-16_100949_SiIGA&name=GGA3::chr17:75240108-75240341(-)_Hsa-Mir-7-P2_5p_118.png&tool=rnahybrid&contenttype=image/png
NECAP1	chr12:8091850-8092675(+)	Hsa-Mir-7-P2_5p	825	24	-22.9	undefined	402	target 5' U CU GCA UCAG U 3' GACAGCA GU CACUG CUUCC UUGUUGU UA GUGAU GAAGG miRNA 3' UU CA U 5'	https://bibiserv.cebitec.uni-bielefeld.de/spool?id=bibiserv2_2025-01-16_100949_SiIGA&name=NECAP1::chr12:8091850-8092675(+)_Hsa-Mir-7-P2_5p_402.png&tool=rnahybrid&contenttype=image/png
ADAM9	chr8:39018918-39021642(+)	Hsa-Mir-7-P2_5p	2724	24	-22.7	undefined	2419	target 5' A UCUUGGC CAA C 3' AAUGGCGGGA UCACUG CUUCCA UUGUUGUUUU AGUGAU GAAGGU miRNA 3' CA 5'	https://bibiserv.cebitec.uni-bielefeld.de/spool?id=bibiserv2_2025-01-16_100949_SiIGA&name=ADAM9::chr8:39018918-39021642(+)_Hsa-Mir-7-P2_5p_2419.png&tool=rnahybrid&contenttype=image/png
TBC1D20	chr20:441689-441856(-)	Hsa-Mir-7-P2_5p	167	24	-23.2	undefined	22	target 5' A C CCUC C G U 3' GACGACGGG AUCACU AG C UCC UUGUUGUUU UAGUGA UC G AGG miRNA 3' A A U 5'	https://bibiserv.cebitec.uni-bielefeld.de/spool?id=bibiserv2_2025-01-16_100949_SiIGA&name=TBC1D20::chr20:441689-441856(-)_Hsa-Mir-7-P2_5p_22.png&tool=rnahybrid&contenttype=image/png
MAPK10	chr4:86098595-86101051(-)	Hsa-Mir-7-P2_5p	2456	24	-22.7	undefined	2290	target 5' U UAG GAA C 3' AAUAGCA CGCUGGUUU UUCA UUGUUGU GUGAUCAGA AGGU miRNA 3' UUUA 5'	https://bibiserv.cebitec.uni-bielefeld.de/spool?id=bibiserv2_2025-01-16_100949_SiIGA&name=MAPK10::chr4:86098595-86101051(-)_Hsa-Mir-7-P2_5p_2290.png&tool=rnahybrid&contenttype=image/png
APBA2	chr15:29053844-29054835(+)	Hsa-Mir-7-P2_5p	991	24	-20.8	undefined	873	target 5' A G CCC AACCUC C 3' GGCGA G AAGUCGCUG CUUCC UUGUU U UUUAGUGAU GAAGG miRNA 3' G CA U 5'	https://bibiserv.cebitec.uni-bielefeld.de/spool?id=bibiserv2_2025-01-16_100949_SiIGA&name=APBA2::chr15:29053844-29054835(+)_Hsa-Mir-7-P2_5p_873.png&tool=rnahybrid&contenttype=image/png
ALG3	chr3:184243790-184243996(-)	Hsa-Mir-7-P2_5p	206	24	-21.9	undefined	89	target 5' G UGA CG U 3' GACAG ACUGG CUUCC UUGUU UGAUC GAAGG miRNA 3' UUG UUAG A U 5'	https://bibiserv.cebitec.uni-bielefeld.de/spool?id=bibiserv2_2025-01-16_100949_SiIGA&name=ALG3::chr3:184243790-184243996(-)_Hsa-Mir-7-P2_5p_89.png&tool=rnahybrid&contenttype=image/png
LAMB1	chr7:107939988-107940358(-)	Hsa-Mir-7-P2_5p	370	24	-24.9	undefined	102	target 5' U C GG CGGG C 3' GCA GCGAG UACU GGUCUUCC UGU UGUUU GUGA UCAGAAGG miRNA 3' U UA U 5'	https://bibiserv.cebitec.uni-bielefeld.de/spool?id=bibiserv2_2025-01-16_100949_SiIGA&name=LAMB1::chr7:107939988-107940358(-)_Hsa-Mir-7-P2_5p_102.png&tool=rnahybrid&contenttype=image/png
SCN9A	chr2:166304030-166304122(-)	Hsa-Mir-7-P2_5p	92	24	-20	undefined	72	target 5' A UU A G 3' AACAA UCA GUC UUCCA UUGUU AGU CAG AAGGU miRNA 3' UUG UU GAU 5'	https://bibiserv.cebitec.uni-bielefeld.de/spool?id=bibiserv2_2025-01-16_100949_SiIGA&name=SCN9A::chr2:166304030-166304122(-)_Hsa-Mir-7-P2_5p_72.png&tool=rnahybrid&contenttype=image/png
FANCB	chrX:14844855-14845286(-)	Hsa-Mir-7-P2_5p	431	24	-20	undefined	355	target 5' U UUUUUAAGU AAGA A 3' GGCAGAGUU CUAG UCUUUCA UUGUUUUAG GAUC AGAAGGU miRNA 3' UUG U 5'	https://bibiserv.cebitec.uni-bielefeld.de/spool?id=bibiserv2_2025-01-16_100949_SiIGA&name=FANCB::chrX:14844855-14845286(-)_Hsa-Mir-7-P2_5p_355.png&tool=rnahybrid&contenttype=image/png
PTPN20	chr10:46932376-46932533(+)	Hsa-Mir-7-P2_5p	157	24	-20.5	undefined	117	target 5' G UGUCU C GGA A 3' AACAACA UCA CUAG CUUU UUGUUGU AGU GAUC GAAG miRNA 3' UUU A GU 5'	https://bibiserv.cebitec.uni-bielefeld.de/spool?id=bibiserv2_2025-01-16_100949_SiIGA&name=PTPN20::chr10:46932376-46932533(+)_Hsa-Mir-7-P2_5p_117.png&tool=rnahybrid&contenttype=image/png
FAF1	chr1:50583651-50583709(-)	Hsa-Mir-7-P2_5p	58	24	-20.6	undefined	38	target 5' U U A 3' ACAGCAGAGUU UCUUC UGUUGUUUUAG AGAAG miRNA 3' U UGAUC GU 5'	https://bibiserv.cebitec.uni-bielefeld.de/spool?id=bibiserv2_2025-01-16_100949_SiIGA&name=FAF1::chr1:50583651-50583709(-)_Hsa-Mir-7-P2_5p_38.png&tool=rnahybrid&contenttype=image/png
POLR2J3	chr7:102566581-102566996(-)	Hsa-Mir-7-P4_5p	415	24	-23.2	undefined	351	target 5' U UCCAU C C 3' GACA UUAC AGUCUUCC UUGU AGUG UCAGAAGG miRNA 3' UUG UUU A U 5'	https://bibiserv.cebitec.uni-bielefeld.de/spool?id=bibiserv2_2025-01-16_100949_SiIGA&name=POLR2J3::chr7:102566581-102566996(-)_Hsa-Mir-7-P4_5p_351.png&tool=rnahybrid&contenttype=image/png
GGA3	chr17:75240108-75240341(-)	Hsa-Mir-7-P4_5p	233	24	-23.1	undefined	118	target 5' G UGCC CGGG U 3' AACAAUGAG UC GCU GUCUUCCG UUGUUGUUU AG UGA CAGAAGGU miRNA 3' U U 5'	https://bibiserv.cebitec.uni-bielefeld.de/spool?id=bibiserv2_2025-01-16_100949_SiIGA&name=GGA3::chr17:75240108-75240341(-)_Hsa-Mir-7-P4_5p_118.png&tool=rnahybrid&contenttype=image/png
NECAP1	chr12:8091850-8092675(+)	Hsa-Mir-7-P4_5p	825	24	-22.9	undefined	402	target 5' U CU GCA UCAG U 3' GACAGCA GU CACUG CUUCC UUGUUGU UA GUGAU GAAGG miRNA 3' UU CA U 5'	https://bibiserv.cebitec.uni-bielefeld.de/spool?id=bibiserv2_2025-01-16_100949_SiIGA&name=NECAP1::chr12:8091850-8092675(+)_Hsa-Mir-7-P4_5p_402.png&tool=rnahybrid&contenttype=image/png
ADAM9	chr8:39018918-39021642(+)	Hsa-Mir-7-P4_5p	2724	24	-22.7	undefined	2419	target 5' A UCUUGGC CAA C 3' AAUGGCGGGA UCACUG CUUCCA UUGUUGUUUU AGUGAU GAAGGU miRNA 3' CA 5'	https://bibiserv.cebitec.uni-bielefeld.de/spool?id=bibiserv2_2025-01-16_100949_SiIGA&name=ADAM9::chr8:39018918-39021642(+)_Hsa-Mir-7-P4_5p_2419.png&tool=rnahybrid&contenttype=image/png
TBC1D20	chr20:441689-441856(-)	Hsa-Mir-7-P4_5p	167	24	-23.2	undefined	22	target 5' A C CCUC C G U 3' GACGACGGG AUCACU AG C UCC UUGUUGUUU UAGUGA UC G AGG miRNA 3' A A U 5'	https://bibiserv.cebitec.uni-bielefeld.de/spool?id=bibiserv2_2025-01-16_100949_SiIGA&name=TBC1D20::chr20:441689-441856(-)_Hsa-Mir-7-P4_5p_22.png&tool=rnahybrid&contenttype=image/png
MAPK10	chr4:86098595-86101051(-)	Hsa-Mir-7-P4_5p	2456	24	-22.7	undefined	2290	target 5' U UAG GAA C 3' AAUAGCA CGCUGGUUU UUCA UUGUUGU GUGAUCAGA AGGU miRNA 3' UUUA 5'	https://bibiserv.cebitec.uni-bielefeld.de/spool?id=bibiserv2_2025-01-16_100949_SiIGA&name=MAPK10::chr4:86098595-86101051(-)_Hsa-Mir-7-P4_5p_2290.png&tool=rnahybrid&contenttype=image/png
APBA2	chr15:29053844-29054835(+)	Hsa-Mir-7-P4_5p	991	24	-20.8	undefined	873	target 5' A G CCC AACCUC C 3' GGCGA G AAGUCGCUG CUUCC UUGUU U UUUAGUGAU GAAGG miRNA 3' G CA U 5'	https://bibiserv.cebitec.uni-bielefeld.de/spool?id=bibiserv2_2025-01-16_100949_SiIGA&name=APBA2::chr15:29053844-29054835(+)_Hsa-Mir-7-P4_5p_873.png&tool=rnahybrid&contenttype=image/png
ALG3	chr3:184243790-184243996(-)	Hsa-Mir-7-P4_5p	206	24	-21.9	undefined	89	target 5' G UGA CG U 3' GACAG ACUGG CUUCC UUGUU UGAUC GAAGG miRNA 3' UUG UUAG A U 5'	https://bibiserv.cebitec.uni-bielefeld.de/spool?id=bibiserv2_2025-01-16_100949_SiIGA&name=ALG3::chr3:184243790-184243996(-)_Hsa-Mir-7-P4_5p_89.png&tool=rnahybrid&contenttype=image/png
LAMB1	chr7:107939988-107940358(-)	Hsa-Mir-7-P4_5p	370	24	-24.9	undefined	102	target 5' U C GG CGGG C 3' GCA GCGAG UACU GGUCUUCC UGU UGUUU GUGA UCAGAAGG miRNA 3' U UA U 5'	https://bibiserv.cebitec.uni-bielefeld.de/spool?id=bibiserv2_2025-01-16_100949_SiIGA&name=LAMB1::chr7:107939988-107940358(-)_Hsa-Mir-7-P4_5p_102.png&tool=rnahybrid&contenttype=image/png
SCN9A	chr2:166304030-166304122(-)	Hsa-Mir-7-P4_5p	92	24	-20	undefined	72	target 5' A UU A G 3' AACAA UCA GUC UUCCA UUGUU AGU CAG AAGGU miRNA 3' UUG UU GAU 5'	https://bibiserv.cebitec.uni-bielefeld.de/spool?id=bibiserv2_2025-01-16_100949_SiIGA&name=SCN9A::chr2:166304030-166304122(-)_Hsa-Mir-7-P4_5p_72.png&tool=rnahybrid&contenttype=image/png
FANCB	chrX:14844855-14845286(-)	Hsa-Mir-7-P4_5p	431	24	-20	undefined	355	target 5' U UUUUUAAGU AAGA A 3' GGCAGAGUU CUAG UCUUUCA UUGUUUUAG GAUC AGAAGGU miRNA 3' UUG U 5'	https://bibiserv.cebitec.uni-bielefeld.de/spool?id=bibiserv2_2025-01-16_100949_SiIGA&name=FANCB::chrX:14844855-14845286(-)_Hsa-Mir-7-P4_5p_355.png&tool=rnahybrid&contenttype=image/png
PTPN20	chr10:46932376-46932533(+)	Hsa-Mir-7-P4_5p	157	24	-20.5	undefined	117	target 5' G UGUCU C GGA A 3' AACAACA UCA CUAG CUUU UUGUUGU AGU GAUC GAAG miRNA 3' UUU A GU 5'	https://bibiserv.cebitec.uni-bielefeld.de/spool?id=bibiserv2_2025-01-16_100949_SiIGA&name=PTPN20::chr10:46932376-46932533(+)_Hsa-Mir-7-P4_5p_117.png&tool=rnahybrid&contenttype=image/png
FAF1	chr1:50583651-50583709(-)	Hsa-Mir-7-P4_5p	58	24	-20.6	undefined	38	target 5' U U A 3' ACAGCAGAGUU UCUUC UGUUGUUUUAG AGAAG miRNA 3' U UGAUC GU 5'	https://bibiserv.cebitec.uni-bielefeld.de/spool?id=bibiserv2_2025-01-16_100949_SiIGA&name=FAF1::chr1:50583651-50583709(-)_Hsa-Mir-7-P4_5p_38.png&tool=rnahybrid&contenttype=image/png
POLR2J3	chr7:102566581-102566996(-)	Hsa-Mir-8-P1a_3p	415	23	-21.8	undefined	296	target 5' A AUAAGC A C 3' UAUCA ACCAGG GGUAU GUAGU UGGUCC UCAUA miRNA 3' CA AA G AU 5'	https://bibiserv.cebitec.uni-bielefeld.de/spool?id=bibiserv2_2025-01-16_100949_SiIGA&name=POLR2J3::chr7:102566581-102566996(-)_Hsa-Mir-8-P1a_3p_296.png&tool=rnahybrid&contenttype=image/png
NECAP1	chr12:8091850-8092675(+)	Hsa-Mir-8-P1a_3p	825	23	-23.2	undefined	55	target 5' C GAA C 3' UCA CAU UGGGCAGUAU AGU GUA GUCCGUCAUA miRNA 3' C A AUG AU 5'	https://bibiserv.cebitec.uni-bielefeld.de/spool?id=bibiserv2_2025-01-16_100949_SiIGA&name=NECAP1::chr12:8091850-8092675(+)_Hsa-Mir-8-P1a_3p_55.png&tool=rnahybrid&contenttype=image/png
ADAM9	chr8:39018918-39021642(+)	Hsa-Mir-8-P1a_3p	2724	23	-23.2	undefined	946	target 5' U CUCAAGU A 3' UCAUUGCC GGCAG AGUAAUGG CCGUC miRNA 3' CAGU U AUAAU 5'	https://bibiserv.cebitec.uni-bielefeld.de/spool?id=bibiserv2_2025-01-16_100949_SiIGA&name=ADAM9::chr8:39018918-39021642(+)_Hsa-Mir-8-P1a_3p_946.png&tool=rnahybrid&contenttype=image/png
DDX39A	chr19:14409447-14409535(-)	Hsa-Mir-8-P1a_3p	88	23	-20	undefined	27	target 5' G GGGAG CC AGCC C 3' CA CA ACCAGG CAGUGU GU GU UGGUCC GUCAUA miRNA 3' CA A AA AU 5'	https://bibiserv.cebitec.uni-bielefeld.de/spool?id=bibiserv2_2025-01-16_100949_SiIGA&name=DDX39A::chr19:14409447-14409535(-)_Hsa-Mir-8-P1a_3p_27.png&tool=rnahybrid&contenttype=image/png
TBC1D20	chr20:441689-441856(-)	Hsa-Mir-8-P1a_3p	167	23	-20.3	undefined	128	target 5' A GU GUA U A 3' GU UUG ACCAGGC UAUUG CA AGU UGGUCCG AUAAU miRNA 3' GU AA UC 5'	https://bibiserv.cebitec.uni-bielefeld.de/spool?id=bibiserv2_2025-01-16_100949_SiIGA&name=TBC1D20::chr20:441689-441856(-)_Hsa-Mir-8-P1a_3p_128.png&tool=rnahybrid&contenttype=image/png
MAPK10	chr4:86098595-86101051(-)	Hsa-Mir-8-P1a_3p	2456	23	-21.3	undefined	1176	target 5' C C A 3' UC UUGCUAGGCA AG AAUGGUCCGU miRNA 3' CAGU U CAUAAU 5'	https://bibiserv.cebitec.uni-bielefeld.de/spool?id=bibiserv2_2025-01-16_100949_SiIGA&name=MAPK10::chr4:86098595-86101051(-)_Hsa-Mir-8-P1a_3p_1176.png&tool=rnahybrid&contenttype=image/png
POLG	chr15:89318749-89318930(-)	Hsa-Mir-8-P1a_3p	181	23	-20.5	undefined	73	target 5' C A UG G 3' CA UGUU UAGGUAG GU GUAA GUCCGUC miRNA 3' CA A UG AUAAU 5'	https://bibiserv.cebitec.uni-bielefeld.de/spool?id=bibiserv2_2025-01-16_100949_SiIGA&name=POLG::chr15:89318749-89318930(-)_Hsa-Mir-8-P1a_3p_73.png&tool=rnahybrid&contenttype=image/png
MROH1	chr8:144260544-144260676(+)	Hsa-Mir-8-P1a_3p	132	23	-24.1	undefined	53	target 5' C AUGGCAGGGG G 3' CAUCA GCUAGGCAG GUAGU UGGUCCGUC miRNA 3' CA AA AUAAU 5'	https://bibiserv.cebitec.uni-bielefeld.de/spool?id=bibiserv2_2025-01-16_100949_SiIGA&name=MROH1::chr8:144260544-144260676(+)_Hsa-Mir-8-P1a_3p_53.png&tool=rnahybrid&contenttype=image/png
TYK2	chr19:10361836-10361955(-)	Hsa-Mir-8-P1a_3p	119	23	-20.6	undefined	106	target 5' C U 3' UCG UGCC GGCAG AGU AUGG CCGUC miRNA 3' CAGU A U AUAAU 5'	https://bibiserv.cebitec.uni-bielefeld.de/spool?id=bibiserv2_2025-01-16_100949_SiIGA&name=TYK2::chr19:10361836-10361955(-)_Hsa-Mir-8-P1a_3p_106.png&tool=rnahybrid&contenttype=image/png
CHKB	chr22:50579802-50579830(-)	Hsa-Mir-8-P1a_3p	28	23	-30.9	undefined	11	target 5' U U 3' UCGUCAUUACC GGCAG AGUAGUAAUGG CCGUC miRNA 3' C U AUAAU 5'	https://bibiserv.cebitec.uni-bielefeld.de/spool?id=bibiserv2_2025-01-16_100949_SiIGA&name=CHKB::chr22:50579802-50579830(-)_Hsa-Mir-8-P1a_3p_11.png&tool=rnahybrid&contenttype=image/png
GCSH	chr16:81084462-81084594(-)	Hsa-Mir-8-P1a_3p	132	23	-20.3	undefined	42	target 5' C UAU UCCU AGA A 3' UC UC UUAUCAGG AGUA AG AG AAUGGUCC UCAU miRNA 3' C U U G AAU 5'	https://bibiserv.cebitec.uni-bielefeld.de/spool?id=bibiserv2_2025-01-16_100949_SiIGA&name=GCSH::chr16:81084462-81084594(-)_Hsa-Mir-8-P1a_3p_42.png&tool=rnahybrid&contenttype=image/png
APBA2	chr15:29053844-29054835(+)	Hsa-Mir-8-P1a_3p	991	23	-23.3	undefined	840	target 5' C AG CU C 3' CAUCA GCCAG GCAG GUAGU UGGUC CGUC miRNA 3' CA AA AUAAU 5'	https://bibiserv.cebitec.uni-bielefeld.de/spool?id=bibiserv2_2025-01-16_100949_SiIGA&name=APBA2::chr15:29053844-29054835(+)_Hsa-Mir-8-P1a_3p_840.png&tool=rnahybrid&contenttype=image/png
MLH3	chr14:75039910-75040015(-)	Hsa-Mir-8-P1a_3p	105	23	-21.1	undefined	12	target 5' U AAG GUG U A 3' GU CA GCCAGGC G CA GU UGGUCCG C miRNA 3' GUA AA U AUAAU 5'	https://bibiserv.cebitec.uni-bielefeld.de/spool?id=bibiserv2_2025-01-16_100949_SiIGA&name=MLH3::chr14:75039910-75040015(-)_Hsa-Mir-8-P1a_3p_12.png&tool=rnahybrid&contenttype=image/png
FBXW4	chr10:101667885-101667980(-)	Hsa-Mir-8-P1a_3p	95	23	-21.5	undefined	15	target 5' C G GGCUG C 3' UCA GCC GGGCAGUG AGU UGG UCCGUCAU miRNA 3' C AGUAA AAU 5'	https://bibiserv.cebitec.uni-bielefeld.de/spool?id=bibiserv2_2025-01-16_100949_SiIGA&name=FBXW4::chr10:101667885-101667980(-)_Hsa-Mir-8-P1a_3p_15.png&tool=rnahybrid&contenttype=image/png
CARD8	chr19:48218870-48219012(-)	Hsa-Mir-8-P1a_3p	142	23	-21.8	undefined	45	target 5' C AAAU UA A 3' UCA UC UGCUGGGCAG AGU AG AUGGUCCGUC miRNA 3' C UA AUAAU 5'	https://bibiserv.cebitec.uni-bielefeld.de/spool?id=bibiserv2_2025-01-16_100949_SiIGA&name=CARD8::chr19:48218870-48219012(-)_Hsa-Mir-8-P1a_3p_45.png&tool=rnahybrid&contenttype=image/png
LAMB1	chr7:107939988-107940358(-)	Hsa-Mir-8-P1a_3p	370	23	-22.6	undefined	170	target 5' U G A U A 3' GU AUCAUUGCCG GC G CA UAGUAAUGGU CG C miRNA 3' G C U AUAAU 5'	https://bibiserv.cebitec.uni-bielefeld.de/spool?id=bibiserv2_2025-01-16_100949_SiIGA&name=LAMB1::chr7:107939988-107940358(-)_Hsa-Mir-8-P1a_3p_170.png&tool=rnahybrid&contenttype=image/png
PABPC1L	chr20:44938673-44938748(+)	Hsa-Mir-8-P1a_3p	75	23	-21.6	undefined	4	target 5' G G G 3' AC AGGCAGUG UG UCCGUCAU miRNA 3' CAGUAGUAA G AAU 5'	https://bibiserv.cebitec.uni-bielefeld.de/spool?id=bibiserv2_2025-01-16_100949_SiIGA&name=PABPC1L::chr20:44938673-44938748(+)_Hsa-Mir-8-P1a_3p_4.png&tool=rnahybrid&contenttype=image/png
FANCB	chrX:14844855-14845286(-)	Hsa-Mir-8-P1a_3p	431	23	-20.3	undefined	339	target 5' A GUUGUG GU A 3' UCGUUAU U GGCAG AGUAGUA G CCGUC miRNA 3' C AU GU AUAAU 5'	https://bibiserv.cebitec.uni-bielefeld.de/spool?id=bibiserv2_2025-01-16_100949_SiIGA&name=FANCB::chrX:14844855-14845286(-)_Hsa-Mir-8-P1a_3p_339.png&tool=rnahybrid&contenttype=image/png
ZC3H4	chr19:47069091-47069343(-)	Hsa-Mir-8-P1a_3p	252	23	-21.6	undefined	112	target 5' A GCC C 3' GCCAGGC GGUGU UGGUCCG UCAUA miRNA 3' CAGUAGUAA AU 5'	https://bibiserv.cebitec.uni-bielefeld.de/spool?id=bibiserv2_2025-01-16_100949_SiIGA&name=ZC3H4::chr19:47069091-47069343(-)_Hsa-Mir-8-P1a_3p_112.png&tool=rnahybrid&contenttype=image/png
MLH3	chr14:75039910-75040024(-)	Hsa-Mir-8-P1a_3p	114	23	-21.1	undefined	21	target 5' U AAG GUG U A 3' GU CA GCCAGGC G CA GU UGGUCCG C miRNA 3' GUA AA U AUAAU 5'	https://bibiserv.cebitec.uni-bielefeld.de/spool?id=bibiserv2_2025-01-16_100949_SiIGA&name=MLH3::chr14:75039910-75040024(-)_Hsa-Mir-8-P1a_3p_21.png&tool=rnahybrid&contenttype=image/png
MAPK10	chr4:86194335-86194407(-)	Hsa-Mir-8-P1b_3p	72	23	-22.3	undefined	13	target 5' C UCUUA ACU A 3' UCCAUU UACU GCAGUG AGGUAG AUGG CGUCAU miRNA 3' UA GC AAU 5'	https://bibiserv.cebitec.uni-bielefeld.de/spool?id=bibiserv2_2025-01-16_100949_SiIGA&name=MAPK10::chr4:86194335-86194407(-)_Hsa-Mir-8-P1b_3p_13.png&tool=rnahybrid&contenttype=image/png
POLR2J3	chr7:102566581-102566996(-)	Hsa-Mir-8-P1b_3p	415	23	-23	undefined	136	target 5' A UCUAUUU GA U 3' UUCAUC CCUGG GGUGUU AGGUAG GGGCC UCAUAA miRNA 3' UAAU G U 5'	https://bibiserv.cebitec.uni-bielefeld.de/spool?id=bibiserv2_2025-01-16_100949_SiIGA&name=POLR2J3::chr7:102566581-102566996(-)_Hsa-Mir-8-P1b_3p_136.png&tool=rnahybrid&contenttype=image/png
GGA3	chr17:75240108-75240341(-)	Hsa-Mir-8-P1b_3p	233	23	-22.2	undefined	50	target 5' U GCG GUCU GGCU U 3' UCCA UCAU CCUG GCAGU AGGU AGUA GGGC CGUCA miRNA 3' AU UAAU 5'	https://bibiserv.cebitec.uni-bielefeld.de/spool?id=bibiserv2_2025-01-16_100949_SiIGA&name=GGA3::chr17:75240108-75240341(-)_Hsa-Mir-8-P1b_3p_50.png&tool=rnahybrid&contenttype=image/png
NECAP1	chr12:8091850-8092675(+)	Hsa-Mir-8-P1b_3p	825	23	-24.7	undefined	237	target 5' C AAU CGUCUUUUA G 3' UCUGUCG UUGCCC GGUGGUA AGGUAGU AAUGGG CCGUCAU miRNA 3' AAU 5'	https://bibiserv.cebitec.uni-bielefeld.de/spool?id=bibiserv2_2025-01-16_100949_SiIGA&name=NECAP1::chr12:8091850-8092675(+)_Hsa-Mir-8-P1b_3p_237.png&tool=rnahybrid&contenttype=image/png
ADAM9	chr8:39018918-39021642(+)	Hsa-Mir-8-P1b_3p	2724	23	-25.5	undefined	946	target 5' U UCAAGU A 3' UCAUUGCCC GGCAG AGUAAUGGG CCGUC miRNA 3' AGGU AUAAU 5'	https://bibiserv.cebitec.uni-bielefeld.de/spool?id=bibiserv2_2025-01-16_100949_SiIGA&name=ADAM9::chr8:39018918-39021642(+)_Hsa-Mir-8-P1b_3p_946.png&tool=rnahybrid&contenttype=image/png
MAPK10	chr4:86098595-86101051(-)	Hsa-Mir-8-P1b_3p	2456	23	-25.2	undefined	1926	target 5' U G U U G 3' UCCA UCAUU CCUGGU UAUUG AGGU AGUAA GGGCCG AUAAU miRNA 3' U UC 5'	https://bibiserv.cebitec.uni-bielefeld.de/spool?id=bibiserv2_2025-01-16_100949_SiIGA&name=MAPK10::chr4:86098595-86101051(-)_Hsa-Mir-8-P1b_3p_1926.png&tool=rnahybrid&contenttype=image/png
LIG3	chr17:34991837-34991957(+)	Hsa-Mir-8-P1b_3p	120	23	-20.8	undefined	14	target 5' C AACCA A A 3' UCCGUCA UGCCC UAG AGGUAGU AUGGG GUC miRNA 3' A CC AUAAU 5'	https://bibiserv.cebitec.uni-bielefeld.de/spool?id=bibiserv2_2025-01-16_100949_SiIGA&name=LIG3::chr17:34991837-34991957(+)_Hsa-Mir-8-P1b_3p_14.png&tool=rnahybrid&contenttype=image/png
MROH1	chr8:144260544-144260676(+)	Hsa-Mir-8-P1b_3p	132	23	-24.2	undefined	13	target 5' C GGGUGUUUCCUG GU G 3' CCGUCG GCCCGG CAG GGUAGU UGGGCC GUC miRNA 3' A AA AUAAU 5'	https://bibiserv.cebitec.uni-bielefeld.de/spool?id=bibiserv2_2025-01-16_100949_SiIGA&name=MROH1::chr8:144260544-144260676(+)_Hsa-Mir-8-P1b_3p_13.png&tool=rnahybrid&contenttype=image/png
TYK2	chr19:10361836-10361955(-)	Hsa-Mir-8-P1b_3p	119	23	-26.7	undefined	103	target 5' C C 3' CC UCG UGCCUGGCAG GG AGU AUGGGCCGUC miRNA 3' A U A AUAAU 5'	https://bibiserv.cebitec.uni-bielefeld.de/spool?id=bibiserv2_2025-01-16_100949_SiIGA&name=TYK2::chr19:10361836-10361955(-)_Hsa-Mir-8-P1b_3p_103.png&tool=rnahybrid&contenttype=image/png
MPV17	chr2:27313074-27313109(-)	Hsa-Mir-8-P1b_3p	35	23	-22.7	undefined	2	target 5' G C G GG GU A 3' UCC U AU GCCUGG G AGG A UA UGGGCC C miRNA 3' U G A GU AUAAU 5'	https://bibiserv.cebitec.uni-bielefeld.de/spool?id=bibiserv2_2025-01-16_100949_SiIGA&name=MPV17::chr2:27313074-27313109(-)_Hsa-Mir-8-P1b_3p_2.png&tool=rnahybrid&contenttype=image/png
CHKB	chr22:50579802-50579830(-)	Hsa-Mir-8-P1b_3p	28	23	-34.1	undefined	10	target 5' A 3' UUCGUCAUUACCUGGCAG AGGUAGUAAUGGGCCGUC miRNA 3' AUAAU 5'	https://bibiserv.cebitec.uni-bielefeld.de/spool?id=bibiserv2_2025-01-16_100949_SiIGA&name=CHKB::chr22:50579802-50579830(-)_Hsa-Mir-8-P1b_3p_10.png&tool=rnahybrid&contenttype=image/png
GABPA	chr21:25745209-25745354(+)	Hsa-Mir-8-P1b_3p	145	23	-20.2	undefined	51	target 5' A AUGA AAUA A 3' CAUCA ACC GGCA GUAGU UGG CCGU miRNA 3' AG AA G CAUAAU 5'	https://bibiserv.cebitec.uni-bielefeld.de/spool?id=bibiserv2_2025-01-16_100949_SiIGA&name=GABPA::chr21:25745209-25745354(+)_Hsa-Mir-8-P1b_3p_51.png&tool=rnahybrid&contenttype=image/png
ZNF468	chr19:52845178-52845296(-)	Hsa-Mir-8-P1b_3p	118	23	-27.5	undefined	8	target 5' G UAA C 3' UCUGUCAU CCCGGC AGUA AGGUAGUA GGGCCG UCAU miRNA 3' AU AAU 5'	https://bibiserv.cebitec.uni-bielefeld.de/spool?id=bibiserv2_2025-01-16_100949_SiIGA&name=ZNF468::chr19:52845178-52845296(-)_Hsa-Mir-8-P1b_3p_8.png&tool=rnahybrid&contenttype=image/png
ZNF708	chr19:21310500-21310627(-)	Hsa-Mir-8-P1b_3p	127	23	-20.4	undefined	25	target 5' G AGA UCUGGAGGAGU C 3' CCAU AUU CUC GGCAGUG GGUA UAA GGG CCGUCAU miRNA 3' A G U AAU 5'	https://bibiserv.cebitec.uni-bielefeld.de/spool?id=bibiserv2_2025-01-16_100949_SiIGA&name=ZNF708::chr19:21310500-21310627(-)_Hsa-Mir-8-P1b_3p_25.png&tool=rnahybrid&contenttype=image/png
ENSG00000262879	chr17:47033277-47033381(-)	Hsa-Mir-8-P1b_3p	104	23	-20.2	undefined	35	target 5' C A AG U A 3' UCCAU CA ACC CGG AGGUA GU UGG GCC miRNA 3' AA GUCAUAAU 5'	https://bibiserv.cebitec.uni-bielefeld.de/spool?id=bibiserv2_2025-01-16_100949_SiIGA&name=ENSG00000262879::chr17:47033277-47033381(-)_Hsa-Mir-8-P1b_3p_35.png&tool=rnahybrid&contenttype=image/png
FBXL20	chr17:39285477-39285573(-)	Hsa-Mir-8-P1b_3p	96	23	-20.9	undefined	28	target 5' U AAC GGCACCUUG UU UUCCU C 3' UCCA UCA AC GGC GUA AGGU AGU UG CCG CAU miRNA 3' AA GG U AAU 5'	https://bibiserv.cebitec.uni-bielefeld.de/spool?id=bibiserv2_2025-01-16_100949_SiIGA&name=FBXL20::chr17:39285477-39285573(-)_Hsa-Mir-8-P1b_3p_28.png&tool=rnahybrid&contenttype=image/png
ANKS3	chr16:4714050-4714186(-)	Hsa-Mir-8-P1b_3p	136	23	-22.7	undefined	34	target 5' G GAUGCUGGCCAA C 3' CCA CA GCCCG GCAGUA GGU GU UGGGC CGUCAU miRNA 3' A A AA AAU 5'	https://bibiserv.cebitec.uni-bielefeld.de/spool?id=bibiserv2_2025-01-16_100949_SiIGA&name=ANKS3::chr16:4714050-4714186(-)_Hsa-Mir-8-P1b_3p_34.png&tool=rnahybrid&contenttype=image/png
APBA2	chr15:29053844-29054835(+)	Hsa-Mir-8-P1b_3p	991	23	-23.7	undefined	839	target 5' C AG AGCU C 3' CCAUCA GCC GCAG GGUAGU UGG CGUC miRNA 3' A AA GC AUAAU 5'	https://bibiserv.cebitec.uni-bielefeld.de/spool?id=bibiserv2_2025-01-16_100949_SiIGA&name=APBA2::chr15:29053844-29054835(+)_Hsa-Mir-8-P1b_3p_839.png&tool=rnahybrid&contenttype=image/png
INTS3	chr1:153761019-153761109(+)	Hsa-Mir-8-P1b_3p	90	23	-21.2	undefined	21	target 5' A GAC G G 3' CC UCA UGCU GGCA UAU GG AGU AUGG CCGU AUA miRNA 3' A U A G C AU 5'	https://bibiserv.cebitec.uni-bielefeld.de/spool?id=bibiserv2_2025-01-16_100949_SiIGA&name=INTS3::chr1:153761019-153761109(+)_Hsa-Mir-8-P1b_3p_21.png&tool=rnahybrid&contenttype=image/png
MMS19	chr10:97468965-97469104(-)	Hsa-Mir-8-P1b_3p	139	23	-22.1	undefined	31	target 5' G GAGG C 3' CA GCCUGGCGG GU UGGGCCGUC miRNA 3' AG AGUAA AUAAU 5'	https://bibiserv.cebitec.uni-bielefeld.de/spool?id=bibiserv2_2025-01-16_100949_SiIGA&name=MMS19::chr10:97468965-97469104(-)_Hsa-Mir-8-P1b_3p_31.png&tool=rnahybrid&contenttype=image/png
ENSG00000288695	chr4:55364073-55364271(+)	Hsa-Mir-8-P1b_3p	198	23	-22.6	undefined	95	target 5' C AUG GAUUC G U C 3' UCCA UCAU AC UCG GCAGUA AGGU AGUA UG GGC CGUCAU miRNA 3' A AAU 5'	https://bibiserv.cebitec.uni-bielefeld.de/spool?id=bibiserv2_2025-01-16_100949_SiIGA&name=ENSG00000288695::chr4:55364073-55364271(+)_Hsa-Mir-8-P1b_3p_95.png&tool=rnahybrid&contenttype=image/png
FBXW4	chr10:101667885-101667980(-)	Hsa-Mir-8-P1b_3p	95	23	-21.8	undefined	13	target 5' G GGCCG G G C 3' CC UCA GCU G GCAGUG GG AGU UGG C CGUCAU miRNA 3' A U AA G AAU 5'	https://bibiserv.cebitec.uni-bielefeld.de/spool?id=bibiserv2_2025-01-16_100949_SiIGA&name=FBXW4::chr10:101667885-101667980(-)_Hsa-Mir-8-P1b_3p_13.png&tool=rnahybrid&contenttype=image/png
ALG3	chr3:184243790-184243996(-)	Hsa-Mir-8-P1b_3p	206	23	-21.9	undefined	175	target 5' C UGC GU UCU G 3' UCC U UUGCCC GCAG AGG A AAUGGG CGUC miRNA 3' U GU C AUAAU 5'	https://bibiserv.cebitec.uni-bielefeld.de/spool?id=bibiserv2_2025-01-16_100949_SiIGA&name=ALG3::chr3:184243790-184243996(-)_Hsa-Mir-8-P1b_3p_175.png&tool=rnahybrid&contenttype=image/png
CARD8	chr19:48218870-48219012(-)	Hsa-Mir-8-P1b_3p	142	23	-21.3	undefined	52	target 5' U G A 3' UCUAU GCU GGCAG AGGUA UGG CCGUC miRNA 3' GUAA G AUAAU 5'	https://bibiserv.cebitec.uni-bielefeld.de/spool?id=bibiserv2_2025-01-16_100949_SiIGA&name=CARD8::chr19:48218870-48219012(-)_Hsa-Mir-8-P1b_3p_52.png&tool=rnahybrid&contenttype=image/png
HIP1	chr7:75559731-75559915(-)	Hsa-Mir-8-P1b_3p	184	23	-20.8	undefined	58	target 5' G AGCAG GC UG C 3' CCG CA ACC CGGCAG GGU GU UGG GCCGUC miRNA 3' A A AA AUAAU 5'	https://bibiserv.cebitec.uni-bielefeld.de/spool?id=bibiserv2_2025-01-16_100949_SiIGA&name=HIP1::chr7:75559731-75559915(-)_Hsa-Mir-8-P1b_3p_58.png&tool=rnahybrid&contenttype=image/png
CRTC2	chr1:153953265-153953369(-)	Hsa-Mir-8-P1b_3p	104	23	-21.6	undefined	77	target 5' C G CC A CGAC G 3' CCA CAU UGCCC GC GUG GGU GUA AUGGG CG CAU miRNA 3' A A C U AAU 5'	https://bibiserv.cebitec.uni-bielefeld.de/spool?id=bibiserv2_2025-01-16_100949_SiIGA&name=CRTC2::chr1:153953265-153953369(-)_Hsa-Mir-8-P1b_3p_77.png&tool=rnahybrid&contenttype=image/png
LAMB1	chr7:107939988-107940358(-)	Hsa-Mir-8-P1b_3p	370	23	-22.4	undefined	306	target 5' A UGGCG GA C C 3' UCC CA GCCC GCAG AGG GU UGGG CGUC miRNA 3' UA AA C AUAAU 5'	https://bibiserv.cebitec.uni-bielefeld.de/spool?id=bibiserv2_2025-01-16_100949_SiIGA&name=LAMB1::chr7:107939988-107940358(-)_Hsa-Mir-8-P1b_3p_306.png&tool=rnahybrid&contenttype=image/png
FANCB	chrX:14844855-14845286(-)	Hsa-Mir-8-P1b_3p	431	23	-20.1	undefined	330	target 5' G UAAAG UGUUGUG G A 3' UCC AUCGUUA U UGGCAG AGG UAGUAAU G GCCGUC miRNA 3' G AUAAU 5'	https://bibiserv.cebitec.uni-bielefeld.de/spool?id=bibiserv2_2025-01-16_100949_SiIGA&name=FANCB::chrX:14844855-14845286(-)_Hsa-Mir-8-P1b_3p_330.png&tool=rnahybrid&contenttype=image/png
BCL2L13	chr22:17688985-17689142(+)	Hsa-Mir-8-P1b_3p	157	23	-20.4	undefined	22	target 5' A C CUC C 3' CCGUCA ACUU CAGUGUU GGUAGU UGGG GUCAUAA miRNA 3' A AA CC U 5'	https://bibiserv.cebitec.uni-bielefeld.de/spool?id=bibiserv2_2025-01-16_100949_SiIGA&name=BCL2L13::chr22:17688985-17689142(+)_Hsa-Mir-8-P1b_3p_22.png&tool=rnahybrid&contenttype=image/png
MED12	chrX:71134356-71134466(+)	Hsa-Mir-8-P1b_3p	110	23	-21.9	undefined	24	target 5' G GCG GC A A 3' CA CA ACCC GCAG GU GU UGGG CGUC miRNA 3' AG A AA C AUAAU 5'	https://bibiserv.cebitec.uni-bielefeld.de/spool?id=bibiserv2_2025-01-16_100949_SiIGA&name=MED12::chrX:71134356-71134466(+)_Hsa-Mir-8-P1b_3p_24.png&tool=rnahybrid&contenttype=image/png
ZC3H4	chr19:47069091-47069343(-)	Hsa-Mir-8-P1b_3p	252	23	-20.1	undefined	140	target 5' G C AGAG CCU C 3' CC UCA GCCC GGC GUA GG AGU UGGG CCG CAU miRNA 3' A U AA U AAU 5'	https://bibiserv.cebitec.uni-bielefeld.de/spool?id=bibiserv2_2025-01-16_100949_SiIGA&name=ZC3H4::chr19:47069091-47069343(-)_Hsa-Mir-8-P1b_3p_140.png&tool=rnahybrid&contenttype=image/png
PRKCI	chr3:170267914-170268000(+)	Hsa-Mir-8-P1b_3p	86	23	-20.2	undefined	2	target 5' A GUAGA G 3' UCCAUC UACC GGU AGGUAG AUGG CCG miRNA 3' UA G UCAUAAU 5'	https://bibiserv.cebitec.uni-bielefeld.de/spool?id=bibiserv2_2025-01-16_100949_SiIGA&name=PRKCI::chr3:170267914-170268000(+)_Hsa-Mir-8-P1b_3p_2.png&tool=rnahybrid&contenttype=image/png
RAB11FIP2	chr10:118033981-118034041(-)	Hsa-Mir-8-P1b_3p	60	23	-20.8	undefined	5	target 5' A UUG UG CU G 3' CU C ACCC GCAGUA GG G UGGG CGUCAU miRNA 3' A UA UAA C AAU 5'	https://bibiserv.cebitec.uni-bielefeld.de/spool?id=bibiserv2_2025-01-16_100949_SiIGA&name=RAB11FIP2::chr10:118033981-118034041(-)_Hsa-Mir-8-P1b_3p_5.png&tool=rnahybrid&contenttype=image/png
WASHC2C	chr10:45786611-45786674(+)	Hsa-Mir-8-P1b_3p	63	23	-21.5	undefined	36	target 5' A C AU G 3' CCAUC ACUCGG CGG GGUAG UGGGCC GUC miRNA 3' A UAA AUAAU 5'	https://bibiserv.cebitec.uni-bielefeld.de/spool?id=bibiserv2_2025-01-16_100949_SiIGA&name=WASHC2C::chr10:45786611-45786674(+)_Hsa-Mir-8-P1b_3p_36.png&tool=rnahybrid&contenttype=image/png
MVK	chr12:109590682-109590861(+)	Hsa-Mir-8-P1b_3p	179	23	-22.7	undefined	71	target 5' C UUC U G 3' UCC UC ACCC GCAG AGG AG UGGG CGUC miRNA 3' U UAA C AUAAU 5'	https://bibiserv.cebitec.uni-bielefeld.de/spool?id=bibiserv2_2025-01-16_100949_SiIGA&name=MVK::chr12:109590682-109590861(+)_Hsa-Mir-8-P1b_3p_71.png&tool=rnahybrid&contenttype=image/png
MMS19	chr10:97468965-97469126(-)	Hsa-Mir-8-P1b_3p	161	23	-22.1	undefined	53	target 5' G GAGG C 3' CA GCCUGGCGG GU UGGGCCGUC miRNA 3' AG AGUAA AUAAU 5'	https://bibiserv.cebitec.uni-bielefeld.de/spool?id=bibiserv2_2025-01-16_100949_SiIGA&name=MMS19::chr10:97468965-97469126(-)_Hsa-Mir-8-P1b_3p_53.png&tool=rnahybrid&contenttype=image/png
DDX39A	chr19:14409447-14409535(-)	Hsa-Mir-8-P2a_3p	88	23	-20	undefined	32	target 5' G C AGCC C 3' AGCA C ACCAGG CAGUGU UUGU G UGGUCU GUCACA miRNA 3' A CAA AU 5'	https://bibiserv.cebitec.uni-bielefeld.de/spool?id=bibiserv2_2025-01-16_100949_SiIGA&name=DDX39A::chr19:14409447-14409535(-)_Hsa-Mir-8-P2a_3p_32.png&tool=rnahybrid&contenttype=image/png
MROH1	chr8:144260544-144260676(+)	Hsa-Mir-8-P2a_3p	132	23	-22.5	undefined	60	target 5' U G GG G 3' GGCA G GCUAGGCAG UUGU C UGGUCUGUC miRNA 3' AG AA ACAAU 5'	https://bibiserv.cebitec.uni-bielefeld.de/spool?id=bibiserv2_2025-01-16_100949_SiIGA&name=MROH1::chr8:144260544-144260676(+)_Hsa-Mir-8-P2a_3p_60.png&tool=rnahybrid&contenttype=image/png
CHKB	chr22:50579802-50579830(-)	Hsa-Mir-8-P2a_3p	28	23	-21.5	undefined	12	target 5' U A U 3' CGUC UUACC GGCAG GUAG AAUGG CUGUC miRNA 3' UU C U ACAAU 5'	https://bibiserv.cebitec.uni-bielefeld.de/spool?id=bibiserv2_2025-01-16_100949_SiIGA&name=CHKB::chr22:50579802-50579830(-)_Hsa-Mir-8-P2a_3p_12.png&tool=rnahybrid&contenttype=image/png
APBA2	chr15:29053844-29054835(+)	Hsa-Mir-8-P2a_3p	991	23	-25.5	undefined	712	target 5' G C G 3' GACAUUG ACCAGAU GUG UUGUAGC UGGUCUG CAC miRNA 3' AA U AAU 5'	https://bibiserv.cebitec.uni-bielefeld.de/spool?id=bibiserv2_2025-01-16_100949_SiIGA&name=APBA2::chr15:29053844-29054835(+)_Hsa-Mir-8-P2a_3p_712.png&tool=rnahybrid&contenttype=image/png
CHRNA7	chr15:32111789-32111899(+)	Hsa-Mir-8-P2a_3p	110	23	-22	undefined	53	target 5' A UGU UC C 3' GAC UCGUU CCAGAUGG UUG AGCAA GGUCUGUC miRNA 3' U U ACAAU 5'	https://bibiserv.cebitec.uni-bielefeld.de/spool?id=bibiserv2_2025-01-16_100949_SiIGA&name=CHRNA7::chr15:32111789-32111899(+)_Hsa-Mir-8-P2a_3p_53.png&tool=rnahybrid&contenttype=image/png
MMS19	chr10:97468965-97469104(-)	Hsa-Mir-8-P2a_3p	139	23	-20.6	undefined	1	target 5' G GGCA A 3' UGUU CCAGAC AGUG GCAA GGUCUG UCAC miRNA 3' UUGUA U AAU 5'	https://bibiserv.cebitec.uni-bielefeld.de/spool?id=bibiserv2_2025-01-16_100949_SiIGA&name=MMS19::chr10:97468965-97469104(-)_Hsa-Mir-8-P2a_3p_1.png&tool=rnahybrid&contenttype=image/png
ENSG00000288695	chr4:55364073-55364271(+)	Hsa-Mir-8-P2a_3p	198	23	-20.9	undefined	63	target 5' A UCU AG UCUAC U C 3' GAC UCG UGCC G CAGUGU UUG AGC AUGG C GUCACA miRNA 3' U A U U AU 5'	https://bibiserv.cebitec.uni-bielefeld.de/spool?id=bibiserv2_2025-01-16_100949_SiIGA&name=ENSG00000288695::chr4:55364073-55364271(+)_Hsa-Mir-8-P2a_3p_63.png&tool=rnahybrid&contenttype=image/png
FBXW4	chr10:101667885-101667980(-)	Hsa-Mir-8-P2a_3p	95	23	-20.3	undefined	11	target 5' U C AG GGCUG C C 3' GGC UC GCC GGGCAGUG UUA UUG AG UGG UCUGUCAC AAU miRNA 3' U CAA 5'	https://bibiserv.cebitec.uni-bielefeld.de/spool?id=bibiserv2_2025-01-16_100949_SiIGA&name=FBXW4::chr10:101667885-101667980(-)_Hsa-Mir-8-P2a_3p_11.png&tool=rnahybrid&contenttype=image/png
ALG3	chr3:184243790-184243996(-)	Hsa-Mir-8-P2a_3p	206	23	-23.4	undefined	79	target 5' C CC A 3' UGUU ACUGGACAGUG GCAA UGGUCUGUCAC miRNA 3' UUGUA AAU 5'	https://bibiserv.cebitec.uni-bielefeld.de/spool?id=bibiserv2_2025-01-16_100949_SiIGA&name=ALG3::chr3:184243790-184243996(-)_Hsa-Mir-8-P2a_3p_79.png&tool=rnahybrid&contenttype=image/png
LAMB1	chr7:107939988-107940358(-)	Hsa-Mir-8-P2a_3p	370	23	-22.9	undefined	20	target 5' G AGAC G 3' GGCAUUG GCC ACAGUGU UUGUAGC UGG UGUCACA miRNA 3' AA UC AU 5'	https://bibiserv.cebitec.uni-bielefeld.de/spool?id=bibiserv2_2025-01-16_100949_SiIGA&name=LAMB1::chr7:107939988-107940358(-)_Hsa-Mir-8-P2a_3p_20.png&tool=rnahybrid&contenttype=image/png
PABPC1L	chr20:44938673-44938748(+)	Hsa-Mir-8-P2a_3p	75	23	-20.7	undefined	4	target 5' G G G 3' AC AGGCAGUG UG UCUGUCAC miRNA 3' UUGUAGCAA G AAU 5'	https://bibiserv.cebitec.uni-bielefeld.de/spool?id=bibiserv2_2025-01-16_100949_SiIGA&name=PABPC1L::chr20:44938673-44938748(+)_Hsa-Mir-8-P2a_3p_4.png&tool=rnahybrid&contenttype=image/png
FANCB	chrX:14844855-14845286(-)	Hsa-Mir-8-P2a_3p	431	23	-20.3	undefined	335	target 5' A G UGUUGUG GU A U 3' AA AUCGUUA U GGCAG GUU UU UAGCAAU G CUGUC CAA miRNA 3' G GU A U 5'	https://bibiserv.cebitec.uni-bielefeld.de/spool?id=bibiserv2_2025-01-16_100949_SiIGA&name=FANCB::chrX:14844855-14845286(-)_Hsa-Mir-8-P2a_3p_335.png&tool=rnahybrid&contenttype=image/png
ZC3H4	chr19:47069091-47069343(-)	Hsa-Mir-8-P2a_3p	252	23	-21.5	undefined	108	target 5' C AA GCC C 3' CG GCCAGGC GGUGU GC UGGUCUG UCACA miRNA 3' UUGUA AA AU 5'	https://bibiserv.cebitec.uni-bielefeld.de/spool?id=bibiserv2_2025-01-16_100949_SiIGA&name=ZC3H4::chr19:47069091-47069343(-)_Hsa-Mir-8-P2a_3p_108.png&tool=rnahybrid&contenttype=image/png
MMS19	chr10:97468965-97469126(-)	Hsa-Mir-8-P2a_3p	161	23	-23.5	undefined	17	target 5' U GG GGCA A 3' GACA UGUU CCAGAC AGUG UUGU GCAA GGUCUG UCAC miRNA 3' A U AAU 5'	https://bibiserv.cebitec.uni-bielefeld.de/spool?id=bibiserv2_2025-01-16_100949_SiIGA&name=MMS19::chr10:97468965-97469126(-)_Hsa-Mir-8-P2a_3p_17.png&tool=rnahybrid&contenttype=image/png
MAPK10	chr4:86194335-86194407(-)	Hsa-Mir-8-P2b_3p	72	23	-22.2	undefined	10	target 5' A UCCAUU A CU A 3' GCC UCUU UACUA GCAGUG CGG AGAA AUGGU UGUCAC miRNA 3' U C AAU 5'	https://bibiserv.cebitec.uni-bielefeld.de/spool?id=bibiserv2_2025-01-16_100949_SiIGA&name=MAPK10::chr4:86194335-86194407(-)_Hsa-Mir-8-P2b_3p_10.png&tool=rnahybrid&contenttype=image/png
SGPL1	chr10:70873525-70873589(+)	Hsa-Mir-8-P2b_3p	64	23	-20.1	undefined	9	target 5' G G GAAGC A A 3' GCUAU UU UACCA ACAG CGGUA AA AUGGU UGUC miRNA 3' G C ACAAU 5'	https://bibiserv.cebitec.uni-bielefeld.de/spool?id=bibiserv2_2025-01-16_100949_SiIGA&name=SGPL1::chr10:70873525-70873589(+)_Hsa-Mir-8-P2b_3p_9.png&tool=rnahybrid&contenttype=image/png
POLR2J3	chr7:102566581-102566996(-)	Hsa-Mir-8-P2b_3p	415	23	-21.6	undefined	35	target 5' C GUUUCUCAUAGU A G 3' CCA UCUUUAU GCAGUGU GGU AGAAAUG UGUCACA miRNA 3' C GUC AU 5'	https://bibiserv.cebitec.uni-bielefeld.de/spool?id=bibiserv2_2025-01-16_100949_SiIGA&name=POLR2J3::chr7:102566581-102566996(-)_Hsa-Mir-8-P2b_3p_35.png&tool=rnahybrid&contenttype=image/png
GGA3	chr17:75240108-75240341(-)	Hsa-Mir-8-P2b_3p	233	23	-21.5	undefined	137	target 5' G U C 3' GCUGUCUU CCG GCAGU CGGUAGAA GGU UGUCA miRNA 3' AU C CAAU 5'	https://bibiserv.cebitec.uni-bielefeld.de/spool?id=bibiserv2_2025-01-16_100949_SiIGA&name=GGA3::chr17:75240108-75240341(-)_Hsa-Mir-8-P2b_3p_137.png&tool=rnahybrid&contenttype=image/png
ENSG00000284946	chr15:90981033-90981498(-)	Hsa-Mir-8-P2b_3p	465	23	-25.3	undefined	222	target 5' A GA U U 3' GUCAUUU AUUAGAC AGUGUU CGGUAGA UGGUCUG UCACAA miRNA 3' AA U 5'	https://bibiserv.cebitec.uni-bielefeld.de/spool?id=bibiserv2_2025-01-16_100949_SiIGA&name=ENSG00000284946::chr15:90981033-90981498(-)_Hsa-Mir-8-P2b_3p_222.png&tool=rnahybrid&contenttype=image/png
NECAP1	chr12:8091850-8092675(+)	Hsa-Mir-8-P2b_3p	825	23	-21.1	undefined	315	target 5' U C UG UUAUGUAGCU U 3' GCCA UCU UUACC GACA UGUU CGGU AGA AAUGG CUGU ACAA miRNA 3' U C U 5'	https://bibiserv.cebitec.uni-bielefeld.de/spool?id=bibiserv2_2025-01-16_100949_SiIGA&name=NECAP1::chr12:8091850-8092675(+)_Hsa-Mir-8-P2b_3p_315.png&tool=rnahybrid&contenttype=image/png
ADAM9	chr8:39018918-39021642(+)	Hsa-Mir-8-P2b_3p	2724	23	-23.9	undefined	2562	target 5' C G G U C 3' GCCAU UU GCUAGGC G GU CGGUA AA UGGUCUG C CA miRNA 3' G A U A AU 5'	https://bibiserv.cebitec.uni-bielefeld.de/spool?id=bibiserv2_2025-01-16_100949_SiIGA&name=ADAM9::chr8:39018918-39021642(+)_Hsa-Mir-8-P2b_3p_2562.png&tool=rnahybrid&contenttype=image/png
DDX39A	chr19:14409447-14409535(-)	Hsa-Mir-8-P2b_3p	88	23	-21.8	undefined	17	target 5' C AGG GCAGGGAGCACC AGCC C 3' GCCA CU ACCAGG CAGUGU CGGU GA UGGUCU GUCACA miRNA 3' A AA AU 5'	https://bibiserv.cebitec.uni-bielefeld.de/spool?id=bibiserv2_2025-01-16_100949_SiIGA&name=DDX39A::chr19:14409447-14409535(-)_Hsa-Mir-8-P2b_3p_17.png&tool=rnahybrid&contenttype=image/png
TBC1D20	chr20:441689-441856(-)	Hsa-Mir-8-P2b_3p	167	23	-21.5	undefined	106	target 5' C CC GA CU CUA U 3' GCCA CU GCC GAU AGUGUU CGGU GA UGG CUG UCACAA miRNA 3' A AA U U 5'	https://bibiserv.cebitec.uni-bielefeld.de/spool?id=bibiserv2_2025-01-16_100949_SiIGA&name=TBC1D20::chr20:441689-441856(-)_Hsa-Mir-8-P2b_3p_106.png&tool=rnahybrid&contenttype=image/png
MAPK10	chr4:86098595-86101051(-)	Hsa-Mir-8-P2b_3p	2456	23	-23.7	undefined	1172	target 5' A C C A 3' GCC UC UUGCUAGGCA CGG AG AAUGGUCUGU miRNA 3' U A CACAAU 5'	https://bibiserv.cebitec.uni-bielefeld.de/spool?id=bibiserv2_2025-01-16_100949_SiIGA&name=MAPK10::chr4:86098595-86101051(-)_Hsa-Mir-8-P2b_3p_1172.png&tool=rnahybrid&contenttype=image/png
MED12	chrX:71137780-71137855(+)	Hsa-Mir-8-P2b_3p	75	23	-22.2	undefined	27	target 5' A G C G C 3' GCCA C UUACCAGA CA CGGU G AAUGGUCU GU miRNA 3' A A CACAAU 5'	https://bibiserv.cebitec.uni-bielefeld.de/spool?id=bibiserv2_2025-01-16_100949_SiIGA&name=MED12::chrX:71137780-71137855(+)_Hsa-Mir-8-P2b_3p_27.png&tool=rnahybrid&contenttype=image/png
MROH1	chr8:144260544-144260676(+)	Hsa-Mir-8-P2b_3p	132	23	-22.4	undefined	52	target 5' C AAUGGCAGGGG G 3' CCAUC GCUAGGCAG GGUAG UGGUCUGUC miRNA 3' C AAA ACAAU 5'	https://bibiserv.cebitec.uni-bielefeld.de/spool?id=bibiserv2_2025-01-16_100949_SiIGA&name=MROH1::chr8:144260544-144260676(+)_Hsa-Mir-8-P2b_3p_52.png&tool=rnahybrid&contenttype=image/png
TYK2	chr19:10361836-10361955(-)	Hsa-Mir-8-P2b_3p	119	23	-20.4	undefined	5	target 5' C GG G CAAGGACCAAC A 3' CCA CUU GCCA GGCA GUGU GGU GAA UGGU CUGU CACA miRNA 3' C A A AU 5'	https://bibiserv.cebitec.uni-bielefeld.de/spool?id=bibiserv2_2025-01-16_100949_SiIGA&name=TYK2::chr19:10361836-10361955(-)_Hsa-Mir-8-P2b_3p_5.png&tool=rnahybrid&contenttype=image/png
CHKB	chr22:50579802-50579830(-)	Hsa-Mir-8-P2b_3p	28	23	-23	undefined	11	target 5' U A U 3' UCGUC UUACC GGCAG GGUAG AAUGG CUGUC miRNA 3' C A U ACAAU 5'	https://bibiserv.cebitec.uni-bielefeld.de/spool?id=bibiserv2_2025-01-16_100949_SiIGA&name=CHKB::chr22:50579802-50579830(-)_Hsa-Mir-8-P2b_3p_11.png&tool=rnahybrid&contenttype=image/png
GABPA	chr21:25745209-25745354(+)	Hsa-Mir-8-P2b_3p	145	23	-20.2	undefined	84	target 5' U GA AGACU C 3' GCUA ACCA ACAGUGUU CGGU UGGU UGUCACAA miRNA 3' AGAAA C U 5'	https://bibiserv.cebitec.uni-bielefeld.de/spool?id=bibiserv2_2025-01-16_100949_SiIGA&name=GABPA::chr21:25745209-25745354(+)_Hsa-Mir-8-P2b_3p_84.png&tool=rnahybrid&contenttype=image/png
ZNF283	chr19:43837052-43837179(+)	Hsa-Mir-8-P2b_3p	127	23	-21.7	undefined	24	target 5' G GACUUCUC AGG GG A 3' GCCAUC UCAGG AGUG A CGGUAG GGUCU UCAC U miRNA 3' AAAU G AA 5'	https://bibiserv.cebitec.uni-bielefeld.de/spool?id=bibiserv2_2025-01-16_100949_SiIGA&name=ZNF283::chr19:43837052-43837179(+)_Hsa-Mir-8-P2b_3p_24.png&tool=rnahybrid&contenttype=image/png
ZNF468	chr19:52845178-52845296(-)	Hsa-Mir-8-P2b_3p	118	23	-23	undefined	11	target 5' U CCG AA U G 3' GUCAUC GCU AG ACAGUG CGGUAG UGG UC UGUCAC miRNA 3' AAA AAU 5'	https://bibiserv.cebitec.uni-bielefeld.de/spool?id=bibiserv2_2025-01-16_100949_SiIGA&name=ZNF468::chr19:52845178-52845296(-)_Hsa-Mir-8-P2b_3p_11.png&tool=rnahybrid&contenttype=image/png
TICRR	chr15:89599323-89599475(+)	Hsa-Mir-8-P2b_3p	152	23	-20.9	undefined	22	target 5' U AUAUAUACGUGAAAA AAA U G 3' GCUAUC UUACC AGAC GUG CGGUAG AAUGG UCUG CAC miRNA 3' A U AAU 5'	https://bibiserv.cebitec.uni-bielefeld.de/spool?id=bibiserv2_2025-01-16_100949_SiIGA&name=TICRR::chr15:89599323-89599475(+)_Hsa-Mir-8-P2b_3p_22.png&tool=rnahybrid&contenttype=image/png
APBA2	chr15:29053844-29054835(+)	Hsa-Mir-8-P2b_3p	991	23	-23.3	undefined	714	target 5' A G C G 3' CAUU ACCAGAU GUG GUAG UGGUCUG CAC miRNA 3' CG AAA U AAU 5'	https://bibiserv.cebitec.uni-bielefeld.de/spool?id=bibiserv2_2025-01-16_100949_SiIGA&name=APBA2::chr15:29053844-29054835(+)_Hsa-Mir-8-P2b_3p_714.png&tool=rnahybrid&contenttype=image/png
CHRNA7	chr15:32111789-32111899(+)	Hsa-Mir-8-P2b_3p	110	23	-22.1	undefined	73	target 5' G GA GGAA U 3' GCCA UUU ACCAGACA CGGU AGA UGGUCUGU miRNA 3' AA CACAAU 5'	https://bibiserv.cebitec.uni-bielefeld.de/spool?id=bibiserv2_2025-01-16_100949_SiIGA&name=CHRNA7::chr15:32111789-32111899(+)_Hsa-Mir-8-P2b_3p_73.png&tool=rnahybrid&contenttype=image/png
ENSG00000288695	chr4:55364073-55364271(+)	Hsa-Mir-8-P2b_3p	198	23	-20.6	undefined	171	target 5' A AG AUGGAU G 3' GCCA UGCCA GGCAG CGGU AUGGU CUGUC miRNA 3' AGAA ACAAU 5'	https://bibiserv.cebitec.uni-bielefeld.de/spool?id=bibiserv2_2025-01-16_100949_SiIGA&name=ENSG00000288695::chr4:55364073-55364271(+)_Hsa-Mir-8-P2b_3p_171.png&tool=rnahybrid&contenttype=image/png
FBXW4	chr10:101667885-101667980(-)	Hsa-Mir-8-P2b_3p	95	23	-23.2	undefined	12	target 5' G AG GGCUG C C 3' GCC UC GCC GGGCAGUG UUA CGG AG UGG UCUGUCAC AAU miRNA 3' U AAA 5'	https://bibiserv.cebitec.uni-bielefeld.de/spool?id=bibiserv2_2025-01-16_100949_SiIGA&name=FBXW4::chr10:101667885-101667980(-)_Hsa-Mir-8-P2b_3p_12.png&tool=rnahybrid&contenttype=image/png
ALG3	chr3:184243790-184243996(-)	Hsa-Mir-8-P2b_3p	206	23	-27.8	undefined	70	target 5' C GUU GUUCC A 3' GCCA UCU ACUGGACAGUG CGGU AGA UGGUCUGUCAC miRNA 3' AA AAU 5'	https://bibiserv.cebitec.uni-bielefeld.de/spool?id=bibiserv2_2025-01-16_100949_SiIGA&name=ALG3::chr3:184243790-184243996(-)_Hsa-Mir-8-P2b_3p_70.png&tool=rnahybrid&contenttype=image/png
CARD8	chr19:48218870-48219012(-)	Hsa-Mir-8-P2b_3p	142	23	-21.3	undefined	52	target 5' U A A A 3' UCU UGCUGGGCAG UG AGA AUGGUCUGUC AC miRNA 3' CGGU A AAU 5'	https://bibiserv.cebitec.uni-bielefeld.de/spool?id=bibiserv2_2025-01-16_100949_SiIGA&name=CARD8::chr19:48218870-48219012(-)_Hsa-Mir-8-P2b_3p_52.png&tool=rnahybrid&contenttype=image/png
LAMB1	chr7:107939988-107940358(-)	Hsa-Mir-8-P2b_3p	370	23	-22.7	undefined	31	target 5' C CAGUGUG UCCACGGGC G 3' GCCA ACCAG CAGUGU CGGU UGGUC GUCACA miRNA 3' AGAAA U AU 5'	https://bibiserv.cebitec.uni-bielefeld.de/spool?id=bibiserv2_2025-01-16_100949_SiIGA&name=LAMB1::chr7:107939988-107940358(-)_Hsa-Mir-8-P2b_3p_31.png&tool=rnahybrid&contenttype=image/png
PABPC1L	chr20:44938673-44938748(+)	Hsa-Mir-8-P2b_3p	75	23	-21.2	undefined	15	target 5' G G GCAGGCAC UA G 3' GCCGU CU ACCAGGC UG CGGUA GA UGGUCUG AC miRNA 3' AA UC AAU 5'	https://bibiserv.cebitec.uni-bielefeld.de/spool?id=bibiserv2_2025-01-16_100949_SiIGA&name=PABPC1L::chr20:44938673-44938748(+)_Hsa-Mir-8-P2b_3p_15.png&tool=rnahybrid&contenttype=image/png
ZNF33B	chr10:42636919-42636972(-)	Hsa-Mir-8-P2b_3p	53	23	-21.8	undefined	20	target 5' U A A A 3' CCGUCUUU CC AGA CAG GGUAGAAA GG UCU GUC miRNA 3' C U ACAAU 5'	https://bibiserv.cebitec.uni-bielefeld.de/spool?id=bibiserv2_2025-01-16_100949_SiIGA&name=ZNF33B::chr10:42636919-42636972(-)_Hsa-Mir-8-P2b_3p_20.png&tool=rnahybrid&contenttype=image/png
FANCB	chrX:14844855-14845286(-)	Hsa-Mir-8-P2b_3p	431	23	-23	undefined	208	target 5' C AAGAA GU A 3' CCAUCU AGA GUGU GGUAGA UCU CACA miRNA 3' C AAUGG GU AU 5'	https://bibiserv.cebitec.uni-bielefeld.de/spool?id=bibiserv2_2025-01-16_100949_SiIGA&name=FANCB::chrX:14844855-14845286(-)_Hsa-Mir-8-P2b_3p_208.png&tool=rnahybrid&contenttype=image/png
BCL2L13	chr22:17688985-17689142(+)	Hsa-Mir-8-P2b_3p	157	23	-21.7	undefined	85	target 5' C GG AAA C 3' CCAUCUU AGA AGUGU GGUAGAA UCU UCACA miRNA 3' C AUGG G AU 5'	https://bibiserv.cebitec.uni-bielefeld.de/spool?id=bibiserv2_2025-01-16_100949_SiIGA&name=BCL2L13::chr22:17688985-17689142(+)_Hsa-Mir-8-P2b_3p_85.png&tool=rnahybrid&contenttype=image/png
GZF1	chr20:23369583-23369741(+)	Hsa-Mir-8-P2b_3p	158	23	-20.3	undefined	91	target 5' G CAUG AAUGCGUG A 3' GCCAUU UGC CGGACGG CGGUAG AUG GUCUGUC miRNA 3' AA ACAAU 5'	https://bibiserv.cebitec.uni-bielefeld.de/spool?id=bibiserv2_2025-01-16_100949_SiIGA&name=GZF1::chr20:23369583-23369741(+)_Hsa-Mir-8-P2b_3p_91.png&tool=rnahybrid&contenttype=image/png
ZC3H4	chr19:47069091-47069343(-)	Hsa-Mir-8-P2b_3p	252	23	-24.7	undefined	102	target 5' G GCCGAA GCC C 3' GCCG GCCAGGC GGUGU CGGU UGGUCUG UCACA miRNA 3' AGAAA AU 5'	https://bibiserv.cebitec.uni-bielefeld.de/spool?id=bibiserv2_2025-01-16_100949_SiIGA&name=ZC3H4::chr19:47069091-47069343(-)_Hsa-Mir-8-P2b_3p_102.png&tool=rnahybrid&contenttype=image/png
PRKCI	chr3:170267914-170268000(+)	Hsa-Mir-8-P2b_3p	86	23	-20.1	undefined	3	target 5' U UAGA C 3' CCAUCU ACCG GGUG GGUAGA UGGU UCAC miRNA 3' C AA CUG AAU 5'	https://bibiserv.cebitec.uni-bielefeld.de/spool?id=bibiserv2_2025-01-16_100949_SiIGA&name=PRKCI::chr3:170267914-170268000(+)_Hsa-Mir-8-P2b_3p_3.png&tool=rnahybrid&contenttype=image/png
MVK	chr12:109590682-109590861(+)	Hsa-Mir-8-P2b_3p	179	23	-22	undefined	44	target 5' U G UU G 3' CCAUCUU AG CAGUGU GGUAGAA UC GUCACA miRNA 3' C AUGG U AU 5'	https://bibiserv.cebitec.uni-bielefeld.de/spool?id=bibiserv2_2025-01-16_100949_SiIGA&name=MVK::chr12:109590682-109590861(+)_Hsa-Mir-8-P2b_3p_44.png&tool=rnahybrid&contenttype=image/png
POLR2J3	chr7:102566581-102566996(-)	Hsa-Mir-8-P3a_3p	415	22	-20.3	undefined	185	target 5' U G C C 3' UGGU ACCG ACAGU GCCA UGGU UGUCA miRNA 3' U AAA C UAAU 5'	https://bibiserv.cebitec.uni-bielefeld.de/spool?id=bibiserv2_2025-01-16_100949_SiIGA&name=POLR2J3::chr7:102566581-102566996(-)_Hsa-Mir-8-P3a_3p_185.png&tool=rnahybrid&contenttype=image/png
ENSG00000284946	chr15:90981033-90981498(-)	Hsa-Mir-8-P3a_3p	465	22	-20.9	undefined	395	target 5' U GAG G C 3' GCGG GCUAGA GG UGCC UGGUCU UC miRNA 3' AAAA G AUAAU 5'	https://bibiserv.cebitec.uni-bielefeld.de/spool?id=bibiserv2_2025-01-16_100949_SiIGA&name=ENSG00000284946::chr15:90981033-90981498(-)_Hsa-Mir-8-P3a_3p_395.png&tool=rnahybrid&contenttype=image/png
ADAM9	chr8:39018918-39021642(+)	Hsa-Mir-8-P3a_3p	2724	22	-20.6	undefined	655	target 5' A GGG A UG U 3' GG UAC GG AGUAUU CC AUG UC UCAUAA miRNA 3' UG AAA G UG U 5'	https://bibiserv.cebitec.uni-bielefeld.de/spool?id=bibiserv2_2025-01-16_100949_SiIGA&name=ADAM9::chr8:39018918-39021642(+)_Hsa-Mir-8-P3a_3p_655.png&tool=rnahybrid&contenttype=image/png
TBC1D20	chr20:441689-441856(-)	Hsa-Mir-8-P3a_3p	167	22	-20.3	undefined	133	target 5' U A U A 3' UGGU ACCAGGC UAUUG GCCA UGGUCUG AUAAU miRNA 3' U AAA UC 5'	https://bibiserv.cebitec.uni-bielefeld.de/spool?id=bibiserv2_2025-01-16_100949_SiIGA&name=TBC1D20::chr20:441689-441856(-)_Hsa-Mir-8-P3a_3p_133.png&tool=rnahybrid&contenttype=image/png
MAPK10	chr4:86098595-86101051(-)	Hsa-Mir-8-P3a_3p	2456	22	-22.4	undefined	106	target 5' A GC C A 3' GG UGCCAGAUAG AU CC AUGGUCUGUC UA miRNA 3' UG AAA A AU 5'	https://bibiserv.cebitec.uni-bielefeld.de/spool?id=bibiserv2_2025-01-16_100949_SiIGA&name=MAPK10::chr4:86098595-86101051(-)_Hsa-Mir-8-P3a_3p_106.png&tool=rnahybrid&contenttype=image/png
POLG	chr15:89318749-89318930(-)	Hsa-Mir-8-P3a_3p	181	22	-21.2	undefined	84	target 5' A AGG GU A 3' GGU GCCAGA G CCA UGGUCU C miRNA 3' UG AAA GU AUAAU 5'	https://bibiserv.cebitec.uni-bielefeld.de/spool?id=bibiserv2_2025-01-16_100949_SiIGA&name=POLG::chr15:89318749-89318930(-)_Hsa-Mir-8-P3a_3p_84.png&tool=rnahybrid&contenttype=image/png
MROH1	chr8:144260544-144260676(+)	Hsa-Mir-8-P3a_3p	132	22	-21.8	undefined	64	target 5' A GG G 3' GG GCUAGGCAG CC UGGUCUGUC miRNA 3' UG AAAA AUAAU 5'	https://bibiserv.cebitec.uni-bielefeld.de/spool?id=bibiserv2_2025-01-16_100949_SiIGA&name=MROH1::chr8:144260544-144260676(+)_Hsa-Mir-8-P3a_3p_64.png&tool=rnahybrid&contenttype=image/png
ANKS3	chr16:4714050-4714186(-)	Hsa-Mir-8-P3a_3p	136	22	-21.1	undefined	42	target 5' C AUGCUG A C 3' CGG GCCA GCAGUA GCC UGGU UGUCAU miRNA 3' U AAAA C AAU 5'	https://bibiserv.cebitec.uni-bielefeld.de/spool?id=bibiserv2_2025-01-16_100949_SiIGA&name=ANKS3::chr16:4714050-4714186(-)_Hsa-Mir-8-P3a_3p_42.png&tool=rnahybrid&contenttype=image/png
APBA2	chr15:29053844-29054835(+)	Hsa-Mir-8-P3a_3p	991	22	-20.6	undefined	448	target 5' G GGAGG G A 3' GCGGU A UGGACGG UGCCA U GUCUGUC miRNA 3' AAA G AUAAU 5'	https://bibiserv.cebitec.uni-bielefeld.de/spool?id=bibiserv2_2025-01-16_100949_SiIGA&name=APBA2::chr15:29053844-29054835(+)_Hsa-Mir-8-P3a_3p_448.png&tool=rnahybrid&contenttype=image/png
ALG3	chr3:184243790-184243996(-)	Hsa-Mir-8-P3a_3p	206	22	-20.9	undefined	80	target 5' U CC A 3' GUU ACUGGACAGUG CAA UGGUCUGUCAU miRNA 3' UGC AA AAU 5'	https://bibiserv.cebitec.uni-bielefeld.de/spool?id=bibiserv2_2025-01-16_100949_SiIGA&name=ALG3::chr3:184243790-184243996(-)_Hsa-Mir-8-P3a_3p_80.png&tool=rnahybrid&contenttype=image/png
LAMB1	chr7:107939988-107940358(-)	Hsa-Mir-8-P3a_3p	370	22	-20.5	undefined	247	target 5' U GCC GUG U G 3' CGG UUACC AGAC GUG GCC AAUGG UCUG CAU miRNA 3' U AA U AAU 5'	https://bibiserv.cebitec.uni-bielefeld.de/spool?id=bibiserv2_2025-01-16_100949_SiIGA&name=LAMB1::chr7:107939988-107940358(-)_Hsa-Mir-8-P3a_3p_247.png&tool=rnahybrid&contenttype=image/png
IFT56	chr7:139187405-139187539(+)	Hsa-Mir-8-P3a_3p	134	22	-20.3	undefined	80	target 5' A GG UGU UG C U 3' ACGG UGCC G GG AUU UGCC AUGG C UC UAA miRNA 3' AAA U UG A U 5'	https://bibiserv.cebitec.uni-bielefeld.de/spool?id=bibiserv2_2025-01-16_100949_SiIGA&name=IFT56::chr7:139187405-139187539(+)_Hsa-Mir-8-P3a_3p_80.png&tool=rnahybrid&contenttype=image/png
FIG4	chr6:109716444-109716568(+)	Hsa-Mir-8-P3a_3p	124	22	-20.3	undefined	99	target 5' A CUUU U 3' GCGGUU UCAG UGGUGUUG UGCCAA GGUC GUCAUAAU miRNA 3' AAU U 5'	https://bibiserv.cebitec.uni-bielefeld.de/spool?id=bibiserv2_2025-01-16_100949_SiIGA&name=FIG4::chr6:109716444-109716568(+)_Hsa-Mir-8-P3a_3p_99.png&tool=rnahybrid&contenttype=image/png
ZC3H4	chr19:47069091-47069343(-)	Hsa-Mir-8-P3a_3p	252	22	-21.1	undefined	104	target 5' C CCGAA GCC C 3' CGG GCCAGGC GGUGU GCC UGGUCUG UCAUA miRNA 3' U AAAA AU 5'	https://bibiserv.cebitec.uni-bielefeld.de/spool?id=bibiserv2_2025-01-16_100949_SiIGA&name=ZC3H4::chr19:47069091-47069343(-)_Hsa-Mir-8-P3a_3p_104.png&tool=rnahybrid&contenttype=image/png
MMS19	chr10:97468965-97469126(-)	Hsa-Mir-8-P3a_3p	161	22	-22.5	undefined	21	target 5' A GUU C 3' GGU CCAGACGG CCA GGUCUGUC miRNA 3' UG AAAU AUAAU 5'	https://bibiserv.cebitec.uni-bielefeld.de/spool?id=bibiserv2_2025-01-16_100949_SiIGA&name=MMS19::chr10:97468965-97469126(-)_Hsa-Mir-8-P3a_3p_21.png&tool=rnahybrid&contenttype=image/png
ZNG1F	chr9:41171846-41171934(-)	Hsa-Mir-9-P1_5p	88	23	-20.9	undefined	66	target 5' G A GC C 3' CAUAUGG UAGG CCAAAG GUAUGUC AUCU GGUUUC miRNA 3' A G AUU U 5'	https://bibiserv.cebitec.uni-bielefeld.de/spool?id=bibiserv2_2025-01-16_100949_SiIGA&name=ZNG1F::chr9:41171846-41171934(-)_Hsa-Mir-9-P1_5p_66.png&tool=rnahybrid&contenttype=image/png
POLR2J3	chr7:102566581-102566996(-)	Hsa-Mir-9-P1_5p	415	23	-20	undefined	392	target 5' A U CU A G 3' UUGUGC GC UGGCC AAAGA AGUAUG CG AUUGG UUUCU miRNA 3' U AUCU 5'	https://bibiserv.cebitec.uni-bielefeld.de/spool?id=bibiserv2_2025-01-16_100949_SiIGA&name=POLR2J3::chr7:102566581-102566996(-)_Hsa-Mir-9-P1_5p_392.png&tool=rnahybrid&contenttype=image/png
GGA3	chr17:75240108-75240341(-)	Hsa-Mir-9-P1_5p	233	23	-23.3	undefined	14	target 5' A GUG ACUACUGU C 3' UCG ACAGC GCCAAGGA AGU UGUCG UGGUUUCU miRNA 3' A AUCUAU 5'	https://bibiserv.cebitec.uni-bielefeld.de/spool?id=bibiserv2_2025-01-16_100949_SiIGA&name=GGA3::chr17:75240108-75240341(-)_Hsa-Mir-9-P1_5p_14.png&tool=rnahybrid&contenttype=image/png
ENSG00000284946	chr15:90981033-90981498(-)	Hsa-Mir-9-P1_5p	465	23	-20.6	undefined	396	target 5' G GGA G C 3' CG GGCUAGA GGCUAG GU UCGAUCU UUGGUU miRNA 3' A AUG A UCU 5'	https://bibiserv.cebitec.uni-bielefeld.de/spool?id=bibiserv2_2025-01-16_100949_SiIGA&name=ENSG00000284946::chr15:90981033-90981498(-)_Hsa-Mir-9-P1_5p_396.png&tool=rnahybrid&contenttype=image/png
NECAP1	chr12:8091850-8092675(+)	Hsa-Mir-9-P1_5p	825	23	-20.4	undefined	286	target 5' A A CUU UG GG G 3' ACAGC GGG UA U GGA UGUCG UCU AU G UCU miRNA 3' AGUA A UG UU 5'	https://bibiserv.cebitec.uni-bielefeld.de/spool?id=bibiserv2_2025-01-16_100949_SiIGA&name=NECAP1::chr12:8091850-8092675(+)_Hsa-Mir-9-P1_5p_286.png&tool=rnahybrid&contenttype=image/png
ADAM9	chr8:39018918-39021642(+)	Hsa-Mir-9-P1_5p	2724	23	-25.8	undefined	1297	target 5' G C C A A 3' CA UGCAG CUGGGUGAC GAGGG GU AUGUC GAUCUAUUG UUUCU miRNA 3' A G 5'	https://bibiserv.cebitec.uni-bielefeld.de/spool?id=bibiserv2_2025-01-16_100949_SiIGA&name=ADAM9::chr8:39018918-39021642(+)_Hsa-Mir-9-P1_5p_1297.png&tool=rnahybrid&contenttype=image/png
HAX1	chr1:154273598-154273773(+)	Hsa-Mir-9-P1_5p	175	23	-21.6	undefined	65	target 5' C GG GG A 3' UGCAG AG UAGCU GGG AUGUC UC AUUGG UCU miRNA 3' AGU GA U UU 5'	https://bibiserv.cebitec.uni-bielefeld.de/spool?id=bibiserv2_2025-01-16_100949_SiIGA&name=HAX1::chr1:154273598-154273773(+)_Hsa-Mir-9-P1_5p_65.png&tool=rnahybrid&contenttype=image/png
MAPK10	chr4:86098595-86101051(-)	Hsa-Mir-9-P1_5p	2456	23	-28.7	undefined	46	target 5' G C UG G 3' GUGCA GU UAGAUAGCCAAGGG UAUGU CG AUCUAUUGGUUUCU miRNA 3' AG 5'	https://bibiserv.cebitec.uni-bielefeld.de/spool?id=bibiserv2_2025-01-16_100949_SiIGA&name=MAPK10::chr4:86098595-86101051(-)_Hsa-Mir-9-P1_5p_46.png&tool=rnahybrid&contenttype=image/png
POLG	chr15:89318749-89318930(-)	Hsa-Mir-9-P1_5p	181	23	-20.4	undefined	20	target 5' G GG A GCC G 3' CAU GCAG GGG CCAGGGA GUA UGUC UCU GGUUUCU miRNA 3' A GA AUU 5'	https://bibiserv.cebitec.uni-bielefeld.de/spool?id=bibiserv2_2025-01-16_100949_SiIGA&name=POLG::chr15:89318749-89318930(-)_Hsa-Mir-9-P1_5p_20.png&tool=rnahybrid&contenttype=image/png
TYK2	chr19:10361836-10361955(-)	Hsa-Mir-9-P1_5p	119	23	-21	undefined	61	target 5' G GGG CU G 3' GCAGC GACC GAGGA UGUCG UUGG UUUCU miRNA 3' AGUA AUCUA 5'	https://bibiserv.cebitec.uni-bielefeld.de/spool?id=bibiserv2_2025-01-16_100949_SiIGA&name=TYK2::chr19:10361836-10361955(-)_Hsa-Mir-9-P1_5p_61.png&tool=rnahybrid&contenttype=image/png
GABPA	chr21:25745209-25745354(+)	Hsa-Mir-9-P1_5p	145	23	-22	undefined	81	target 5' A U A 3' AC GCUAGA ACCAAG UG CGAUCU UGGUUU miRNA 3' AGUA U AU CU 5'	https://bibiserv.cebitec.uni-bielefeld.de/spool?id=bibiserv2_2025-01-16_100949_SiIGA&name=GABPA::chr21:25745209-25745354(+)_Hsa-Mir-9-P1_5p_81.png&tool=rnahybrid&contenttype=image/png
ZNF283	chr19:43837052-43837179(+)	Hsa-Mir-9-P1_5p	127	23	-20.7	undefined	10	target 5' A U GG U UC C 3' CAU CAG A GUGGCCA GA GUA GUC U UAUUGGU CU miRNA 3' A U GA C UU 5'	https://bibiserv.cebitec.uni-bielefeld.de/spool?id=bibiserv2_2025-01-16_100949_SiIGA&name=ZNF283::chr19:43837052-43837179(+)_Hsa-Mir-9-P1_5p_10.png&tool=rnahybrid&contenttype=image/png
ZNF708	chr19:21310500-21310627(-)	Hsa-Mir-9-P1_5p	127	23	-20.1	undefined	4	target 5' C UG CAUUUA UG U A 3' CAU A UGGAUG GCCA AGA GUA U AUCUAU UGGU UCU miRNA 3' A UG CG U 5'	https://bibiserv.cebitec.uni-bielefeld.de/spool?id=bibiserv2_2025-01-16_100949_SiIGA&name=ZNF708::chr19:21310500-21310627(-)_Hsa-Mir-9-P1_5p_4.png&tool=rnahybrid&contenttype=image/png
ANKS3	chr16:4714050-4714186(-)	Hsa-Mir-9-P1_5p	136	23	-21.7	undefined	36	target 5' C CC CUG C 3' ACAGC GGAUG GCCAAG UGUCG UCUAU UGGUUU miRNA 3' AGUA A CU 5'	https://bibiserv.cebitec.uni-bielefeld.de/spool?id=bibiserv2_2025-01-16_100949_SiIGA&name=ANKS3::chr16:4714050-4714186(-)_Hsa-Mir-9-P1_5p_36.png&tool=rnahybrid&contenttype=image/png
APBA2	chr15:29053844-29054835(+)	Hsa-Mir-9-P1_5p	991	23	-23.7	undefined	191	target 5' C C GAGCCCCGC A 3' UGCGGC AGA GCCAGAGG AUGUCG UCU UGGUUUCU miRNA 3' AGU A AU 5'	https://bibiserv.cebitec.uni-bielefeld.de/spool?id=bibiserv2_2025-01-16_100949_SiIGA&name=APBA2::chr15:29053844-29054835(+)_Hsa-Mir-9-P1_5p_191.png&tool=rnahybrid&contenttype=image/png
INTS3	chr1:153761019-153761109(+)	Hsa-Mir-9-P1_5p	90	23	-20.1	undefined	23	target 5' C G U CAUAUGUCUUCU CUUA A 3' UCA AC GCUGGG UGGCU GAGGA AGU UG CGAUCU AUUGG UUUCU miRNA 3' A U 5'	https://bibiserv.cebitec.uni-bielefeld.de/spool?id=bibiserv2_2025-01-16_100949_SiIGA&name=INTS3::chr1:153761019-153761109(+)_Hsa-Mir-9-P1_5p_23.png&tool=rnahybrid&contenttype=image/png
MMS19	chr10:97468965-97469104(-)	Hsa-Mir-9-P1_5p	139	23	-20.1	undefined	20	target 5' A G G G 3' GCGG UGGA G CAGAGG UGUC AUCU U GUUUCU miRNA 3' AGUA G AU G 5'	https://bibiserv.cebitec.uni-bielefeld.de/spool?id=bibiserv2_2025-01-16_100949_SiIGA&name=MMS19::chr10:97468965-97469104(-)_Hsa-Mir-9-P1_5p_20.png&tool=rnahybrid&contenttype=image/png
ALG3	chr3:184243790-184243996(-)	Hsa-Mir-9-P1_5p	206	23	-21.7	undefined	1	target 5' GU GCU CUUCCUGCU A 3' GUG GCUGGG GCC GGAGA UAU CGAUCU UGG UUUCU miRNA 3' AG GU AU 5'	https://bibiserv.cebitec.uni-bielefeld.de/spool?id=bibiserv2_2025-01-16_100949_SiIGA&name=ALG3::chr3:184243790-184243996(-)_Hsa-Mir-9-P1_5p_1.png&tool=rnahybrid&contenttype=image/png
SNX7	chr1:98738236-98738389(+)	Hsa-Mir-9-P1_5p	153	23	-20.4	undefined	113	target 5' U AU G 3' UACAG AUGGCUGAGGA AUGUC UAUUGGUUUCU miRNA 3' AGU GAUC 5'	https://bibiserv.cebitec.uni-bielefeld.de/spool?id=bibiserv2_2025-01-16_100949_SiIGA&name=SNX7::chr1:98738236-98738389(+)_Hsa-Mir-9-P1_5p_113.png&tool=rnahybrid&contenttype=image/png
HIP1	chr7:75559731-75559915(-)	Hsa-Mir-9-P1_5p	184	23	-23.3	undefined	127	target 5' C GGAG GGG AC A 3' UCA GCAGC AGG ACC GAGA AGU UGUCG UCU UGG UUCU miRNA 3' A A AU U 5'	https://bibiserv.cebitec.uni-bielefeld.de/spool?id=bibiserv2_2025-01-16_100949_SiIGA&name=HIP1::chr7:75559731-75559915(-)_Hsa-Mir-9-P1_5p_127.png&tool=rnahybrid&contenttype=image/png
MPV17	chr2:27311898-27311951(-)	Hsa-Mir-9-P1_5p	53	23	-20.4	undefined	12	target 5' U CC U 3' GUGCAGUUAG AACU UAUGUCGAUC UUGG miRNA 3' AG UA UUUCU 5'	https://bibiserv.cebitec.uni-bielefeld.de/spool?id=bibiserv2_2025-01-16_100949_SiIGA&name=MPV17::chr2:27311898-27311951(-)_Hsa-Mir-9-P1_5p_12.png&tool=rnahybrid&contenttype=image/png
LAMB1	chr7:107939988-107940358(-)	Hsa-Mir-9-P1_5p	370	23	-22.4	undefined	198	target 5' A C AUUC GAA C 3' CA ACAG CUGGA AGCCAAGG GU UGUC GAUCU UUGGUUUC miRNA 3' A A A U 5'	https://bibiserv.cebitec.uni-bielefeld.de/spool?id=bibiserv2_2025-01-16_100949_SiIGA&name=LAMB1::chr7:107939988-107940358(-)_Hsa-Mir-9-P1_5p_198.png&tool=rnahybrid&contenttype=image/png
PABPC1L	chr20:44938673-44938748(+)	Hsa-Mir-9-P1_5p	75	23	-22.9	undefined	17	target 5' C UGCAGGCACACCA AU GCA C 3' CGUGC GGCU GGA GCCGAAGG GUAUG UCGA UCU UGGUUUCU miRNA 3' A AU 5'	https://bibiserv.cebitec.uni-bielefeld.de/spool?id=bibiserv2_2025-01-16_100949_SiIGA&name=PABPC1L::chr20:44938673-44938748(+)_Hsa-Mir-9-P1_5p_17.png&tool=rnahybrid&contenttype=image/png
TARBP1	chr1:234427316-234427388(-)	Hsa-Mir-9-P1_5p	72	23	-22.8	undefined	13	target 5' U ACCUUCA A UU C 3' GUACAG UAGA AACC GGA UAUGUC AUCU UUGG UCU miRNA 3' AG G A UU 5'	https://bibiserv.cebitec.uni-bielefeld.de/spool?id=bibiserv2_2025-01-16_100949_SiIGA&name=TARBP1::chr1:234427316-234427388(-)_Hsa-Mir-9-P1_5p_13.png&tool=rnahybrid&contenttype=image/png
IFT56	chr7:139187405-139187539(+)	Hsa-Mir-9-P1_5p	134	23	-20.4	undefined	46	target 5' A UCC CU A 3' GGCUGGA UAACC GA UCGAUCU AUUGG CU miRNA 3' AGUAUG UUU 5'	https://bibiserv.cebitec.uni-bielefeld.de/spool?id=bibiserv2_2025-01-16_100949_SiIGA&name=IFT56::chr7:139187405-139187539(+)_Hsa-Mir-9-P1_5p_46.png&tool=rnahybrid&contenttype=image/png
ABCB4	chr7:87413616-87413717(-)	Hsa-Mir-9-P1_5p	101	23	-20.5	undefined	30	target 5' G U UCUU C A 3' ACAGUUG G UGACC AGGA UGUCGAU C AUUGG UUCU miRNA 3' AGUA U U 5'	https://bibiserv.cebitec.uni-bielefeld.de/spool?id=bibiserv2_2025-01-16_100949_SiIGA&name=ABCB4::chr7:87413616-87413717(-)_Hsa-Mir-9-P1_5p_30.png&tool=rnahybrid&contenttype=image/png
UMAD1	chr7:7801669-7801743(+)	Hsa-Mir-9-P1_5p	74	23	-23.1	undefined	3	target 5' G A G A 3' AUACA C AGAUGA CAAAGA UAUGU G UCUAUU GUUUCU miRNA 3' AG C A G 5'	https://bibiserv.cebitec.uni-bielefeld.de/spool?id=bibiserv2_2025-01-16_100949_SiIGA&name=UMAD1::chr7:7801669-7801743(+)_Hsa-Mir-9-P1_5p_3.png&tool=rnahybrid&contenttype=image/png
MED12	chrX:71134356-71134466(+)	Hsa-Mir-9-P1_5p	110	23	-21.7	undefined	21	target 5' G GCAGCACCC CA C G 3' GUGCAGC AG GACCA GGA UAUGUCG UC UUGGU UCU miRNA 3' AG A UA U 5'	https://bibiserv.cebitec.uni-bielefeld.de/spool?id=bibiserv2_2025-01-16_100949_SiIGA&name=MED12::chrX:71134356-71134466(+)_Hsa-Mir-9-P1_5p_21.png&tool=rnahybrid&contenttype=image/png
ZC3H4	chr19:47069091-47069343(-)	Hsa-Mir-9-P1_5p	252	23	-21.9	undefined	222	target 5' A A CAG G A 3' GCAGC AG GACC GGAGA UGUCG UC UUGG UUUCU miRNA 3' AGUA A UA 5'	https://bibiserv.cebitec.uni-bielefeld.de/spool?id=bibiserv2_2025-01-16_100949_SiIGA&name=ZC3H4::chr19:47069091-47069343(-)_Hsa-Mir-9-P1_5p_222.png&tool=rnahybrid&contenttype=image/png
MMS19	chr10:97468965-97469126(-)	Hsa-Mir-9-P1_5p	161	23	-20.1	undefined	42	target 5' A G G G 3' GCGG UGGA G CAGAGG UGUC AUCU U GUUUCU miRNA 3' AGUA G AU G 5'	https://bibiserv.cebitec.uni-bielefeld.de/spool?id=bibiserv2_2025-01-16_100949_SiIGA&name=MMS19::chr10:97468965-97469126(-)_Hsa-Mir-9-P1_5p_42.png&tool=rnahybrid&contenttype=image/png
WRN	chr8:31090464-31090536(+)	Hsa-Mir-9-P1_5p	72	23	-21.2	undefined	18	target 5' U U AU A AA G 3' UCAU CAGU UAGA GA GAAGA AGUA GUCG AUCU UU UUUCU miRNA 3' U A GG 5'	https://bibiserv.cebitec.uni-bielefeld.de/spool?id=bibiserv2_2025-01-16_100949_SiIGA&name=WRN::chr8:31090464-31090536(+)_Hsa-Mir-9-P1_5p_18.png&tool=rnahybrid&contenttype=image/png
MAPK10	chr4:86098595-86101051(-)	Hsa-Mir-9-P1_3p	2456	23	-24	undefined	2151	target 5' A UAG UU U 3' UACUUUUGGUU CUA GCUUU AUGAAAGCCAA GAU CGAAA miRNA 3' UA UA 5'	https://bibiserv.cebitec.uni-bielefeld.de/spool?id=bibiserv2_2025-01-16_100949_SiIGA&name=MAPK10::chr4:86098595-86101051(-)_Hsa-Mir-9-P1_3p_2151.png&tool=rnahybrid&contenttype=image/png
ZNG1F	chr9:41171846-41171934(-)	Hsa-Mir-9-P2_5p	88	23	-20.9	undefined	66	target 5' G A GC C 3' CAUAUGG UAGG CCAAAG GUAUGUC AUCU GGUUUC miRNA 3' A G AUU U 5'	https://bibiserv.cebitec.uni-bielefeld.de/spool?id=bibiserv2_2025-01-16_100949_SiIGA&name=ZNG1F::chr9:41171846-41171934(-)_Hsa-Mir-9-P2_5p_66.png&tool=rnahybrid&contenttype=image/png
POLR2J3	chr7:102566581-102566996(-)	Hsa-Mir-9-P2_5p	415	23	-20	undefined	392	target 5' A U CU A G 3' UUGUGC GC UGGCC AAAGA AGUAUG CG AUUGG UUUCU miRNA 3' U AUCU 5'	https://bibiserv.cebitec.uni-bielefeld.de/spool?id=bibiserv2_2025-01-16_100949_SiIGA&name=POLR2J3::chr7:102566581-102566996(-)_Hsa-Mir-9-P2_5p_392.png&tool=rnahybrid&contenttype=image/png
GGA3	chr17:75240108-75240341(-)	Hsa-Mir-9-P2_5p	233	23	-23.3	undefined	14	target 5' A GUG ACUACUGU C 3' UCG ACAGC GCCAAGGA AGU UGUCG UGGUUUCU miRNA 3' A AUCUAU 5'	https://bibiserv.cebitec.uni-bielefeld.de/spool?id=bibiserv2_2025-01-16_100949_SiIGA&name=GGA3::chr17:75240108-75240341(-)_Hsa-Mir-9-P2_5p_14.png&tool=rnahybrid&contenttype=image/png
ENSG00000284946	chr15:90981033-90981498(-)	Hsa-Mir-9-P2_5p	465	23	-20.6	undefined	396	target 5' G GGA G C 3' CG GGCUAGA GGCUAG GU UCGAUCU UUGGUU miRNA 3' A AUG A UCU 5'	https://bibiserv.cebitec.uni-bielefeld.de/spool?id=bibiserv2_2025-01-16_100949_SiIGA&name=ENSG00000284946::chr15:90981033-90981498(-)_Hsa-Mir-9-P2_5p_396.png&tool=rnahybrid&contenttype=image/png
NECAP1	chr12:8091850-8092675(+)	Hsa-Mir-9-P2_5p	825	23	-20.4	undefined	286	target 5' A A CUU UG GG G 3' ACAGC GGG UA U GGA UGUCG UCU AU G UCU miRNA 3' AGUA A UG UU 5'	https://bibiserv.cebitec.uni-bielefeld.de/spool?id=bibiserv2_2025-01-16_100949_SiIGA&name=NECAP1::chr12:8091850-8092675(+)_Hsa-Mir-9-P2_5p_286.png&tool=rnahybrid&contenttype=image/png
ADAM9	chr8:39018918-39021642(+)	Hsa-Mir-9-P2_5p	2724	23	-25.8	undefined	1297	target 5' G C C A A 3' CA UGCAG CUGGGUGAC GAGGG GU AUGUC GAUCUAUUG UUUCU miRNA 3' A G 5'	https://bibiserv.cebitec.uni-bielefeld.de/spool?id=bibiserv2_2025-01-16_100949_SiIGA&name=ADAM9::chr8:39018918-39021642(+)_Hsa-Mir-9-P2_5p_1297.png&tool=rnahybrid&contenttype=image/png
HAX1	chr1:154273598-154273773(+)	Hsa-Mir-9-P2_5p	175	23	-21.6	undefined	65	target 5' C GG GG A 3' UGCAG AG UAGCU GGG AUGUC UC AUUGG UCU miRNA 3' AGU GA U UU 5'	https://bibiserv.cebitec.uni-bielefeld.de/spool?id=bibiserv2_2025-01-16_100949_SiIGA&name=HAX1::chr1:154273598-154273773(+)_Hsa-Mir-9-P2_5p_65.png&tool=rnahybrid&contenttype=image/png
MAPK10	chr4:86098595-86101051(-)	Hsa-Mir-9-P2_5p	2456	23	-28.7	undefined	46	target 5' G C UG G 3' GUGCA GU UAGAUAGCCAAGGG UAUGU CG AUCUAUUGGUUUCU miRNA 3' AG 5'	https://bibiserv.cebitec.uni-bielefeld.de/spool?id=bibiserv2_2025-01-16_100949_SiIGA&name=MAPK10::chr4:86098595-86101051(-)_Hsa-Mir-9-P2_5p_46.png&tool=rnahybrid&contenttype=image/png
POLG	chr15:89318749-89318930(-)	Hsa-Mir-9-P2_5p	181	23	-20.4	undefined	20	target 5' G GG A GCC G 3' CAU GCAG GGG CCAGGGA GUA UGUC UCU GGUUUCU miRNA 3' A GA AUU 5'	https://bibiserv.cebitec.uni-bielefeld.de/spool?id=bibiserv2_2025-01-16_100949_SiIGA&name=POLG::chr15:89318749-89318930(-)_Hsa-Mir-9-P2_5p_20.png&tool=rnahybrid&contenttype=image/png
TYK2	chr19:10361836-10361955(-)	Hsa-Mir-9-P2_5p	119	23	-21	undefined	61	target 5' G GGG CU G 3' GCAGC GACC GAGGA UGUCG UUGG UUUCU miRNA 3' AGUA AUCUA 5'	https://bibiserv.cebitec.uni-bielefeld.de/spool?id=bibiserv2_2025-01-16_100949_SiIGA&name=TYK2::chr19:10361836-10361955(-)_Hsa-Mir-9-P2_5p_61.png&tool=rnahybrid&contenttype=image/png
GABPA	chr21:25745209-25745354(+)	Hsa-Mir-9-P2_5p	145	23	-22	undefined	81	target 5' A U A 3' AC GCUAGA ACCAAG UG CGAUCU UGGUUU miRNA 3' AGUA U AU CU 5'	https://bibiserv.cebitec.uni-bielefeld.de/spool?id=bibiserv2_2025-01-16_100949_SiIGA&name=GABPA::chr21:25745209-25745354(+)_Hsa-Mir-9-P2_5p_81.png&tool=rnahybrid&contenttype=image/png
ZNF283	chr19:43837052-43837179(+)	Hsa-Mir-9-P2_5p	127	23	-20.7	undefined	10	target 5' A U GG U UC C 3' CAU CAG A GUGGCCA GA GUA GUC U UAUUGGU CU miRNA 3' A U GA C UU 5'	https://bibiserv.cebitec.uni-bielefeld.de/spool?id=bibiserv2_2025-01-16_100949_SiIGA&name=ZNF283::chr19:43837052-43837179(+)_Hsa-Mir-9-P2_5p_10.png&tool=rnahybrid&contenttype=image/png
ZNF708	chr19:21310500-21310627(-)	Hsa-Mir-9-P2_5p	127	23	-20.1	undefined	4	target 5' C UG CAUUUA UG U A 3' CAU A UGGAUG GCCA AGA GUA U AUCUAU UGGU UCU miRNA 3' A UG CG U 5'	https://bibiserv.cebitec.uni-bielefeld.de/spool?id=bibiserv2_2025-01-16_100949_SiIGA&name=ZNF708::chr19:21310500-21310627(-)_Hsa-Mir-9-P2_5p_4.png&tool=rnahybrid&contenttype=image/png
ANKS3	chr16:4714050-4714186(-)	Hsa-Mir-9-P2_5p	136	23	-21.7	undefined	36	target 5' C CC CUG C 3' ACAGC GGAUG GCCAAG UGUCG UCUAU UGGUUU miRNA 3' AGUA A CU 5'	https://bibiserv.cebitec.uni-bielefeld.de/spool?id=bibiserv2_2025-01-16_100949_SiIGA&name=ANKS3::chr16:4714050-4714186(-)_Hsa-Mir-9-P2_5p_36.png&tool=rnahybrid&contenttype=image/png
APBA2	chr15:29053844-29054835(+)	Hsa-Mir-9-P2_5p	991	23	-23.7	undefined	191	target 5' C C GAGCCCCGC A 3' UGCGGC AGA GCCAGAGG AUGUCG UCU UGGUUUCU miRNA 3' AGU A AU 5'	https://bibiserv.cebitec.uni-bielefeld.de/spool?id=bibiserv2_2025-01-16_100949_SiIGA&name=APBA2::chr15:29053844-29054835(+)_Hsa-Mir-9-P2_5p_191.png&tool=rnahybrid&contenttype=image/png
INTS3	chr1:153761019-153761109(+)	Hsa-Mir-9-P2_5p	90	23	-20.1	undefined	23	target 5' C G U CAUAUGUCUUCU CUUA A 3' UCA AC GCUGGG UGGCU GAGGA AGU UG CGAUCU AUUGG UUUCU miRNA 3' A U 5'	https://bibiserv.cebitec.uni-bielefeld.de/spool?id=bibiserv2_2025-01-16_100949_SiIGA&name=INTS3::chr1:153761019-153761109(+)_Hsa-Mir-9-P2_5p_23.png&tool=rnahybrid&contenttype=image/png
MMS19	chr10:97468965-97469104(-)	Hsa-Mir-9-P2_5p	139	23	-20.1	undefined	20	target 5' A G G G 3' GCGG UGGA G CAGAGG UGUC AUCU U GUUUCU miRNA 3' AGUA G AU G 5'	https://bibiserv.cebitec.uni-bielefeld.de/spool?id=bibiserv2_2025-01-16_100949_SiIGA&name=MMS19::chr10:97468965-97469104(-)_Hsa-Mir-9-P2_5p_20.png&tool=rnahybrid&contenttype=image/png
ALG3	chr3:184243790-184243996(-)	Hsa-Mir-9-P2_5p	206	23	-21.7	undefined	1	target 5' GU GCU CUUCCUGCU A 3' GUG GCUGGG GCC GGAGA UAU CGAUCU UGG UUUCU miRNA 3' AG GU AU 5'	https://bibiserv.cebitec.uni-bielefeld.de/spool?id=bibiserv2_2025-01-16_100949_SiIGA&name=ALG3::chr3:184243790-184243996(-)_Hsa-Mir-9-P2_5p_1.png&tool=rnahybrid&contenttype=image/png
SNX7	chr1:98738236-98738389(+)	Hsa-Mir-9-P2_5p	153	23	-20.4	undefined	113	target 5' U AU G 3' UACAG AUGGCUGAGGA AUGUC UAUUGGUUUCU miRNA 3' AGU GAUC 5'	https://bibiserv.cebitec.uni-bielefeld.de/spool?id=bibiserv2_2025-01-16_100949_SiIGA&name=SNX7::chr1:98738236-98738389(+)_Hsa-Mir-9-P2_5p_113.png&tool=rnahybrid&contenttype=image/png
HIP1	chr7:75559731-75559915(-)	Hsa-Mir-9-P2_5p	184	23	-23.3	undefined	127	target 5' C GGAG GGG AC A 3' UCA GCAGC AGG ACC GAGA AGU UGUCG UCU UGG UUCU miRNA 3' A A AU U 5'	https://bibiserv.cebitec.uni-bielefeld.de/spool?id=bibiserv2_2025-01-16_100949_SiIGA&name=HIP1::chr7:75559731-75559915(-)_Hsa-Mir-9-P2_5p_127.png&tool=rnahybrid&contenttype=image/png
MPV17	chr2:27311898-27311951(-)	Hsa-Mir-9-P2_5p	53	23	-20.4	undefined	12	target 5' U CC U 3' GUGCAGUUAG AACU UAUGUCGAUC UUGG miRNA 3' AG UA UUUCU 5'	https://bibiserv.cebitec.uni-bielefeld.de/spool?id=bibiserv2_2025-01-16_100949_SiIGA&name=MPV17::chr2:27311898-27311951(-)_Hsa-Mir-9-P2_5p_12.png&tool=rnahybrid&contenttype=image/png
LAMB1	chr7:107939988-107940358(-)	Hsa-Mir-9-P2_5p	370	23	-22.4	undefined	198	target 5' A C AUUC GAA C 3' CA ACAG CUGGA AGCCAAGG GU UGUC GAUCU UUGGUUUC miRNA 3' A A A U 5'	https://bibiserv.cebitec.uni-bielefeld.de/spool?id=bibiserv2_2025-01-16_100949_SiIGA&name=LAMB1::chr7:107939988-107940358(-)_Hsa-Mir-9-P2_5p_198.png&tool=rnahybrid&contenttype=image/png
PABPC1L	chr20:44938673-44938748(+)	Hsa-Mir-9-P2_5p	75	23	-22.9	undefined	17	target 5' C UGCAGGCACACCA AU GCA C 3' CGUGC GGCU GGA GCCGAAGG GUAUG UCGA UCU UGGUUUCU miRNA 3' A AU 5'	https://bibiserv.cebitec.uni-bielefeld.de/spool?id=bibiserv2_2025-01-16_100949_SiIGA&name=PABPC1L::chr20:44938673-44938748(+)_Hsa-Mir-9-P2_5p_17.png&tool=rnahybrid&contenttype=image/png
TARBP1	chr1:234427316-234427388(-)	Hsa-Mir-9-P2_5p	72	23	-22.8	undefined	13	target 5' U ACCUUCA A UU C 3' GUACAG UAGA AACC GGA UAUGUC AUCU UUGG UCU miRNA 3' AG G A UU 5'	https://bibiserv.cebitec.uni-bielefeld.de/spool?id=bibiserv2_2025-01-16_100949_SiIGA&name=TARBP1::chr1:234427316-234427388(-)_Hsa-Mir-9-P2_5p_13.png&tool=rnahybrid&contenttype=image/png
IFT56	chr7:139187405-139187539(+)	Hsa-Mir-9-P2_5p	134	23	-20.4	undefined	46	target 5' A UCC CU A 3' GGCUGGA UAACC GA UCGAUCU AUUGG CU miRNA 3' AGUAUG UUU 5'	https://bibiserv.cebitec.uni-bielefeld.de/spool?id=bibiserv2_2025-01-16_100949_SiIGA&name=IFT56::chr7:139187405-139187539(+)_Hsa-Mir-9-P2_5p_46.png&tool=rnahybrid&contenttype=image/png
ABCB4	chr7:87413616-87413717(-)	Hsa-Mir-9-P2_5p	101	23	-20.5	undefined	30	target 5' G U UCUU C A 3' ACAGUUG G UGACC AGGA UGUCGAU C AUUGG UUCU miRNA 3' AGUA U U 5'	https://bibiserv.cebitec.uni-bielefeld.de/spool?id=bibiserv2_2025-01-16_100949_SiIGA&name=ABCB4::chr7:87413616-87413717(-)_Hsa-Mir-9-P2_5p_30.png&tool=rnahybrid&contenttype=image/png
UMAD1	chr7:7801669-7801743(+)	Hsa-Mir-9-P2_5p	74	23	-23.1	undefined	3	target 5' G A G A 3' AUACA C AGAUGA CAAAGA UAUGU G UCUAUU GUUUCU miRNA 3' AG C A G 5'	https://bibiserv.cebitec.uni-bielefeld.de/spool?id=bibiserv2_2025-01-16_100949_SiIGA&name=UMAD1::chr7:7801669-7801743(+)_Hsa-Mir-9-P2_5p_3.png&tool=rnahybrid&contenttype=image/png
MED12	chrX:71134356-71134466(+)	Hsa-Mir-9-P2_5p	110	23	-21.7	undefined	21	target 5' G GCAGCACCC CA C G 3' GUGCAGC AG GACCA GGA UAUGUCG UC UUGGU UCU miRNA 3' AG A UA U 5'	https://bibiserv.cebitec.uni-bielefeld.de/spool?id=bibiserv2_2025-01-16_100949_SiIGA&name=MED12::chrX:71134356-71134466(+)_Hsa-Mir-9-P2_5p_21.png&tool=rnahybrid&contenttype=image/png
ZC3H4	chr19:47069091-47069343(-)	Hsa-Mir-9-P2_5p	252	23	-21.9	undefined	222	target 5' A A CAG G A 3' GCAGC AG GACC GGAGA UGUCG UC UUGG UUUCU miRNA 3' AGUA A UA 5'	https://bibiserv.cebitec.uni-bielefeld.de/spool?id=bibiserv2_2025-01-16_100949_SiIGA&name=ZC3H4::chr19:47069091-47069343(-)_Hsa-Mir-9-P2_5p_222.png&tool=rnahybrid&contenttype=image/png
MMS19	chr10:97468965-97469126(-)	Hsa-Mir-9-P2_5p	161	23	-20.1	undefined	42	target 5' A G G G 3' GCGG UGGA G CAGAGG UGUC AUCU U GUUUCU miRNA 3' AGUA G AU G 5'	https://bibiserv.cebitec.uni-bielefeld.de/spool?id=bibiserv2_2025-01-16_100949_SiIGA&name=MMS19::chr10:97468965-97469126(-)_Hsa-Mir-9-P2_5p_42.png&tool=rnahybrid&contenttype=image/png
WRN	chr8:31090464-31090536(+)	Hsa-Mir-9-P2_5p	72	23	-21.2	undefined	18	target 5' U U AU A AA G 3' UCAU CAGU UAGA GA GAAGA AGUA GUCG AUCU UU UUUCU miRNA 3' U A GG 5'	https://bibiserv.cebitec.uni-bielefeld.de/spool?id=bibiserv2_2025-01-16_100949_SiIGA&name=WRN::chr8:31090464-31090536(+)_Hsa-Mir-9-P2_5p_18.png&tool=rnahybrid&contenttype=image/png
MAPK10	chr4:86098595-86101051(-)	Hsa-Mir-9-P2_3p	2456	23	-24	undefined	2151	target 5' A UAG UU U 3' UACUUUUGGUU CUA GCUUU AUGAAAGCCAA GAU CGAAA miRNA 3' UA UA 5'	https://bibiserv.cebitec.uni-bielefeld.de/spool?id=bibiserv2_2025-01-16_100949_SiIGA&name=MAPK10::chr4:86098595-86101051(-)_Hsa-Mir-9-P2_3p_2151.png&tool=rnahybrid&contenttype=image/png
ZNG1F	chr9:41171846-41171934(-)	Hsa-Mir-9-P3_5p	88	23	-20.9	undefined	66	target 5' G A GC C 3' CAUAUGG UAGG CCAAAG GUAUGUC AUCU GGUUUC miRNA 3' A G AUU U 5'	https://bibiserv.cebitec.uni-bielefeld.de/spool?id=bibiserv2_2025-01-16_100949_SiIGA&name=ZNG1F::chr9:41171846-41171934(-)_Hsa-Mir-9-P3_5p_66.png&tool=rnahybrid&contenttype=image/png
POLR2J3	chr7:102566581-102566996(-)	Hsa-Mir-9-P3_5p	415	23	-20	undefined	392	target 5' A U CU A G 3' UUGUGC GC UGGCC AAAGA AGUAUG CG AUUGG UUUCU miRNA 3' U AUCU 5'	https://bibiserv.cebitec.uni-bielefeld.de/spool?id=bibiserv2_2025-01-16_100949_SiIGA&name=POLR2J3::chr7:102566581-102566996(-)_Hsa-Mir-9-P3_5p_392.png&tool=rnahybrid&contenttype=image/png
GGA3	chr17:75240108-75240341(-)	Hsa-Mir-9-P3_5p	233	23	-23.3	undefined	14	target 5' A GUG ACUACUGU C 3' UCG ACAGC GCCAAGGA AGU UGUCG UGGUUUCU miRNA 3' A AUCUAU 5'	https://bibiserv.cebitec.uni-bielefeld.de/spool?id=bibiserv2_2025-01-16_100949_SiIGA&name=GGA3::chr17:75240108-75240341(-)_Hsa-Mir-9-P3_5p_14.png&tool=rnahybrid&contenttype=image/png
ENSG00000284946	chr15:90981033-90981498(-)	Hsa-Mir-9-P3_5p	465	23	-20.6	undefined	396	target 5' G GGA G C 3' CG GGCUAGA GGCUAG GU UCGAUCU UUGGUU miRNA 3' A AUG A UCU 5'	https://bibiserv.cebitec.uni-bielefeld.de/spool?id=bibiserv2_2025-01-16_100949_SiIGA&name=ENSG00000284946::chr15:90981033-90981498(-)_Hsa-Mir-9-P3_5p_396.png&tool=rnahybrid&contenttype=image/png
NECAP1	chr12:8091850-8092675(+)	Hsa-Mir-9-P3_5p	825	23	-20.4	undefined	286	target 5' A A CUU UG GG G 3' ACAGC GGG UA U GGA UGUCG UCU AU G UCU miRNA 3' AGUA A UG UU 5'	https://bibiserv.cebitec.uni-bielefeld.de/spool?id=bibiserv2_2025-01-16_100949_SiIGA&name=NECAP1::chr12:8091850-8092675(+)_Hsa-Mir-9-P3_5p_286.png&tool=rnahybrid&contenttype=image/png
ADAM9	chr8:39018918-39021642(+)	Hsa-Mir-9-P3_5p	2724	23	-25.8	undefined	1297	target 5' G C C A A 3' CA UGCAG CUGGGUGAC GAGGG GU AUGUC GAUCUAUUG UUUCU miRNA 3' A G 5'	https://bibiserv.cebitec.uni-bielefeld.de/spool?id=bibiserv2_2025-01-16_100949_SiIGA&name=ADAM9::chr8:39018918-39021642(+)_Hsa-Mir-9-P3_5p_1297.png&tool=rnahybrid&contenttype=image/png
HAX1	chr1:154273598-154273773(+)	Hsa-Mir-9-P3_5p	175	23	-21.6	undefined	65	target 5' C GG GG A 3' UGCAG AG UAGCU GGG AUGUC UC AUUGG UCU miRNA 3' AGU GA U UU 5'	https://bibiserv.cebitec.uni-bielefeld.de/spool?id=bibiserv2_2025-01-16_100949_SiIGA&name=HAX1::chr1:154273598-154273773(+)_Hsa-Mir-9-P3_5p_65.png&tool=rnahybrid&contenttype=image/png
MAPK10	chr4:86098595-86101051(-)	Hsa-Mir-9-P3_5p	2456	23	-28.7	undefined	46	target 5' G C UG G 3' GUGCA GU UAGAUAGCCAAGGG UAUGU CG AUCUAUUGGUUUCU miRNA 3' AG 5'	https://bibiserv.cebitec.uni-bielefeld.de/spool?id=bibiserv2_2025-01-16_100949_SiIGA&name=MAPK10::chr4:86098595-86101051(-)_Hsa-Mir-9-P3_5p_46.png&tool=rnahybrid&contenttype=image/png
POLG	chr15:89318749-89318930(-)	Hsa-Mir-9-P3_5p	181	23	-20.4	undefined	20	target 5' G GG A GCC G 3' CAU GCAG GGG CCAGGGA GUA UGUC UCU GGUUUCU miRNA 3' A GA AUU 5'	https://bibiserv.cebitec.uni-bielefeld.de/spool?id=bibiserv2_2025-01-16_100949_SiIGA&name=POLG::chr15:89318749-89318930(-)_Hsa-Mir-9-P3_5p_20.png&tool=rnahybrid&contenttype=image/png
TYK2	chr19:10361836-10361955(-)	Hsa-Mir-9-P3_5p	119	23	-21	undefined	61	target 5' G GGG CU G 3' GCAGC GACC GAGGA UGUCG UUGG UUUCU miRNA 3' AGUA AUCUA 5'	https://bibiserv.cebitec.uni-bielefeld.de/spool?id=bibiserv2_2025-01-16_100949_SiIGA&name=TYK2::chr19:10361836-10361955(-)_Hsa-Mir-9-P3_5p_61.png&tool=rnahybrid&contenttype=image/png
GABPA	chr21:25745209-25745354(+)	Hsa-Mir-9-P3_5p	145	23	-22	undefined	81	target 5' A U A 3' AC GCUAGA ACCAAG UG CGAUCU UGGUUU miRNA 3' AGUA U AU CU 5'	https://bibiserv.cebitec.uni-bielefeld.de/spool?id=bibiserv2_2025-01-16_100949_SiIGA&name=GABPA::chr21:25745209-25745354(+)_Hsa-Mir-9-P3_5p_81.png&tool=rnahybrid&contenttype=image/png
ZNF283	chr19:43837052-43837179(+)	Hsa-Mir-9-P3_5p	127	23	-20.7	undefined	10	target 5' A U GG U UC C 3' CAU CAG A GUGGCCA GA GUA GUC U UAUUGGU CU miRNA 3' A U GA C UU 5'	https://bibiserv.cebitec.uni-bielefeld.de/spool?id=bibiserv2_2025-01-16_100949_SiIGA&name=ZNF283::chr19:43837052-43837179(+)_Hsa-Mir-9-P3_5p_10.png&tool=rnahybrid&contenttype=image/png
ZNF708	chr19:21310500-21310627(-)	Hsa-Mir-9-P3_5p	127	23	-20.1	undefined	4	target 5' C UG CAUUUA UG U A 3' CAU A UGGAUG GCCA AGA GUA U AUCUAU UGGU UCU miRNA 3' A UG CG U 5'	https://bibiserv.cebitec.uni-bielefeld.de/spool?id=bibiserv2_2025-01-16_100949_SiIGA&name=ZNF708::chr19:21310500-21310627(-)_Hsa-Mir-9-P3_5p_4.png&tool=rnahybrid&contenttype=image/png
ANKS3	chr16:4714050-4714186(-)	Hsa-Mir-9-P3_5p	136	23	-21.7	undefined	36	target 5' C CC CUG C 3' ACAGC GGAUG GCCAAG UGUCG UCUAU UGGUUU miRNA 3' AGUA A CU 5'	https://bibiserv.cebitec.uni-bielefeld.de/spool?id=bibiserv2_2025-01-16_100949_SiIGA&name=ANKS3::chr16:4714050-4714186(-)_Hsa-Mir-9-P3_5p_36.png&tool=rnahybrid&contenttype=image/png
APBA2	chr15:29053844-29054835(+)	Hsa-Mir-9-P3_5p	991	23	-23.7	undefined	191	target 5' C C GAGCCCCGC A 3' UGCGGC AGA GCCAGAGG AUGUCG UCU UGGUUUCU miRNA 3' AGU A AU 5'	https://bibiserv.cebitec.uni-bielefeld.de/spool?id=bibiserv2_2025-01-16_100949_SiIGA&name=APBA2::chr15:29053844-29054835(+)_Hsa-Mir-9-P3_5p_191.png&tool=rnahybrid&contenttype=image/png
INTS3	chr1:153761019-153761109(+)	Hsa-Mir-9-P3_5p	90	23	-20.1	undefined	23	target 5' C G U CAUAUGUCUUCU CUUA A 3' UCA AC GCUGGG UGGCU GAGGA AGU UG CGAUCU AUUGG UUUCU miRNA 3' A U 5'	https://bibiserv.cebitec.uni-bielefeld.de/spool?id=bibiserv2_2025-01-16_100949_SiIGA&name=INTS3::chr1:153761019-153761109(+)_Hsa-Mir-9-P3_5p_23.png&tool=rnahybrid&contenttype=image/png
MMS19	chr10:97468965-97469104(-)	Hsa-Mir-9-P3_5p	139	23	-20.1	undefined	20	target 5' A G G G 3' GCGG UGGA G CAGAGG UGUC AUCU U GUUUCU miRNA 3' AGUA G AU G 5'	https://bibiserv.cebitec.uni-bielefeld.de/spool?id=bibiserv2_2025-01-16_100949_SiIGA&name=MMS19::chr10:97468965-97469104(-)_Hsa-Mir-9-P3_5p_20.png&tool=rnahybrid&contenttype=image/png
ALG3	chr3:184243790-184243996(-)	Hsa-Mir-9-P3_5p	206	23	-21.7	undefined	1	target 5' GU GCU CUUCCUGCU A 3' GUG GCUGGG GCC GGAGA UAU CGAUCU UGG UUUCU miRNA 3' AG GU AU 5'	https://bibiserv.cebitec.uni-bielefeld.de/spool?id=bibiserv2_2025-01-16_100949_SiIGA&name=ALG3::chr3:184243790-184243996(-)_Hsa-Mir-9-P3_5p_1.png&tool=rnahybrid&contenttype=image/png
SNX7	chr1:98738236-98738389(+)	Hsa-Mir-9-P3_5p	153	23	-20.4	undefined	113	target 5' U AU G 3' UACAG AUGGCUGAGGA AUGUC UAUUGGUUUCU miRNA 3' AGU GAUC 5'	https://bibiserv.cebitec.uni-bielefeld.de/spool?id=bibiserv2_2025-01-16_100949_SiIGA&name=SNX7::chr1:98738236-98738389(+)_Hsa-Mir-9-P3_5p_113.png&tool=rnahybrid&contenttype=image/png
HIP1	chr7:75559731-75559915(-)	Hsa-Mir-9-P3_5p	184	23	-23.3	undefined	127	target 5' C GGAG GGG AC A 3' UCA GCAGC AGG ACC GAGA AGU UGUCG UCU UGG UUCU miRNA 3' A A AU U 5'	https://bibiserv.cebitec.uni-bielefeld.de/spool?id=bibiserv2_2025-01-16_100949_SiIGA&name=HIP1::chr7:75559731-75559915(-)_Hsa-Mir-9-P3_5p_127.png&tool=rnahybrid&contenttype=image/png
MPV17	chr2:27311898-27311951(-)	Hsa-Mir-9-P3_5p	53	23	-20.4	undefined	12	target 5' U CC U 3' GUGCAGUUAG AACU UAUGUCGAUC UUGG miRNA 3' AG UA UUUCU 5'	https://bibiserv.cebitec.uni-bielefeld.de/spool?id=bibiserv2_2025-01-16_100949_SiIGA&name=MPV17::chr2:27311898-27311951(-)_Hsa-Mir-9-P3_5p_12.png&tool=rnahybrid&contenttype=image/png
LAMB1	chr7:107939988-107940358(-)	Hsa-Mir-9-P3_5p	370	23	-22.4	undefined	198	target 5' A C AUUC GAA C 3' CA ACAG CUGGA AGCCAAGG GU UGUC GAUCU UUGGUUUC miRNA 3' A A A U 5'	https://bibiserv.cebitec.uni-bielefeld.de/spool?id=bibiserv2_2025-01-16_100949_SiIGA&name=LAMB1::chr7:107939988-107940358(-)_Hsa-Mir-9-P3_5p_198.png&tool=rnahybrid&contenttype=image/png
PABPC1L	chr20:44938673-44938748(+)	Hsa-Mir-9-P3_5p	75	23	-22.9	undefined	17	target 5' C UGCAGGCACACCA AU GCA C 3' CGUGC GGCU GGA GCCGAAGG GUAUG UCGA UCU UGGUUUCU miRNA 3' A AU 5'	https://bibiserv.cebitec.uni-bielefeld.de/spool?id=bibiserv2_2025-01-16_100949_SiIGA&name=PABPC1L::chr20:44938673-44938748(+)_Hsa-Mir-9-P3_5p_17.png&tool=rnahybrid&contenttype=image/png
TARBP1	chr1:234427316-234427388(-)	Hsa-Mir-9-P3_5p	72	23	-22.8	undefined	13	target 5' U ACCUUCA A UU C 3' GUACAG UAGA AACC GGA UAUGUC AUCU UUGG UCU miRNA 3' AG G A UU 5'	https://bibiserv.cebitec.uni-bielefeld.de/spool?id=bibiserv2_2025-01-16_100949_SiIGA&name=TARBP1::chr1:234427316-234427388(-)_Hsa-Mir-9-P3_5p_13.png&tool=rnahybrid&contenttype=image/png
IFT56	chr7:139187405-139187539(+)	Hsa-Mir-9-P3_5p	134	23	-20.4	undefined	46	target 5' A UCC CU A 3' GGCUGGA UAACC GA UCGAUCU AUUGG CU miRNA 3' AGUAUG UUU 5'	https://bibiserv.cebitec.uni-bielefeld.de/spool?id=bibiserv2_2025-01-16_100949_SiIGA&name=IFT56::chr7:139187405-139187539(+)_Hsa-Mir-9-P3_5p_46.png&tool=rnahybrid&contenttype=image/png
ABCB4	chr7:87413616-87413717(-)	Hsa-Mir-9-P3_5p	101	23	-20.5	undefined	30	target 5' G U UCUU C A 3' ACAGUUG G UGACC AGGA UGUCGAU C AUUGG UUCU miRNA 3' AGUA U U 5'	https://bibiserv.cebitec.uni-bielefeld.de/spool?id=bibiserv2_2025-01-16_100949_SiIGA&name=ABCB4::chr7:87413616-87413717(-)_Hsa-Mir-9-P3_5p_30.png&tool=rnahybrid&contenttype=image/png
UMAD1	chr7:7801669-7801743(+)	Hsa-Mir-9-P3_5p	74	23	-23.1	undefined	3	target 5' G A G A 3' AUACA C AGAUGA CAAAGA UAUGU G UCUAUU GUUUCU miRNA 3' AG C A G 5'	https://bibiserv.cebitec.uni-bielefeld.de/spool?id=bibiserv2_2025-01-16_100949_SiIGA&name=UMAD1::chr7:7801669-7801743(+)_Hsa-Mir-9-P3_5p_3.png&tool=rnahybrid&contenttype=image/png
MED12	chrX:71134356-71134466(+)	Hsa-Mir-9-P3_5p	110	23	-21.7	undefined	21	target 5' G GCAGCACCC CA C G 3' GUGCAGC AG GACCA GGA UAUGUCG UC UUGGU UCU miRNA 3' AG A UA U 5'	https://bibiserv.cebitec.uni-bielefeld.de/spool?id=bibiserv2_2025-01-16_100949_SiIGA&name=MED12::chrX:71134356-71134466(+)_Hsa-Mir-9-P3_5p_21.png&tool=rnahybrid&contenttype=image/png
ZC3H4	chr19:47069091-47069343(-)	Hsa-Mir-9-P3_5p	252	23	-21.9	undefined	222	target 5' A A CAG G A 3' GCAGC AG GACC GGAGA UGUCG UC UUGG UUUCU miRNA 3' AGUA A UA 5'	https://bibiserv.cebitec.uni-bielefeld.de/spool?id=bibiserv2_2025-01-16_100949_SiIGA&name=ZC3H4::chr19:47069091-47069343(-)_Hsa-Mir-9-P3_5p_222.png&tool=rnahybrid&contenttype=image/png
MMS19	chr10:97468965-97469126(-)	Hsa-Mir-9-P3_5p	161	23	-20.1	undefined	42	target 5' A G G G 3' GCGG UGGA G CAGAGG UGUC AUCU U GUUUCU miRNA 3' AGUA G AU G 5'	https://bibiserv.cebitec.uni-bielefeld.de/spool?id=bibiserv2_2025-01-16_100949_SiIGA&name=MMS19::chr10:97468965-97469126(-)_Hsa-Mir-9-P3_5p_42.png&tool=rnahybrid&contenttype=image/png
WRN	chr8:31090464-31090536(+)	Hsa-Mir-9-P3_5p	72	23	-21.2	undefined	18	target 5' U U AU A AA G 3' UCAU CAGU UAGA GA GAAGA AGUA GUCG AUCU UU UUUCU miRNA 3' U A GG 5'	https://bibiserv.cebitec.uni-bielefeld.de/spool?id=bibiserv2_2025-01-16_100949_SiIGA&name=WRN::chr8:31090464-31090536(+)_Hsa-Mir-9-P3_5p_18.png&tool=rnahybrid&contenttype=image/png
MAPK10	chr4:86098595-86101051(-)	Hsa-Mir-9-P3_3p	2456	23	-24	undefined	2151	target 5' A UAG UU U 3' UACUUUUGGUU CUA GCUUU AUGAAAGCCAA GAU CGAAA miRNA 3' UA UA 5'	https://bibiserv.cebitec.uni-bielefeld.de/spool?id=bibiserv2_2025-01-16_100949_SiIGA&name=MAPK10::chr4:86098595-86101051(-)_Hsa-Mir-9-P3_3p_2151.png&tool=rnahybrid&contenttype=image/png
ENSG00000284946	chr15:90981033-90981498(-)	Hsa-Mir-10-P1b-v1_5p	465	22	-20.6	undefined	385	target 5' G UUUCUUUG GAGG G C 3' ACA CGG CUA AGGG UGU GCC GAU UCCC miRNA 3' UUAA AA G AU 5'	https://bibiserv.cebitec.uni-bielefeld.de/spool?id=bibiserv2_2025-01-16_100949_SiIGA&name=ENSG00000284946::chr15:90981033-90981498(-)_Hsa-Mir-10-P1b-v1_5p_385.png&tool=rnahybrid&contenttype=image/png
DDX39A	chr19:14409447-14409535(-)	Hsa-Mir-10-P1b-v1_5p	88	22	-20.4	undefined	6	target 5' U CCGCC CCAAGG A 3' GCGAG CG CUGCAGGG UGUUU GC GAUGUCCC miRNA 3' AA CAA AU 5'	https://bibiserv.cebitec.uni-bielefeld.de/spool?id=bibiserv2_2025-01-16_100949_SiIGA&name=DDX39A::chr19:14409447-14409535(-)_Hsa-Mir-10-P1b-v1_5p_6.png&tool=rnahybrid&contenttype=image/png
HAX1	chr1:154273598-154273773(+)	Hsa-Mir-10-P1b-v1_5p	175	22	-23.8	undefined	21	target 5' G CCUG U GU U 3' GCAA UGGU UCUG GGGU UGUU GCCA AGAU CCCA miRNA 3' UAA GU U 5'	https://bibiserv.cebitec.uni-bielefeld.de/spool?id=bibiserv2_2025-01-16_100949_SiIGA&name=HAX1::chr1:154273598-154273773(+)_Hsa-Mir-10-P1b-v1_5p_21.png&tool=rnahybrid&contenttype=image/png
MAPK10	chr4:86098595-86101051(-)	Hsa-Mir-10-P1b-v1_5p	2456	22	-26.7	undefined	968	target 5' A G C 3' GGU CUACAGGGUA CCA GAUGUCCCAU miRNA 3' UGUUUAAG A 5'	https://bibiserv.cebitec.uni-bielefeld.de/spool?id=bibiserv2_2025-01-16_100949_SiIGA&name=MAPK10::chr4:86098595-86101051(-)_Hsa-Mir-10-P1b-v1_5p_968.png&tool=rnahybrid&contenttype=image/png
POLG	chr15:89318749-89318930(-)	Hsa-Mir-10-P1b-v1_5p	181	22	-20.6	undefined	25	target 5' G GGGGCCCCA GAGG C 3' GCAGA GG GCAGGG UGUUU CC UGUCCC miRNA 3' AAG AAGA AU 5'	https://bibiserv.cebitec.uni-bielefeld.de/spool?id=bibiserv2_2025-01-16_100949_SiIGA&name=POLG::chr15:89318749-89318930(-)_Hsa-Mir-10-P1b-v1_5p_25.png&tool=rnahybrid&contenttype=image/png
MROH1	chr8:144260544-144260676(+)	Hsa-Mir-10-P1b-v1_5p	132	22	-23.6	undefined	73	target 5' G CA C G 3' GCAGG GG CUGCAGGG UGUUU CC GAUGUCCC miRNA 3' AAG AA AU 5'	https://bibiserv.cebitec.uni-bielefeld.de/spool?id=bibiserv2_2025-01-16_100949_SiIGA&name=MROH1::chr8:144260544-144260676(+)_Hsa-Mir-10-P1b-v1_5p_73.png&tool=rnahybrid&contenttype=image/png
TYK2	chr19:10361836-10361955(-)	Hsa-Mir-10-P1b-v1_5p	119	22	-22.2	undefined	50	target 5' U GGA GCA A 3' GCGAGU GG GCGGGG UGUUUA CC UGUCCC miRNA 3' AG AAGA AU 5'	https://bibiserv.cebitec.uni-bielefeld.de/spool?id=bibiserv2_2025-01-16_100949_SiIGA&name=TYK2::chr19:10361836-10361955(-)_Hsa-Mir-10-P1b-v1_5p_50.png&tool=rnahybrid&contenttype=image/png
FBXL20	chr17:39285477-39285573(-)	Hsa-Mir-10-P1b-v1_5p	96	22	-22	undefined	17	target 5' A U CAAACU C 3' GCAAGUUC GUUC CAGG UGUUUAAG CAAG GUCC miRNA 3' C AU CAU 5'	https://bibiserv.cebitec.uni-bielefeld.de/spool?id=bibiserv2_2025-01-16_100949_SiIGA&name=FBXL20::chr17:39285477-39285573(-)_Hsa-Mir-10-P1b-v1_5p_17.png&tool=rnahybrid&contenttype=image/png
APBA2	chr15:29053844-29054835(+)	Hsa-Mir-10-P1b-v1_5p	991	22	-22.1	undefined	74	target 5' G UG AC A 3' GCA UUGG C AUAGGGUG UGU AGCC G UGUCCCAU miRNA 3' UUA AA A 5'	https://bibiserv.cebitec.uni-bielefeld.de/spool?id=bibiserv2_2025-01-16_100949_SiIGA&name=APBA2::chr15:29053844-29054835(+)_Hsa-Mir-10-P1b-v1_5p_74.png&tool=rnahybrid&contenttype=image/png
MMS19	chr10:97468965-97469104(-)	Hsa-Mir-10-P1b-v1_5p	139	22	-22.5	undefined	12	target 5' G GAG GUGGAG A G 3' GCAAGU CGG GCAG GG UGUUUA GCC UGUC CC miRNA 3' A AAGA AU 5'	https://bibiserv.cebitec.uni-bielefeld.de/spool?id=bibiserv2_2025-01-16_100949_SiIGA&name=MMS19::chr10:97468965-97469104(-)_Hsa-Mir-10-P1b-v1_5p_12.png&tool=rnahybrid&contenttype=image/png
LAMB1	chr7:107939988-107940358(-)	Hsa-Mir-10-P1b-v1_5p	370	22	-20.8	undefined	51	target 5' A GCCAGUGUG GUUG U 3' CGG UCUGC AGGGUG GCC AGAUG UCCCAU miRNA 3' UGUUUAA A 5'	https://bibiserv.cebitec.uni-bielefeld.de/spool?id=bibiserv2_2025-01-16_100949_SiIGA&name=LAMB1::chr7:107939988-107940358(-)_Hsa-Mir-10-P1b-v1_5p_51.png&tool=rnahybrid&contenttype=image/png
PABPC1L	chr20:44938673-44938748(+)	Hsa-Mir-10-P1b-v1_5p	75	22	-20.6	undefined	4	target 5' G GCAG CCGUG C 3' ACGAG UGG CUGCAGG UGUUU GCC GAUGUCC miRNA 3' AA AA CAU 5'	https://bibiserv.cebitec.uni-bielefeld.de/spool?id=bibiserv2_2025-01-16_100949_SiIGA&name=PABPC1L::chr20:44938673-44938748(+)_Hsa-Mir-10-P1b-v1_5p_4.png&tool=rnahybrid&contenttype=image/png
FANCB	chrX:14844855-14845286(-)	Hsa-Mir-10-P1b-v1_5p	431	22	-25.1	undefined	51	target 5' C U C AAAGUGUCAAA A 3' CAGAU UCGG UUCU AUAGGGUG GUUUA AGCC AAGA UGUCCCAU miRNA 3' U 5'	https://bibiserv.cebitec.uni-bielefeld.de/spool?id=bibiserv2_2025-01-16_100949_SiIGA&name=FANCB::chrX:14844855-14845286(-)_Hsa-Mir-10-P1b-v1_5p_51.png&tool=rnahybrid&contenttype=image/png
MMS19	chr10:97468965-97469126(-)	Hsa-Mir-10-P1b-v1_5p	161	22	-22.5	undefined	34	target 5' G GAG GUGGAG A G 3' GCAAGU CGG GCAG GG UGUUUA GCC UGUC CC miRNA 3' A AAGA AU 5'	https://bibiserv.cebitec.uni-bielefeld.de/spool?id=bibiserv2_2025-01-16_100949_SiIGA&name=MMS19::chr10:97468965-97469126(-)_Hsa-Mir-10-P1b-v1_5p_34.png&tool=rnahybrid&contenttype=image/png
GGA3	chr17:75240108-75240341(-)	Hsa-Mir-10-P1b-v2_5p	233	22	-21.9	undefined	7	target 5' G A G C 3' CACAGG UCGGU ACAG GUGUUU AGCCA UGUC miRNA 3' A AGA CCA 5'	https://bibiserv.cebitec.uni-bielefeld.de/spool?id=bibiserv2_2025-01-16_100949_SiIGA&name=GGA3::chr17:75240108-75240341(-)_Hsa-Mir-10-P1b-v2_5p_7.png&tool=rnahybrid&contenttype=image/png
ENSG00000284946	chr15:90981033-90981498(-)	Hsa-Mir-10-P1b-v2_5p	465	22	-21.3	undefined	385	target 5' G UUUCUUUG GAGG G C 3' ACA CGG CUA AGGG UGU GCC GAU UCCC miRNA 3' G UUAA AA G A 5'	https://bibiserv.cebitec.uni-bielefeld.de/spool?id=bibiserv2_2025-01-16_100949_SiIGA&name=ENSG00000284946::chr15:90981033-90981498(-)_Hsa-Mir-10-P1b-v2_5p_385.png&tool=rnahybrid&contenttype=image/png
DDX39A	chr19:14409447-14409535(-)	Hsa-Mir-10-P1b-v2_5p	88	22	-21.1	undefined	6	target 5' U CCGCC CCAAGG A 3' GCGAG CG CUGCAGGG UGUUU GC GAUGUCCC miRNA 3' G AA CAA A 5'	https://bibiserv.cebitec.uni-bielefeld.de/spool?id=bibiserv2_2025-01-16_100949_SiIGA&name=DDX39A::chr19:14409447-14409535(-)_Hsa-Mir-10-P1b-v2_5p_6.png&tool=rnahybrid&contenttype=image/png
HAX1	chr1:154273598-154273773(+)	Hsa-Mir-10-P1b-v2_5p	175	22	-24.3	undefined	21	target 5' G CCUG U GU U 3' GCAA UGGUU CUG GGGU UGUU GCCAA GAU CCCA miRNA 3' G UAA GU 5'	https://bibiserv.cebitec.uni-bielefeld.de/spool?id=bibiserv2_2025-01-16_100949_SiIGA&name=HAX1::chr1:154273598-154273773(+)_Hsa-Mir-10-P1b-v2_5p_21.png&tool=rnahybrid&contenttype=image/png
MAPK10	chr4:86098595-86101051(-)	Hsa-Mir-10-P1b-v2_5p	2456	22	-25.6	undefined	968	target 5' A G A 3' GGU CUACAGGGU CCA GAUGUCCCA miRNA 3' GUGUUUAAG A 5'	https://bibiserv.cebitec.uni-bielefeld.de/spool?id=bibiserv2_2025-01-16_100949_SiIGA&name=MAPK10::chr4:86098595-86101051(-)_Hsa-Mir-10-P1b-v2_5p_968.png&tool=rnahybrid&contenttype=image/png
POLG	chr15:89318749-89318930(-)	Hsa-Mir-10-P1b-v2_5p	181	22	-21.3	undefined	25	target 5' G GGGGCCCCA GAGG C 3' GCAGA GG GCAGGG UGUUU CC UGUCCC miRNA 3' G AAG AAGA A 5'	https://bibiserv.cebitec.uni-bielefeld.de/spool?id=bibiserv2_2025-01-16_100949_SiIGA&name=POLG::chr15:89318749-89318930(-)_Hsa-Mir-10-P1b-v2_5p_25.png&tool=rnahybrid&contenttype=image/png
MROH1	chr8:144260544-144260676(+)	Hsa-Mir-10-P1b-v2_5p	132	22	-24.3	undefined	73	target 5' G CA C G 3' GCAGG GG CUGCAGGG UGUUU CC GAUGUCCC miRNA 3' G AAG AA A 5'	https://bibiserv.cebitec.uni-bielefeld.de/spool?id=bibiserv2_2025-01-16_100949_SiIGA&name=MROH1::chr8:144260544-144260676(+)_Hsa-Mir-10-P1b-v2_5p_73.png&tool=rnahybrid&contenttype=image/png
TYK2	chr19:10361836-10361955(-)	Hsa-Mir-10-P1b-v2_5p	119	22	-22.9	undefined	50	target 5' U GGA GCA A 3' GCGAGU GG GCGGGG UGUUUA CC UGUCCC miRNA 3' G AG AAGA A 5'	https://bibiserv.cebitec.uni-bielefeld.de/spool?id=bibiserv2_2025-01-16_100949_SiIGA&name=TYK2::chr19:10361836-10361955(-)_Hsa-Mir-10-P1b-v2_5p_50.png&tool=rnahybrid&contenttype=image/png
FBXL20	chr17:39285477-39285573(-)	Hsa-Mir-10-P1b-v2_5p	96	22	-22.7	undefined	17	target 5' A U CAAACU C 3' GCAAGUUC GUUC CAGG UGUUUAAG CAAG GUCC miRNA 3' G C AU CA 5'	https://bibiserv.cebitec.uni-bielefeld.de/spool?id=bibiserv2_2025-01-16_100949_SiIGA&name=FBXL20::chr17:39285477-39285573(-)_Hsa-Mir-10-P1b-v2_5p_17.png&tool=rnahybrid&contenttype=image/png
APBA2	chr15:29053844-29054835(+)	Hsa-Mir-10-P1b-v2_5p	991	22	-21.7	undefined	74	target 5' G UG AC G 3' GCA UUGG C AUAGGGU UGU AGCC G UGUCCCA miRNA 3' G UUA AA A 5'	https://bibiserv.cebitec.uni-bielefeld.de/spool?id=bibiserv2_2025-01-16_100949_SiIGA&name=APBA2::chr15:29053844-29054835(+)_Hsa-Mir-10-P1b-v2_5p_74.png&tool=rnahybrid&contenttype=image/png
MMS19	chr10:97468965-97469104(-)	Hsa-Mir-10-P1b-v2_5p	139	22	-23.2	undefined	12	target 5' G GAG GUGGAG A G 3' GCAAGU CGG GCAG GG UGUUUA GCC UGUC CC miRNA 3' G A AAGA A 5'	https://bibiserv.cebitec.uni-bielefeld.de/spool?id=bibiserv2_2025-01-16_100949_SiIGA&name=MMS19::chr10:97468965-97469104(-)_Hsa-Mir-10-P1b-v2_5p_12.png&tool=rnahybrid&contenttype=image/png
ALG3	chr3:184243790-184243996(-)	Hsa-Mir-10-P1b-v2_5p	206	22	-20.4	undefined	179	target 5' U U CCC U G 3' GC GUUUG UCUGCAGG G UG UAAGC AGAUGUCC C miRNA 3' G UU CA A 5'	https://bibiserv.cebitec.uni-bielefeld.de/spool?id=bibiserv2_2025-01-16_100949_SiIGA&name=ALG3::chr3:184243790-184243996(-)_Hsa-Mir-10-P1b-v2_5p_179.png&tool=rnahybrid&contenttype=image/png
LAMB1	chr7:107939988-107940358(-)	Hsa-Mir-10-P1b-v2_5p	370	22	-21.5	undefined	105	target 5' A A G 3' CGCGAG GGU CU CGGGG GUGUUU CCA GA GUCCC miRNA 3' AAG A U A 5'	https://bibiserv.cebitec.uni-bielefeld.de/spool?id=bibiserv2_2025-01-16_100949_SiIGA&name=LAMB1::chr7:107939988-107940358(-)_Hsa-Mir-10-P1b-v2_5p_105.png&tool=rnahybrid&contenttype=image/png
PABPC1L	chr20:44938673-44938748(+)	Hsa-Mir-10-P1b-v2_5p	75	22	-21.3	undefined	4	target 5' G GCAG CCGUG C 3' ACGAG UGG CUGCAGG UGUUU GCC GAUGUCC miRNA 3' G AA AA CA 5'	https://bibiserv.cebitec.uni-bielefeld.de/spool?id=bibiserv2_2025-01-16_100949_SiIGA&name=PABPC1L::chr20:44938673-44938748(+)_Hsa-Mir-10-P1b-v2_5p_4.png&tool=rnahybrid&contenttype=image/png
IFT56	chr7:139187405-139187539(+)	Hsa-Mir-10-P1b-v2_5p	134	22	-20	undefined	61	target 5' C UG UA GAAGGCAA G 3' C AA UUGG ACGGGGU G UU AGCC UGUCCCA miRNA 3' UG UA AAGA 5'	https://bibiserv.cebitec.uni-bielefeld.de/spool?id=bibiserv2_2025-01-16_100949_SiIGA&name=IFT56::chr7:139187405-139187539(+)_Hsa-Mir-10-P1b-v2_5p_61.png&tool=rnahybrid&contenttype=image/png
FANCB	chrX:14844855-14845286(-)	Hsa-Mir-10-P1b-v2_5p	431	22	-24	undefined	51	target 5' C U C AAAGUGUCAAA G 3' CAGAU UCGG UUCU AUAGGGU GUUUA AGCC AAGA UGUCCCA miRNA 3' GU 5'	https://bibiserv.cebitec.uni-bielefeld.de/spool?id=bibiserv2_2025-01-16_100949_SiIGA&name=FANCB::chrX:14844855-14845286(-)_Hsa-Mir-10-P1b-v2_5p_51.png&tool=rnahybrid&contenttype=image/png
MMS19	chr10:97468965-97469126(-)	Hsa-Mir-10-P1b-v2_5p	161	22	-23.2	undefined	34	target 5' G GAG GUGGAG A G 3' GCAAGU CGG GCAG GG UGUUUA GCC UGUC CC miRNA 3' G A AAGA A 5'	https://bibiserv.cebitec.uni-bielefeld.de/spool?id=bibiserv2_2025-01-16_100949_SiIGA&name=MMS19::chr10:97468965-97469126(-)_Hsa-Mir-10-P1b-v2_5p_34.png&tool=rnahybrid&contenttype=image/png
ENSG00000284946	chr15:90981033-90981498(-)	Hsa-Mir-10-P1c-v1_5p	465	22	-20.6	undefined	385	target 5' G UUUCUUUG AGG G C 3' ACA CGGG CUA AGGG UGU GCCU GAU UCCC miRNA 3' UUAA A G AU 5'	https://bibiserv.cebitec.uni-bielefeld.de/spool?id=bibiserv2_2025-01-16_100949_SiIGA&name=ENSG00000284946::chr15:90981033-90981498(-)_Hsa-Mir-10-P1c-v1_5p_385.png&tool=rnahybrid&contenttype=image/png
ADAM9	chr8:39018918-39021642(+)	Hsa-Mir-10-P1c-v1_5p	2724	22	-21.7	undefined	559	target 5' U C A 3' UUUGG AUUUACAGG AAGCC UAGAUGUCC miRNA 3' UGUUU CAU 5'	https://bibiserv.cebitec.uni-bielefeld.de/spool?id=bibiserv2_2025-01-16_100949_SiIGA&name=ADAM9::chr8:39018918-39021642(+)_Hsa-Mir-10-P1c-v1_5p_559.png&tool=rnahybrid&contenttype=image/png
DDX39A	chr19:14409447-14409535(-)	Hsa-Mir-10-P1c-v1_5p	88	22	-20.4	undefined	6	target 5' U CCGCC CCAAGG A 3' GCGAG CG CUGCAGGG UGUUU GC GAUGUCCC miRNA 3' AA CUA AU 5'	https://bibiserv.cebitec.uni-bielefeld.de/spool?id=bibiserv2_2025-01-16_100949_SiIGA&name=DDX39A::chr19:14409447-14409535(-)_Hsa-Mir-10-P1c-v1_5p_6.png&tool=rnahybrid&contenttype=image/png
HAX1	chr1:154273598-154273773(+)	Hsa-Mir-10-P1c-v1_5p	175	22	-22.5	undefined	21	target 5' G CCUG UU GU U 3' GCAA UGG UCUG GGGU UGUU GCC AGAU CCCA miRNA 3' UAA U GU U 5'	https://bibiserv.cebitec.uni-bielefeld.de/spool?id=bibiserv2_2025-01-16_100949_SiIGA&name=HAX1::chr1:154273598-154273773(+)_Hsa-Mir-10-P1c-v1_5p_21.png&tool=rnahybrid&contenttype=image/png
MAPK10	chr4:86098595-86101051(-)	Hsa-Mir-10-P1c-v1_5p	2456	22	-25.2	undefined	965	target 5' U G C 3' ACAGGU CUACAGGGUA UGUUUA GAUGUCCCAU miRNA 3' AGCCUA 5'	https://bibiserv.cebitec.uni-bielefeld.de/spool?id=bibiserv2_2025-01-16_100949_SiIGA&name=MAPK10::chr4:86098595-86101051(-)_Hsa-Mir-10-P1c-v1_5p_965.png&tool=rnahybrid&contenttype=image/png
POLG	chr15:89318749-89318930(-)	Hsa-Mir-10-P1c-v1_5p	181	22	-21	undefined	25	target 5' G GGGGCCCCAG GG C 3' GCAGA GGA GCAGGG UGUUU CCU UGUCCC miRNA 3' AAG AGA AU 5'	https://bibiserv.cebitec.uni-bielefeld.de/spool?id=bibiserv2_2025-01-16_100949_SiIGA&name=POLG::chr15:89318749-89318930(-)_Hsa-Mir-10-P1c-v1_5p_25.png&tool=rnahybrid&contenttype=image/png
MROH1	chr8:144260544-144260676(+)	Hsa-Mir-10-P1c-v1_5p	132	22	-23.4	undefined	73	target 5' G CA C G 3' GCAGG GG CUGCAGGG UGUUU CC GAUGUCCC miRNA 3' AAG UA AU 5'	https://bibiserv.cebitec.uni-bielefeld.de/spool?id=bibiserv2_2025-01-16_100949_SiIGA&name=MROH1::chr8:144260544-144260676(+)_Hsa-Mir-10-P1c-v1_5p_73.png&tool=rnahybrid&contenttype=image/png
TYK2	chr19:10361836-10361955(-)	Hsa-Mir-10-P1c-v1_5p	119	22	-23.4	undefined	50	target 5' U GGA A A 3' GCGAGU GGG C GCGGGG UGUUUA CCU G UGUCCC miRNA 3' AG A A AU 5'	https://bibiserv.cebitec.uni-bielefeld.de/spool?id=bibiserv2_2025-01-16_100949_SiIGA&name=TYK2::chr19:10361836-10361955(-)_Hsa-Mir-10-P1c-v1_5p_50.png&tool=rnahybrid&contenttype=image/png
APBA2	chr15:29053844-29054835(+)	Hsa-Mir-10-P1c-v1_5p	991	22	-24.1	undefined	74	target 5' G UG C A 3' GCA UUGGA C AUAGGGUG UGU AGCCU G UGUCCCAU miRNA 3' UUA A A 5'	https://bibiserv.cebitec.uni-bielefeld.de/spool?id=bibiserv2_2025-01-16_100949_SiIGA&name=APBA2::chr15:29053844-29054835(+)_Hsa-Mir-10-P1c-v1_5p_74.png&tool=rnahybrid&contenttype=image/png
MMS19	chr10:97468965-97469104(-)	Hsa-Mir-10-P1c-v1_5p	139	22	-24.1	undefined	12	target 5' G GAG GGAG A G 3' GCAAGU CGGGU GCAG GG UGUUUA GCCUA UGUC CC miRNA 3' A GA AU 5'	https://bibiserv.cebitec.uni-bielefeld.de/spool?id=bibiserv2_2025-01-16_100949_SiIGA&name=MMS19::chr10:97468965-97469104(-)_Hsa-Mir-10-P1c-v1_5p_12.png&tool=rnahybrid&contenttype=image/png
HIP1	chr7:75559731-75559915(-)	Hsa-Mir-10-P1c-v1_5p	184	22	-20.7	undefined	121	target 5' G C A G C G 3' ACGAG UC GGA GCAG GG UGUUU AG CCU UGUC CC miRNA 3' A AGA AU 5'	https://bibiserv.cebitec.uni-bielefeld.de/spool?id=bibiserv2_2025-01-16_100949_SiIGA&name=HIP1::chr7:75559731-75559915(-)_Hsa-Mir-10-P1c-v1_5p_121.png&tool=rnahybrid&contenttype=image/png
LAMB1	chr7:107939988-107940358(-)	Hsa-Mir-10-P1c-v1_5p	370	22	-22.8	undefined	66	target 5' U UUGA G UG C 3' GCG GGGU U AGGGU UGU CCUA A UCCCA miRNA 3' UUAAG G UG U 5'	https://bibiserv.cebitec.uni-bielefeld.de/spool?id=bibiserv2_2025-01-16_100949_SiIGA&name=LAMB1::chr7:107939988-107940358(-)_Hsa-Mir-10-P1c-v1_5p_66.png&tool=rnahybrid&contenttype=image/png
PABPC1L	chr20:44938673-44938748(+)	Hsa-Mir-10-P1c-v1_5p	75	22	-20.6	undefined	4	target 5' G GCAG CCGUG C 3' ACGAG UGG CUGCAGG UGUUU GCC GAUGUCC miRNA 3' AA UA CAU 5'	https://bibiserv.cebitec.uni-bielefeld.de/spool?id=bibiserv2_2025-01-16_100949_SiIGA&name=PABPC1L::chr20:44938673-44938748(+)_Hsa-Mir-10-P1c-v1_5p_4.png&tool=rnahybrid&contenttype=image/png
TARBP1	chr1:234427316-234427388(-)	Hsa-Mir-10-P1c-v1_5p	72	22	-21.7	undefined	1	target 5' UU A G A 3' AC GUUC GGAU UACAG UG UAAG CCUA AUGUC miRNA 3' UU G CCAU 5'	https://bibiserv.cebitec.uni-bielefeld.de/spool?id=bibiserv2_2025-01-16_100949_SiIGA&name=TARBP1::chr1:234427316-234427388(-)_Hsa-Mir-10-P1c-v1_5p_1.png&tool=rnahybrid&contenttype=image/png
IFT56	chr7:139187405-139187539(+)	Hsa-Mir-10-P1c-v1_5p	134	22	-20.3	undefined	67	target 5' U G AGGCAA C 3' AUU GGA ACGGGGUG UAA CCU UGUCCCAU miRNA 3' UGUU G AGA 5'	https://bibiserv.cebitec.uni-bielefeld.de/spool?id=bibiserv2_2025-01-16_100949_SiIGA&name=IFT56::chr7:139187405-139187539(+)_Hsa-Mir-10-P1c-v1_5p_67.png&tool=rnahybrid&contenttype=image/png
FIG4	chr6:109716444-109716568(+)	Hsa-Mir-10-P1c-v1_5p	124	22	-20.3	undefined	42	target 5' C UG AAAUAGAACAAAGAU A 3' UUGGAUCU G GGG AGCCUAGA U CCC miRNA 3' UGUUUA UG AU 5'	https://bibiserv.cebitec.uni-bielefeld.de/spool?id=bibiserv2_2025-01-16_100949_SiIGA&name=FIG4::chr6:109716444-109716568(+)_Hsa-Mir-10-P1c-v1_5p_42.png&tool=rnahybrid&contenttype=image/png
FANCB	chrX:14844855-14845286(-)	Hsa-Mir-10-P1c-v1_5p	431	22	-23.3	undefined	51	target 5' C U CU AAAGUGUCAAA A 3' CAGAU UCGG UCU AUAGGGUG GUUUA AGCC AGA UGUCCCAU miRNA 3' U U 5'	https://bibiserv.cebitec.uni-bielefeld.de/spool?id=bibiserv2_2025-01-16_100949_SiIGA&name=FANCB::chrX:14844855-14845286(-)_Hsa-Mir-10-P1c-v1_5p_51.png&tool=rnahybrid&contenttype=image/png
UMAD1	chr7:7801669-7801743(+)	Hsa-Mir-10-P1c-v1_5p	74	22	-21.2	undefined	36	target 5' G AC CA G C 3' GCAAA UUCGGA UA AGG UGUUU AAGCCU AU UCC miRNA 3' AG G CAU 5'	https://bibiserv.cebitec.uni-bielefeld.de/spool?id=bibiserv2_2025-01-16_100949_SiIGA&name=UMAD1::chr7:7801669-7801743(+)_Hsa-Mir-10-P1c-v1_5p_36.png&tool=rnahybrid&contenttype=image/png
MMS19	chr10:97468965-97469126(-)	Hsa-Mir-10-P1c-v1_5p	161	22	-24.1	undefined	34	target 5' G GAG GGAG A G 3' GCAAGU CGGGU GCAG GG UGUUUA GCCUA UGUC CC miRNA 3' A GA AU 5'	https://bibiserv.cebitec.uni-bielefeld.de/spool?id=bibiserv2_2025-01-16_100949_SiIGA&name=MMS19::chr10:97468965-97469126(-)_Hsa-Mir-10-P1c-v1_5p_34.png&tool=rnahybrid&contenttype=image/png
ENSG00000284946	chr15:90981033-90981498(-)	Hsa-Mir-10-P1c-v2_5p	465	22	-21.3	undefined	385	target 5' G UUUCUUUG AGG G C 3' ACA CGGG CUA AGGG UGU GCCU GAU UCCC miRNA 3' G UUAA A G A 5'	https://bibiserv.cebitec.uni-bielefeld.de/spool?id=bibiserv2_2025-01-16_100949_SiIGA&name=ENSG00000284946::chr15:90981033-90981498(-)_Hsa-Mir-10-P1c-v2_5p_385.png&tool=rnahybrid&contenttype=image/png
ADAM9	chr8:39018918-39021642(+)	Hsa-Mir-10-P1c-v2_5p	2724	22	-21.9	undefined	645	target 5' U U A GG U A 3' CACA GUUU GGG UACAGG G GUGU UAAG CCU AUGUCC C miRNA 3' U AG A 5'	https://bibiserv.cebitec.uni-bielefeld.de/spool?id=bibiserv2_2025-01-16_100949_SiIGA&name=ADAM9::chr8:39018918-39021642(+)_Hsa-Mir-10-P1c-v2_5p_645.png&tool=rnahybrid&contenttype=image/png
DDX39A	chr19:14409447-14409535(-)	Hsa-Mir-10-P1c-v2_5p	88	22	-21.1	undefined	6	target 5' U CCGCC CCAAGG A 3' GCGAG CG CUGCAGGG UGUUU GC GAUGUCCC miRNA 3' G AA CUA A 5'	https://bibiserv.cebitec.uni-bielefeld.de/spool?id=bibiserv2_2025-01-16_100949_SiIGA&name=DDX39A::chr19:14409447-14409535(-)_Hsa-Mir-10-P1c-v2_5p_6.png&tool=rnahybrid&contenttype=image/png
HAX1	chr1:154273598-154273773(+)	Hsa-Mir-10-P1c-v2_5p	175	22	-23	undefined	21	target 5' G CCUG UU GU U 3' GCAA UGG UCUG GGGU UGUU GCC AGAU CCCA miRNA 3' G UAA U GU 5'	https://bibiserv.cebitec.uni-bielefeld.de/spool?id=bibiserv2_2025-01-16_100949_SiIGA&name=HAX1::chr1:154273598-154273773(+)_Hsa-Mir-10-P1c-v2_5p_21.png&tool=rnahybrid&contenttype=image/png
MAPK10	chr4:86098595-86101051(-)	Hsa-Mir-10-P1c-v2_5p	2456	22	-25.1	undefined	964	target 5' G G A 3' UACAGGU CUACAGGGU GUGUUUA GAUGUCCCA miRNA 3' AGCCUA 5'	https://bibiserv.cebitec.uni-bielefeld.de/spool?id=bibiserv2_2025-01-16_100949_SiIGA&name=MAPK10::chr4:86098595-86101051(-)_Hsa-Mir-10-P1c-v2_5p_964.png&tool=rnahybrid&contenttype=image/png
POLG	chr15:89318749-89318930(-)	Hsa-Mir-10-P1c-v2_5p	181	22	-21.7	undefined	25	target 5' G GGGGCCCCAG GG C 3' GCAGA GGA GCAGGG UGUUU CCU UGUCCC miRNA 3' G AAG AGA A 5'	https://bibiserv.cebitec.uni-bielefeld.de/spool?id=bibiserv2_2025-01-16_100949_SiIGA&name=POLG::chr15:89318749-89318930(-)_Hsa-Mir-10-P1c-v2_5p_25.png&tool=rnahybrid&contenttype=image/png
MROH1	chr8:144260544-144260676(+)	Hsa-Mir-10-P1c-v2_5p	132	22	-24.1	undefined	73	target 5' G CA C G 3' GCAGG GG CUGCAGGG UGUUU CC GAUGUCCC miRNA 3' G AAG UA A 5'	https://bibiserv.cebitec.uni-bielefeld.de/spool?id=bibiserv2_2025-01-16_100949_SiIGA&name=MROH1::chr8:144260544-144260676(+)_Hsa-Mir-10-P1c-v2_5p_73.png&tool=rnahybrid&contenttype=image/png
TYK2	chr19:10361836-10361955(-)	Hsa-Mir-10-P1c-v2_5p	119	22	-24.1	undefined	50	target 5' U GGA A A 3' GCGAGU GGG C GCGGGG UGUUUA CCU G UGUCCC miRNA 3' G AG A A A 5'	https://bibiserv.cebitec.uni-bielefeld.de/spool?id=bibiserv2_2025-01-16_100949_SiIGA&name=TYK2::chr19:10361836-10361955(-)_Hsa-Mir-10-P1c-v2_5p_50.png&tool=rnahybrid&contenttype=image/png
ENSG00000262879	chr17:47033277-47033381(-)	Hsa-Mir-10-P1c-v2_5p	104	22	-20.7	undefined	39	target 5' A ACC U 3' UACAAG UCGGA CUGCA GUGUUU AGCCU GAUGU miRNA 3' A A CCCA 5'	https://bibiserv.cebitec.uni-bielefeld.de/spool?id=bibiserv2_2025-01-16_100949_SiIGA&name=ENSG00000262879::chr17:47033277-47033381(-)_Hsa-Mir-10-P1c-v2_5p_39.png&tool=rnahybrid&contenttype=image/png
APBA2	chr15:29053844-29054835(+)	Hsa-Mir-10-P1c-v2_5p	991	22	-23.7	undefined	74	target 5' G UG C G 3' GCA UUGGA C AUAGGGU UGU AGCCU G UGUCCCA miRNA 3' G UUA A A 5'	https://bibiserv.cebitec.uni-bielefeld.de/spool?id=bibiserv2_2025-01-16_100949_SiIGA&name=APBA2::chr15:29053844-29054835(+)_Hsa-Mir-10-P1c-v2_5p_74.png&tool=rnahybrid&contenttype=image/png
MMS19	chr10:97468965-97469104(-)	Hsa-Mir-10-P1c-v2_5p	139	22	-24.8	undefined	12	target 5' G GAG GGAG A G 3' GCAAGU CGGGU GCAG GG UGUUUA GCCUA UGUC CC miRNA 3' G A GA A 5'	https://bibiserv.cebitec.uni-bielefeld.de/spool?id=bibiserv2_2025-01-16_100949_SiIGA&name=MMS19::chr10:97468965-97469104(-)_Hsa-Mir-10-P1c-v2_5p_12.png&tool=rnahybrid&contenttype=image/png
ALG3	chr3:184243790-184243996(-)	Hsa-Mir-10-P1c-v2_5p	206	22	-20.4	undefined	179	target 5' U U CCC U G 3' GC GUUUG UCUGCAGG G UG UAAGC AGAUGUCC C miRNA 3' G UU CU A 5'	https://bibiserv.cebitec.uni-bielefeld.de/spool?id=bibiserv2_2025-01-16_100949_SiIGA&name=ALG3::chr3:184243790-184243996(-)_Hsa-Mir-10-P1c-v2_5p_179.png&tool=rnahybrid&contenttype=image/png
HIP1	chr7:75559731-75559915(-)	Hsa-Mir-10-P1c-v2_5p	184	22	-21.4	undefined	121	target 5' G C A G C G 3' ACGAG UC GGA GCAG GG UGUUU AG CCU UGUC CC miRNA 3' G A AGA A 5'	https://bibiserv.cebitec.uni-bielefeld.de/spool?id=bibiserv2_2025-01-16_100949_SiIGA&name=HIP1::chr7:75559731-75559915(-)_Hsa-Mir-10-P1c-v2_5p_121.png&tool=rnahybrid&contenttype=image/png
LAMB1	chr7:107939988-107940358(-)	Hsa-Mir-10-P1c-v2_5p	370	22	-23.3	undefined	66	target 5' U UUGA G UG C 3' GCG GGGU U AGGGU UGU CCUA A UCCCA miRNA 3' G UUAAG G UG 5'	https://bibiserv.cebitec.uni-bielefeld.de/spool?id=bibiserv2_2025-01-16_100949_SiIGA&name=LAMB1::chr7:107939988-107940358(-)_Hsa-Mir-10-P1c-v2_5p_66.png&tool=rnahybrid&contenttype=image/png
PABPC1L	chr20:44938673-44938748(+)	Hsa-Mir-10-P1c-v2_5p	75	22	-21.3	undefined	4	target 5' G GCAG CCGUG C 3' ACGAG UGG CUGCAGG UGUUU GCC GAUGUCC miRNA 3' G AA UA CA 5'	https://bibiserv.cebitec.uni-bielefeld.de/spool?id=bibiserv2_2025-01-16_100949_SiIGA&name=PABPC1L::chr20:44938673-44938748(+)_Hsa-Mir-10-P1c-v2_5p_4.png&tool=rnahybrid&contenttype=image/png
TARBP1	chr1:234427316-234427388(-)	Hsa-Mir-10-P1c-v2_5p	72	22	-22.4	undefined	1	target 5' UU A G A 3' AC GUUC GGAU UACAG UG UAAG CCUA AUGUC miRNA 3' G UU G CCA 5'	https://bibiserv.cebitec.uni-bielefeld.de/spool?id=bibiserv2_2025-01-16_100949_SiIGA&name=TARBP1::chr1:234427316-234427388(-)_Hsa-Mir-10-P1c-v2_5p_1.png&tool=rnahybrid&contenttype=image/png
IFT56	chr7:139187405-139187539(+)	Hsa-Mir-10-P1c-v2_5p	134	22	-20.6	undefined	61	target 5' C UG U G AGGCAA G 3' C AA AUU GGA ACGGGGU G UU UAA CCU UGUCCCA miRNA 3' UG G AGA 5'	https://bibiserv.cebitec.uni-bielefeld.de/spool?id=bibiserv2_2025-01-16_100949_SiIGA&name=IFT56::chr7:139187405-139187539(+)_Hsa-Mir-10-P1c-v2_5p_61.png&tool=rnahybrid&contenttype=image/png
FIG4	chr6:109716444-109716568(+)	Hsa-Mir-10-P1c-v2_5p	124	22	-20.3	undefined	71	target 5' G AA CU C 3' ACAGA GGAUC CGGG UGUUU CCUAG GUCC miRNA 3' G AAG AU CA 5'	https://bibiserv.cebitec.uni-bielefeld.de/spool?id=bibiserv2_2025-01-16_100949_SiIGA&name=FIG4::chr6:109716444-109716568(+)_Hsa-Mir-10-P1c-v2_5p_71.png&tool=rnahybrid&contenttype=image/png
FANCB	chrX:14844855-14845286(-)	Hsa-Mir-10-P1c-v2_5p	431	22	-22.2	undefined	51	target 5' C U CU AAAGUGUCAAA G 3' CAGAU UCGG UCU AUAGGGU GUUUA AGCC AGA UGUCCCA miRNA 3' GU U 5'	https://bibiserv.cebitec.uni-bielefeld.de/spool?id=bibiserv2_2025-01-16_100949_SiIGA&name=FANCB::chrX:14844855-14845286(-)_Hsa-Mir-10-P1c-v2_5p_51.png&tool=rnahybrid&contenttype=image/png
UMAD1	chr7:7801669-7801743(+)	Hsa-Mir-10-P1c-v2_5p	74	22	-21.9	undefined	36	target 5' G AC CA G C 3' GCAAA UUCGGA UA AGG UGUUU AAGCCU AU UCC miRNA 3' G AG G CA 5'	https://bibiserv.cebitec.uni-bielefeld.de/spool?id=bibiserv2_2025-01-16_100949_SiIGA&name=UMAD1::chr7:7801669-7801743(+)_Hsa-Mir-10-P1c-v2_5p_36.png&tool=rnahybrid&contenttype=image/png
MMS19	chr10:97468965-97469126(-)	Hsa-Mir-10-P1c-v2_5p	161	22	-24.8	undefined	34	target 5' G GAG GGAG A G 3' GCAAGU CGGGU GCAG GG UGUUUA GCCUA UGUC CC miRNA 3' G A GA A 5'	https://bibiserv.cebitec.uni-bielefeld.de/spool?id=bibiserv2_2025-01-16_100949_SiIGA&name=MMS19::chr10:97468965-97469126(-)_Hsa-Mir-10-P1c-v2_5p_34.png&tool=rnahybrid&contenttype=image/png
GGA3	chr17:75240108-75240341(-)	Hsa-Mir-10-P2b_5p	233	22	-22.8	undefined	6	target 5' G C A GACAGCA U C 3' GCA AGG UCGGU CUAC GUG CGU UCC AGCCA GAUG CAC miRNA 3' G A CC 5'	https://bibiserv.cebitec.uni-bielefeld.de/spool?id=bibiserv2_2025-01-16_100949_SiIGA&name=GGA3::chr17:75240108-75240341(-)_Hsa-Mir-10-P2b_5p_6.png&tool=rnahybrid&contenttype=image/png
NECAP1	chr12:8091850-8092675(+)	Hsa-Mir-10-P2b_5p	825	22	-20.4	undefined	289	target 5' A CUUUAUG GGAGU U C 3' GCAGGG UGG CG GUG CGUUCC GCC GC CAC miRNA 3' G A AAGAU C 5'	https://bibiserv.cebitec.uni-bielefeld.de/spool?id=bibiserv2_2025-01-16_100949_SiIGA&name=NECAP1::chr12:8091850-8092675(+)_Hsa-Mir-10-P2b_5p_289.png&tool=rnahybrid&contenttype=image/png
ADAM9	chr8:39018918-39021642(+)	Hsa-Mir-10-P2b_5p	2724	22	-26	undefined	1220	target 5' A C CG G C 3' GC GGG UGGU GCGGG CG UCC GCCA UGCCC miRNA 3' G U A AGA AC 5'	https://bibiserv.cebitec.uni-bielefeld.de/spool?id=bibiserv2_2025-01-16_100949_SiIGA&name=ADAM9::chr8:39018918-39021642(+)_Hsa-Mir-10-P2b_5p_1220.png&tool=rnahybrid&contenttype=image/png
HAX1	chr1:154273598-154273773(+)	Hsa-Mir-10-P2b_5p	175	22	-27.6	undefined	37	target 5' U GU A 3' G GGGUUGGU GGGUG C UCCAGCCA CCCAC miRNA 3' G GU AGAUG 5'	https://bibiserv.cebitec.uni-bielefeld.de/spool?id=bibiserv2_2025-01-16_100949_SiIGA&name=HAX1::chr1:154273598-154273773(+)_Hsa-Mir-10-P2b_5p_37.png&tool=rnahybrid&contenttype=image/png
MAPK10	chr4:86098595-86101051(-)	Hsa-Mir-10-P2b_5p	2456	22	-26.4	undefined	1103	target 5' A A CCU G 3' AAGGUC GGUUC AC GGUG UUCCAG CCAAG UG CCAC miRNA 3' GCG A C 5'	https://bibiserv.cebitec.uni-bielefeld.de/spool?id=bibiserv2_2025-01-16_100949_SiIGA&name=MAPK10::chr4:86098595-86101051(-)_Hsa-Mir-10-P2b_5p_1103.png&tool=rnahybrid&contenttype=image/png
POLG	chr15:89318749-89318930(-)	Hsa-Mir-10-P2b_5p	181	22	-23.1	undefined	85	target 5' G CCA A GAAGCUUC UG C 3' GUAGGG G GU UCU GGG CGUUCC C CA AGA CCC miRNA 3' G AG UG AC 5'	https://bibiserv.cebitec.uni-bielefeld.de/spool?id=bibiserv2_2025-01-16_100949_SiIGA&name=POLG::chr15:89318749-89318930(-)_Hsa-Mir-10-P2b_5p_85.png&tool=rnahybrid&contenttype=image/png
LIG3	chr17:34991837-34991957(+)	Hsa-Mir-10-P2b_5p	120	22	-28.2	undefined	52	target 5' G G GAA CC UG U 3' G AAGG GGUUC U GGGU C UUCC CCAAG A CCCA miRNA 3' G G AG UG C 5'	https://bibiserv.cebitec.uni-bielefeld.de/spool?id=bibiserv2_2025-01-16_100949_SiIGA&name=LIG3::chr17:34991837-34991957(+)_Hsa-Mir-10-P2b_5p_52.png&tool=rnahybrid&contenttype=image/png
MROH1	chr8:144260544-144260676(+)	Hsa-Mir-10-P2b_5p	132	22	-23.5	undefined	61	target 5' G GGCUA CAGGCAGGC A G 3' GCAGGG GG CUGC GGG CGUUCC CC GAUG CCC miRNA 3' G AG AA AC 5'	https://bibiserv.cebitec.uni-bielefeld.de/spool?id=bibiserv2_2025-01-16_100949_SiIGA&name=MROH1::chr8:144260544-144260676(+)_Hsa-Mir-10-P2b_5p_61.png&tool=rnahybrid&contenttype=image/png
TYK2	chr19:10361836-10361955(-)	Hsa-Mir-10-P2b_5p	119	22	-23	undefined	50	target 5' U UGGA GCA G 3' GCGAG GG GCGGG CGUUC CC UGCCC miRNA 3' G CAG AAGA AC 5'	https://bibiserv.cebitec.uni-bielefeld.de/spool?id=bibiserv2_2025-01-16_100949_SiIGA&name=TYK2::chr19:10361836-10361955(-)_Hsa-Mir-10-P2b_5p_50.png&tool=rnahybrid&contenttype=image/png
ZNF283	chr19:43837052-43837179(+)	Hsa-Mir-10-P2b_5p	127	22	-21.9	undefined	1	target 5' GACAUUCA A 3' GGGUUGGU GGG UCCAGCCA CCC miRNA 3' GCGU AGAUG AC 5'	https://bibiserv.cebitec.uni-bielefeld.de/spool?id=bibiserv2_2025-01-16_100949_SiIGA&name=ZNF283::chr19:43837052-43837179(+)_Hsa-Mir-10-P2b_5p_1.png&tool=rnahybrid&contenttype=image/png
APBA2	chr15:29053844-29054835(+)	Hsa-Mir-10-P2b_5p	991	22	-23.9	undefined	63	target 5' G GG AG CAUG GGACCAUA A 3' CGU GG CGG UU GGGUG GCG CC GCC AG CCCAC miRNA 3' UU A A AUG 5'	https://bibiserv.cebitec.uni-bielefeld.de/spool?id=bibiserv2_2025-01-16_100949_SiIGA&name=APBA2::chr15:29053844-29054835(+)_Hsa-Mir-10-P2b_5p_63.png&tool=rnahybrid&contenttype=image/png
MMS19	chr10:97468965-97469104(-)	Hsa-Mir-10-P2b_5p	139	22	-22.4	undefined	12	target 5' G GA G 3' GCAAG U GCGGGUG CGUUC A UGCCCAC miRNA 3' G CAGCCA GA 5'	https://bibiserv.cebitec.uni-bielefeld.de/spool?id=bibiserv2_2025-01-16_100949_SiIGA&name=MMS19::chr10:97468965-97469104(-)_Hsa-Mir-10-P2b_5p_12.png&tool=rnahybrid&contenttype=image/png
FBXW4	chr10:101667885-101667980(-)	Hsa-Mir-10-P2b_5p	95	22	-20.1	undefined	12	target 5' G CUC C G CA C 3' GC AGG CGG CUG GG GUG CG UCC GCC GAU CC CAC miRNA 3' G U A AA G 5'	https://bibiserv.cebitec.uni-bielefeld.de/spool?id=bibiserv2_2025-01-16_100949_SiIGA&name=FBXW4::chr10:101667885-101667980(-)_Hsa-Mir-10-P2b_5p_12.png&tool=rnahybrid&contenttype=image/png
ALG3	chr3:184243790-184243996(-)	Hsa-Mir-10-P2b_5p	206	22	-20.2	undefined	179	target 5' U U U CCC A G 3' GC GUU G UCUGC GGUG CG CAG C AGAUG CCAC miRNA 3' G UUC C A C 5'	https://bibiserv.cebitec.uni-bielefeld.de/spool?id=bibiserv2_2025-01-16_100949_SiIGA&name=ALG3::chr3:184243790-184243996(-)_Hsa-Mir-10-P2b_5p_179.png&tool=rnahybrid&contenttype=image/png
HIP1	chr7:75559731-75559915(-)	Hsa-Mir-10-P2b_5p	184	22	-24.8	undefined	77	target 5' G GC CCGACGACUGUGAA C C 3' GCA AGG CGG UUC UGCGGG CGU UCC GCC AAG AUGCCC miRNA 3' G A AC 5'	https://bibiserv.cebitec.uni-bielefeld.de/spool?id=bibiserv2_2025-01-16_100949_SiIGA&name=HIP1::chr7:75559731-75559915(-)_Hsa-Mir-10-P2b_5p_77.png&tool=rnahybrid&contenttype=image/png
LAMB1	chr7:107939988-107940358(-)	Hsa-Mir-10-P2b_5p	370	22	-23.8	undefined	105	target 5' A A G 3' CGCGAG GGU CU CGGG GCGUUC CCA GA GCCC miRNA 3' CAG A U AC 5'	https://bibiserv.cebitec.uni-bielefeld.de/spool?id=bibiserv2_2025-01-16_100949_SiIGA&name=LAMB1::chr7:107939988-107940358(-)_Hsa-Mir-10-P2b_5p_105.png&tool=rnahybrid&contenttype=image/png
PABPC1L	chr20:44938673-44938748(+)	Hsa-Mir-10-P2b_5p	75	22	-21.4	undefined	9	target 5' G U C UG A C 3' GCAG GG CG CUGC GG CGUU CC GC GAUG CC miRNA 3' G A CAA C AC 5'	https://bibiserv.cebitec.uni-bielefeld.de/spool?id=bibiserv2_2025-01-16_100949_SiIGA&name=PABPC1L::chr20:44938673-44938748(+)_Hsa-Mir-10-P2b_5p_9.png&tool=rnahybrid&contenttype=image/png
FIG4	chr6:109716444-109716568(+)	Hsa-Mir-10-P2b_5p	124	22	-21.1	undefined	21	target 5' A GAACUUCUUGGCCGC A UG A 3' GUAAGG UUGG UCU G CGUUCC AGCC AGA C miRNA 3' G A UG CCAC 5'	https://bibiserv.cebitec.uni-bielefeld.de/spool?id=bibiserv2_2025-01-16_100949_SiIGA&name=FIG4::chr6:109716444-109716568(+)_Hsa-Mir-10-P2b_5p_21.png&tool=rnahybrid&contenttype=image/png
FANCB	chrX:14844855-14845286(-)	Hsa-Mir-10-P2b_5p	431	22	-21.5	undefined	57	target 5' U C AAGUGUCAAAAUA A 3' UCGG UUCUA GGGUG AGCC AAGAU CCCAC miRNA 3' GCGUUCC G 5'	https://bibiserv.cebitec.uni-bielefeld.de/spool?id=bibiserv2_2025-01-16_100949_SiIGA&name=FANCB::chrX:14844855-14845286(-)_Hsa-Mir-10-P2b_5p_57.png&tool=rnahybrid&contenttype=image/png
ZC3H4	chr19:47069091-47069343(-)	Hsa-Mir-10-P2b_5p	252	22	-20.2	undefined	225	target 5' A CA AC A 3' GCAAG GG CGGG CGUUC CC GCCC miRNA 3' G CAG AAGAU AC 5'	https://bibiserv.cebitec.uni-bielefeld.de/spool?id=bibiserv2_2025-01-16_100949_SiIGA&name=ZC3H4::chr19:47069091-47069343(-)_Hsa-Mir-10-P2b_5p_225.png&tool=rnahybrid&contenttype=image/png
MVK	chr12:109590682-109590861(+)	Hsa-Mir-10-P2b_5p	179	22	-21.1	undefined	1	target 5' GU C C A 3' G GGG CGG UUC CGG C UCC GCC AAG GCC miRNA 3' G GU A AU CAC 5'	https://bibiserv.cebitec.uni-bielefeld.de/spool?id=bibiserv2_2025-01-16_100949_SiIGA&name=MVK::chr12:109590682-109590861(+)_Hsa-Mir-10-P2b_5p_1.png&tool=rnahybrid&contenttype=image/png
MMS19	chr10:97468965-97469126(-)	Hsa-Mir-10-P2b_5p	161	22	-23.4	undefined	17	target 5' U A U UCCAGA CAAG GA G 3' G CAGG GU CGG U GCGGGUG C GUUC CA GCC A UGCCCAC miRNA 3' G A GA 5'	https://bibiserv.cebitec.uni-bielefeld.de/spool?id=bibiserv2_2025-01-16_100949_SiIGA&name=MMS19::chr10:97468965-97469126(-)_Hsa-Mir-10-P2b_5p_17.png&tool=rnahybrid&contenttype=image/png
TMX1	chr14:51245358-51245454(+)	Hsa-Mir-10-P2c_5p	96	22	-20.5	undefined	63	target 5' G CUCU C A U A 3' GC GG UUGGAUC UGC GG UG UC AGCCUAG AUG CC miRNA 3' G U U C AA 5'	https://bibiserv.cebitec.uni-bielefeld.de/spool?id=bibiserv2_2025-01-16_100949_SiIGA&name=TMX1::chr14:51245358-51245454(+)_Hsa-Mir-10-P2c_5p_63.png&tool=rnahybrid&contenttype=image/png
GGA3	chr17:75240108-75240341(-)	Hsa-Mir-10-P2c_5p	233	22	-24.4	undefined	7	target 5' G UGACAGCA U 3' CACAGGAUCGG CUAC GUGUUCUAGCC GAUG miRNA 3' UA CCCAA 5'	https://bibiserv.cebitec.uni-bielefeld.de/spool?id=bibiserv2_2025-01-16_100949_SiIGA&name=GGA3::chr17:75240108-75240341(-)_Hsa-Mir-10-P2c_5p_7.png&tool=rnahybrid&contenttype=image/png
ADAM9	chr8:39018918-39021642(+)	Hsa-Mir-10-P2c_5p	2724	22	-22.6	undefined	2423	target 5' G UU CUCA GCAACUUCCACCCCC C 3' GCGGGAUC GG CU ACGGGUU UGUUCUAG CC GA UGCCCAA miRNA 3' G UA 5'	https://bibiserv.cebitec.uni-bielefeld.de/spool?id=bibiserv2_2025-01-16_100949_SiIGA&name=ADAM9::chr8:39018918-39021642(+)_Hsa-Mir-10-P2c_5p_2423.png&tool=rnahybrid&contenttype=image/png
HAX1	chr1:154273598-154273773(+)	Hsa-Mir-10-P2c_5p	175	22	-20.6	undefined	66	target 5' U AGUAGC G G A 3' GCAGGG U GGG AUGGG UGUUCU A CCU UGCCC miRNA 3' G G AGA AA 5'	https://bibiserv.cebitec.uni-bielefeld.de/spool?id=bibiserv2_2025-01-16_100949_SiIGA&name=HAX1::chr1:154273598-154273773(+)_Hsa-Mir-10-P2c_5p_66.png&tool=rnahybrid&contenttype=image/png
TBC1D20	chr20:441689-441856(-)	Hsa-Mir-10-P2c_5p	167	22	-21.2	undefined	17	target 5' A C 3' CACAAGA CG ACGGG GUGUUCU GC UGCCC miRNA 3' A CUAGA AA 5'	https://bibiserv.cebitec.uni-bielefeld.de/spool?id=bibiserv2_2025-01-16_100949_SiIGA&name=TBC1D20::chr20:441689-441856(-)_Hsa-Mir-10-P2c_5p_17.png&tool=rnahybrid&contenttype=image/png
MAPK10	chr4:86098595-86101051(-)	Hsa-Mir-10-P2c_5p	2456	22	-22.5	undefined	1633	target 5' A A G A 3' GCAAG UUGGA A GGGU UGUUC AGCCU U CCCA miRNA 3' G U AGA G A 5'	https://bibiserv.cebitec.uni-bielefeld.de/spool?id=bibiserv2_2025-01-16_100949_SiIGA&name=MAPK10::chr4:86098595-86101051(-)_Hsa-Mir-10-P2c_5p_1633.png&tool=rnahybrid&contenttype=image/png
LIG3	chr17:34991837-34991957(+)	Hsa-Mir-10-P2c_5p	120	22	-23.1	undefined	51	target 5' U AG AGGUUCC UG C 3' GGGA GGA CU GGGUU UUCU CCU GA CCCAA miRNA 3' GUG AG A UG 5'	https://bibiserv.cebitec.uni-bielefeld.de/spool?id=bibiserv2_2025-01-16_100949_SiIGA&name=LIG3::chr17:34991837-34991957(+)_Hsa-Mir-10-P2c_5p_51.png&tool=rnahybrid&contenttype=image/png
MROH1	chr8:144260544-144260676(+)	Hsa-Mir-10-P2c_5p	132	22	-20.8	undefined	73	target 5' G CA C A G 3' GCAGG GG CUGC GGG UGUUC CC GAUG CCC miRNA 3' G UAG UA AA 5'	https://bibiserv.cebitec.uni-bielefeld.de/spool?id=bibiserv2_2025-01-16_100949_SiIGA&name=MROH1::chr8:144260544-144260676(+)_Hsa-Mir-10-P2c_5p_73.png&tool=rnahybrid&contenttype=image/png
TYK2	chr19:10361836-10361955(-)	Hsa-Mir-10-P2c_5p	119	22	-24	undefined	82	target 5' G G A A 3' GCAAGAU GGAU ACG GG UGUUCUA CCUA UGC CC miRNA 3' G G GA AA 5'	https://bibiserv.cebitec.uni-bielefeld.de/spool?id=bibiserv2_2025-01-16_100949_SiIGA&name=TYK2::chr19:10361836-10361955(-)_Hsa-Mir-10-P2c_5p_82.png&tool=rnahybrid&contenttype=image/png
ENSG00000262879	chr17:47033277-47033381(-)	Hsa-Mir-10-P2c_5p	104	22	-24.7	undefined	39	target 5' A CC A 3' UACAAGA UCGGA CUGC GUGUUCU AGCCU GAUG miRNA 3' A CCCAA 5'	https://bibiserv.cebitec.uni-bielefeld.de/spool?id=bibiserv2_2025-01-16_100949_SiIGA&name=ENSG00000262879::chr17:47033277-47033381(-)_Hsa-Mir-10-P2c_5p_39.png&tool=rnahybrid&contenttype=image/png
ANKS3	chr16:4714050-4714186(-)	Hsa-Mir-10-P2c_5p	136	22	-20.8	undefined	66	target 5' A UGA U C UG A 3' CACA AGAUCG GG CU AUGG GUGU UCUAGC CU GA UGCC miRNA 3' A CAA 5'	https://bibiserv.cebitec.uni-bielefeld.de/spool?id=bibiserv2_2025-01-16_100949_SiIGA&name=ANKS3::chr16:4714050-4714186(-)_Hsa-Mir-10-P2c_5p_66.png&tool=rnahybrid&contenttype=image/png
APBA2	chr15:29053844-29054835(+)	Hsa-Mir-10-P2c_5p	991	22	-23.2	undefined	458	target 5' G GU C G C 3' A GGA CGGA UC GCGGG U UCU GCCU AG UGCCC miRNA 3' G GU A A AA 5'	https://bibiserv.cebitec.uni-bielefeld.de/spool?id=bibiserv2_2025-01-16_100949_SiIGA&name=APBA2::chr15:29053844-29054835(+)_Hsa-Mir-10-P2c_5p_458.png&tool=rnahybrid&contenttype=image/png
MMS19	chr10:97468965-97469104(-)	Hsa-Mir-10-P2c_5p	139	22	-21.4	undefined	7	target 5' C CAA GA G 3' AGA CGG GU GCGGGU UCU GCC UA UGCCCA miRNA 3' GUGU A GA A 5'	https://bibiserv.cebitec.uni-bielefeld.de/spool?id=bibiserv2_2025-01-16_100949_SiIGA&name=MMS19::chr10:97468965-97469104(-)_Hsa-Mir-10-P2c_5p_7.png&tool=rnahybrid&contenttype=image/png
HIP1	chr7:75559731-75559915(-)	Hsa-Mir-10-P2c_5p	184	22	-24.5	undefined	121	target 5' G C A GG A A 3' ACGAG UC GGA C GCGGG UGUUC AG CCU G UGCCC miRNA 3' G U A A AA 5'	https://bibiserv.cebitec.uni-bielefeld.de/spool?id=bibiserv2_2025-01-16_100949_SiIGA&name=HIP1::chr7:75559731-75559915(-)_Hsa-Mir-10-P2c_5p_121.png&tool=rnahybrid&contenttype=image/png
LAMB1	chr7:107939988-107940358(-)	Hsa-Mir-10-P2c_5p	370	22	-22	undefined	96	target 5' G UGCACGCGA A G 3' ACAAG GGGU CU CGGG UGUUC CCUA GA GCCC miRNA 3' G UAG U AA 5'	https://bibiserv.cebitec.uni-bielefeld.de/spool?id=bibiserv2_2025-01-16_100949_SiIGA&name=LAMB1::chr7:107939988-107940358(-)_Hsa-Mir-10-P2c_5p_96.png&tool=rnahybrid&contenttype=image/png
FIG4	chr6:109716444-109716568(+)	Hsa-Mir-10-P2c_5p	124	22	-22.3	undefined	71	target 5' G AA CU C 3' AC AGA GGAUC CGGG UG UCU CCUAG GCCC miRNA 3' G U AG AU AA 5'	https://bibiserv.cebitec.uni-bielefeld.de/spool?id=bibiserv2_2025-01-16_100949_SiIGA&name=FIG4::chr6:109716444-109716568(+)_Hsa-Mir-10-P2c_5p_71.png&tool=rnahybrid&contenttype=image/png
FANCB	chrX:14844855-14845286(-)	Hsa-Mir-10-P2c_5p	431	22	-23.9	undefined	136	target 5' A AGCAAAAA C 3' AUAGGAUUGGA GGGU UGUUCUAGCCU CCCA miRNA 3' G AGAUG A 5'	https://bibiserv.cebitec.uni-bielefeld.de/spool?id=bibiserv2_2025-01-16_100949_SiIGA&name=FANCB::chrX:14844855-14845286(-)_Hsa-Mir-10-P2c_5p_136.png&tool=rnahybrid&contenttype=image/png
MED12	chrX:71134356-71134466(+)	Hsa-Mir-10-P2c_5p	110	22	-21.2	undefined	66	target 5' C UG AUC A C 3' C GAGAUC AUC GCGG G UUCUAG UAG UGCC miRNA 3' UG CC A CAA 5'	https://bibiserv.cebitec.uni-bielefeld.de/spool?id=bibiserv2_2025-01-16_100949_SiIGA&name=MED12::chrX:71134356-71134466(+)_Hsa-Mir-10-P2c_5p_66.png&tool=rnahybrid&contenttype=image/png
ZC3H4	chr19:47069091-47069343(-)	Hsa-Mir-10-P2c_5p	252	22	-21.5	undefined	1	target 5' A C 3' GGA CUACGGG CCU GAUGCCC miRNA 3' GUGUUCUAG A AA 5'	https://bibiserv.cebitec.uni-bielefeld.de/spool?id=bibiserv2_2025-01-16_100949_SiIGA&name=ZC3H4::chr19:47069091-47069343(-)_Hsa-Mir-10-P2c_5p_1.png&tool=rnahybrid&contenttype=image/png
RAB11FIP2	chr10:118033981-118034041(-)	Hsa-Mir-10-P2c_5p	60	22	-21.7	undefined	25	target 5' A UGAAU GA UUGAG C 3' GC GGA GGAUCU AUGGG UG UCU CCUAGA UGCCC miRNA 3' G U AG AA 5'	https://bibiserv.cebitec.uni-bielefeld.de/spool?id=bibiserv2_2025-01-16_100949_SiIGA&name=RAB11FIP2::chr10:118033981-118034041(-)_Hsa-Mir-10-P2c_5p_25.png&tool=rnahybrid&contenttype=image/png
WASHC2C	chr10:45786611-45786674(+)	Hsa-Mir-10-P2c_5p	63	22	-20.6	undefined	31	target 5' A ACCAUCCAC A 3' AAGA UCGGAU CGGG UUCU AGCCUA GCCC miRNA 3' GUG GAU AA 5'	https://bibiserv.cebitec.uni-bielefeld.de/spool?id=bibiserv2_2025-01-16_100949_SiIGA&name=WASHC2C::chr10:45786611-45786674(+)_Hsa-Mir-10-P2c_5p_31.png&tool=rnahybrid&contenttype=image/png
MMS19	chr10:97468965-97469126(-)	Hsa-Mir-10-P2c_5p	161	22	-22.2	undefined	18	target 5' G UGUUCCAGA CAA GA G 3' ACAGG CGG GU GCGGGU UGUUC GCC UA UGCCCA miRNA 3' G UA GA A 5'	https://bibiserv.cebitec.uni-bielefeld.de/spool?id=bibiserv2_2025-01-16_100949_SiIGA&name=MMS19::chr10:97468965-97469126(-)_Hsa-Mir-10-P2c_5p_18.png&tool=rnahybrid&contenttype=image/png
TMX1	chr14:51245358-51245454(+)	Hsa-Mir-10-P2d_5p	96	22	-21.1	undefined	51	target 5' U G AGUAGGCCUCUGGC A U A 3' CA AAGU UUGGAUC UGC GG GU UUCA AGCCUAG AUG CC miRNA 3' G C AA 5'	https://bibiserv.cebitec.uni-bielefeld.de/spool?id=bibiserv2_2025-01-16_100949_SiIGA&name=TMX1::chr14:51245358-51245454(+)_Hsa-Mir-10-P2d_5p_51.png&tool=rnahybrid&contenttype=image/png
ADAM9	chr8:39018918-39021642(+)	Hsa-Mir-10-P2d_5p	2724	22	-21.7	undefined	645	target 5' U U A GG A G 3' CACA GUUU GGG UAC GGU GUGU CAAG CCU AUG CCA miRNA 3' U AG C A 5'	https://bibiserv.cebitec.uni-bielefeld.de/spool?id=bibiserv2_2025-01-16_100949_SiIGA&name=ADAM9::chr8:39018918-39021642(+)_Hsa-Mir-10-P2d_5p_645.png&tool=rnahybrid&contenttype=image/png
HAX1	chr1:154273598-154273773(+)	Hsa-Mir-10-P2d_5p	175	22	-20.6	undefined	21	target 5' G ACCUGU UCUGG GG G 3' GCA GGUU UGGGUU UGGGU UGU UCAA GCCUAG GCCCA miRNA 3' G AU A 5'	https://bibiserv.cebitec.uni-bielefeld.de/spool?id=bibiserv2_2025-01-16_100949_SiIGA&name=HAX1::chr1:154273598-154273773(+)_Hsa-Mir-10-P2d_5p_21.png&tool=rnahybrid&contenttype=image/png
MAPK10	chr4:86098595-86101051(-)	Hsa-Mir-10-P2d_5p	2456	22	-22.8	undefined	1633	target 5' A A G A 3' GCAAGUU GGA A GGGU UGUUCAA CCU U CCCA miRNA 3' G G AGA G A 5'	https://bibiserv.cebitec.uni-bielefeld.de/spool?id=bibiserv2_2025-01-16_100949_SiIGA&name=MAPK10::chr4:86098595-86101051(-)_Hsa-Mir-10-P2d_5p_1633.png&tool=rnahybrid&contenttype=image/png
LIG3	chr17:34991837-34991957(+)	Hsa-Mir-10-P2d_5p	120	22	-22.3	undefined	60	target 5' A C UG C 3' AGGUUC CU GGGUU UUCAAG GA CCCAA miRNA 3' GUG CCUA UG 5'	https://bibiserv.cebitec.uni-bielefeld.de/spool?id=bibiserv2_2025-01-16_100949_SiIGA&name=LIG3::chr17:34991837-34991957(+)_Hsa-Mir-10-P2d_5p_60.png&tool=rnahybrid&contenttype=image/png
MROH1	chr8:144260544-144260676(+)	Hsa-Mir-10-P2d_5p	132	22	-20.8	undefined	73	target 5' G CA C A G 3' GCAGG GG CUGC GGG UGUUC CC GAUG CCC miRNA 3' G AAG UA AA 5'	https://bibiserv.cebitec.uni-bielefeld.de/spool?id=bibiserv2_2025-01-16_100949_SiIGA&name=MROH1::chr8:144260544-144260676(+)_Hsa-Mir-10-P2d_5p_73.png&tool=rnahybrid&contenttype=image/png
TYK2	chr19:10361836-10361955(-)	Hsa-Mir-10-P2d_5p	119	22	-25.5	undefined	50	target 5' U GGA A G 3' GCGAGU GGG C GCGGG UGUUCA CCU G UGCCC miRNA 3' G AG A A AA 5'	https://bibiserv.cebitec.uni-bielefeld.de/spool?id=bibiserv2_2025-01-16_100949_SiIGA&name=TYK2::chr19:10361836-10361955(-)_Hsa-Mir-10-P2d_5p_50.png&tool=rnahybrid&contenttype=image/png
ENSG00000262879	chr17:47033277-47033381(-)	Hsa-Mir-10-P2d_5p	104	22	-22.1	undefined	39	target 5' A ACC A 3' UACAAG UCGGA CUGC GUGUUC AGCCU GAUG miRNA 3' A A CCCAA 5'	https://bibiserv.cebitec.uni-bielefeld.de/spool?id=bibiserv2_2025-01-16_100949_SiIGA&name=ENSG00000262879::chr17:47033277-47033381(-)_Hsa-Mir-10-P2d_5p_39.png&tool=rnahybrid&contenttype=image/png
APBA2	chr15:29053844-29054835(+)	Hsa-Mir-10-P2d_5p	991	22	-24.3	undefined	455	target 5' G G GGA C G C 3' A GAGU CGGA UC GCGGG U UUCA GCCU AG UGCCC miRNA 3' G G A A AA 5'	https://bibiserv.cebitec.uni-bielefeld.de/spool?id=bibiserv2_2025-01-16_100949_SiIGA&name=APBA2::chr15:29053844-29054835(+)_Hsa-Mir-10-P2d_5p_455.png&tool=rnahybrid&contenttype=image/png
MMS19	chr10:97468965-97469104(-)	Hsa-Mir-10-P2d_5p	139	22	-22.6	undefined	12	target 5' G GAG GGAG AGA C 3' GCAAGU CGGGU GC GGG UGUUCA GCCUA UG CCC miRNA 3' G A GA AA 5'	https://bibiserv.cebitec.uni-bielefeld.de/spool?id=bibiserv2_2025-01-16_100949_SiIGA&name=MMS19::chr10:97468965-97469104(-)_Hsa-Mir-10-P2d_5p_12.png&tool=rnahybrid&contenttype=image/png
ALG3	chr3:184243790-184243996(-)	Hsa-Mir-10-P2d_5p	206	22	-20.1	undefined	179	target 5' U U CCC A G 3' GC GUUUG UCUGC GGU UG CAAGC AGAUG CCA miRNA 3' G UU CU C A 5'	https://bibiserv.cebitec.uni-bielefeld.de/spool?id=bibiserv2_2025-01-16_100949_SiIGA&name=ALG3::chr3:184243790-184243996(-)_Hsa-Mir-10-P2d_5p_179.png&tool=rnahybrid&contenttype=image/png
MTF2	chr1:93129277-93129448(+)	Hsa-Mir-10-P2d_5p	171	22	-20.4	undefined	33	target 5' A UUU A 3' GCA GUUUGGGU UGCG UGU CAAGCCUA AUGC miRNA 3' G U G CCAA 5'	https://bibiserv.cebitec.uni-bielefeld.de/spool?id=bibiserv2_2025-01-16_100949_SiIGA&name=MTF2::chr1:93129277-93129448(+)_Hsa-Mir-10-P2d_5p_33.png&tool=rnahybrid&contenttype=image/png
HIP1	chr7:75559731-75559915(-)	Hsa-Mir-10-P2d_5p	184	22	-24.5	undefined	121	target 5' G C A GG A A 3' ACGAG UC GGA C GCGGG UGUUC AG CCU G UGCCC miRNA 3' G A A A AA 5'	https://bibiserv.cebitec.uni-bielefeld.de/spool?id=bibiserv2_2025-01-16_100949_SiIGA&name=HIP1::chr7:75559731-75559915(-)_Hsa-Mir-10-P2d_5p_121.png&tool=rnahybrid&contenttype=image/png
LAMB1	chr7:107939988-107940358(-)	Hsa-Mir-10-P2d_5p	370	22	-24.1	undefined	96	target 5' G GCACGCGA A G 3' ACAAGU GGGU CU CGGG UGUUCA CCUA GA GCCC miRNA 3' G AG U AA 5'	https://bibiserv.cebitec.uni-bielefeld.de/spool?id=bibiserv2_2025-01-16_100949_SiIGA&name=LAMB1::chr7:107939988-107940358(-)_Hsa-Mir-10-P2d_5p_96.png&tool=rnahybrid&contenttype=image/png
FIG4	chr6:109716444-109716568(+)	Hsa-Mir-10-P2d_5p	124	22	-21	undefined	71	target 5' G AAA CU C 3' ACAG GGAUC CGGG UGUU CCUAG GCCC miRNA 3' G CAAG AU AA 5'	https://bibiserv.cebitec.uni-bielefeld.de/spool?id=bibiserv2_2025-01-16_100949_SiIGA&name=FIG4::chr6:109716444-109716568(+)_Hsa-Mir-10-P2d_5p_71.png&tool=rnahybrid&contenttype=image/png
ZC3H4	chr19:47069091-47069343(-)	Hsa-Mir-10-P2d_5p	252	22	-21.5	undefined	1	target 5' A C 3' GGA CUACGGG CCU GAUGCCC miRNA 3' GUGUUCAAG A AA 5'	https://bibiserv.cebitec.uni-bielefeld.de/spool?id=bibiserv2_2025-01-16_100949_SiIGA&name=ZC3H4::chr19:47069091-47069343(-)_Hsa-Mir-10-P2d_5p_1.png&tool=rnahybrid&contenttype=image/png
RAB11FIP2	chr10:118033981-118034041(-)	Hsa-Mir-10-P2d_5p	60	22	-20.9	undefined	33	target 5' G A UUGAG C 3' GAG GGAUCU AUGGG UUC CCUAGA UGCCC miRNA 3' GUG AAG AA 5'	https://bibiserv.cebitec.uni-bielefeld.de/spool?id=bibiserv2_2025-01-16_100949_SiIGA&name=RAB11FIP2::chr10:118033981-118034041(-)_Hsa-Mir-10-P2d_5p_33.png&tool=rnahybrid&contenttype=image/png
WASHC2C	chr10:45786611-45786674(+)	Hsa-Mir-10-P2d_5p	63	22	-20	undefined	41	target 5' C A 3' CAC UCGGAU CGGG GUG AGCCUA GCCC miRNA 3' UUCA GAU AA 5'	https://bibiserv.cebitec.uni-bielefeld.de/spool?id=bibiserv2_2025-01-16_100949_SiIGA&name=WASHC2C::chr10:45786611-45786674(+)_Hsa-Mir-10-P2d_5p_41.png&tool=rnahybrid&contenttype=image/png
MMS19	chr10:97468965-97469126(-)	Hsa-Mir-10-P2d_5p	161	22	-24.3	undefined	18	target 5' G GUUCCAGA CAA GA G 3' ACAGGU CGG GU GCGGGU UGUUCA GCC UA UGCCCA miRNA 3' G A GA A 5'	https://bibiserv.cebitec.uni-bielefeld.de/spool?id=bibiserv2_2025-01-16_100949_SiIGA&name=MMS19::chr10:97468965-97469126(-)_Hsa-Mir-10-P2d_5p_18.png&tool=rnahybrid&contenttype=image/png
OFD1	chrX:13751248-13751368(+)	Hsa-Mir-10-P3b_5p	120	24	-20.5	undefined	54	target 5' G AGCAGAAUA A A G 3' ACAGG UAAAG GUUUUG GGA UGUCC AUUUC CAGAGU CCU miRNA 3' AG A C C 5'	https://bibiserv.cebitec.uni-bielefeld.de/spool?id=bibiserv2_2025-01-16_100949_SiIGA&name=OFD1::chrX:13751248-13751368(+)_Hsa-Mir-10-P3b_5p_54.png&tool=rnahybrid&contenttype=image/png
POLR2J3	chr7:102566581-102566996(-)	Hsa-Mir-10-P3b_5p	415	24	-20.4	undefined	86	target 5' U U AAUG C 3' UC GGUUGAAGG CAG AG CCAAUUUCC GUC miRNA 3' UGU CAGA CCU 5'	https://bibiserv.cebitec.uni-bielefeld.de/spool?id=bibiserv2_2025-01-16_100949_SiIGA&name=POLR2J3::chr7:102566581-102566996(-)_Hsa-Mir-10-P3b_5p_86.png&tool=rnahybrid&contenttype=image/png
GGA3	chr17:75240108-75240341(-)	Hsa-Mir-10-P3b_5p	233	24	-23.7	undefined	112	target 5' A GAACAAU U C C C 3' GCGGG GAG G CUC GGGG UGUCC UUC C GAG CCCU miRNA 3' AG AAU C A U 5'	https://bibiserv.cebitec.uni-bielefeld.de/spool?id=bibiserv2_2025-01-16_100949_SiIGA&name=GGA3::chr17:75240108-75240341(-)_Hsa-Mir-10-P3b_5p_112.png&tool=rnahybrid&contenttype=image/png
ENSG00000284946	chr15:90981033-90981498(-)	Hsa-Mir-10-P3b_5p	465	24	-22	undefined	393	target 5' U AGGC CUAGCC GU C 3' UUGCGGG UAGAGGG UCU G AGUGUCC AUUUCCC AGA C miRNA 3' A GU CCU 5'	https://bibiserv.cebitec.uni-bielefeld.de/spool?id=bibiserv2_2025-01-16_100949_SiIGA&name=ENSG00000284946::chr15:90981033-90981498(-)_Hsa-Mir-10-P3b_5p_393.png&tool=rnahybrid&contenttype=image/png
NECAP1	chr12:8091850-8092675(+)	Hsa-Mir-10-P3b_5p	825	24	-24.5	undefined	255	target 5' G UUU GG AGGC AUGGUAACAG C 3' UC UAGGU UAGAGGG CU CAGGG AG GUCCA AUUUCCC GA GUCCC miRNA 3' U A U 5'	https://bibiserv.cebitec.uni-bielefeld.de/spool?id=bibiserv2_2025-01-16_100949_SiIGA&name=NECAP1::chr12:8091850-8092675(+)_Hsa-Mir-10-P3b_5p_255.png&tool=rnahybrid&contenttype=image/png
ADAM9	chr8:39018918-39021642(+)	Hsa-Mir-10-P3b_5p	2724	24	-28.9	undefined	644	target 5' U U U A U G 3' UCACA GU UAGGGGGU CAGG GA AGUGU CA AUUUCCCA GUCC CU miRNA 3' C GA 5'	https://bibiserv.cebitec.uni-bielefeld.de/spool?id=bibiserv2_2025-01-16_100949_SiIGA&name=ADAM9::chr8:39018918-39021642(+)_Hsa-Mir-10-P3b_5p_644.png&tool=rnahybrid&contenttype=image/png
DDX39A	chr19:14409447-14409535(-)	Hsa-Mir-10-P3b_5p	88	24	-21.1	undefined	12	target 5' C CC CC CUG G 3' CGC G AAGG CAGGGA GUG C UUCC GUCCCU miRNA 3' A UC AAU CAGA 5'	https://bibiserv.cebitec.uni-bielefeld.de/spool?id=bibiserv2_2025-01-16_100949_SiIGA&name=DDX39A::chr19:14409447-14409535(-)_Hsa-Mir-10-P3b_5p_12.png&tool=rnahybrid&contenttype=image/png
HAX1	chr1:154273598-154273773(+)	Hsa-Mir-10-P3b_5p	175	24	-28.2	undefined	40	target 5' U U GAAAUAAAGAGC G G 3' GGGUUGG GGGU CU CAGGGA UCCAAUU CCCA GA GUCCCU miRNA 3' AGUG U 5'	https://bibiserv.cebitec.uni-bielefeld.de/spool?id=bibiserv2_2025-01-16_100949_SiIGA&name=HAX1::chr1:154273598-154273773(+)_Hsa-Mir-10-P3b_5p_40.png&tool=rnahybrid&contenttype=image/png
MAPK10	chr4:86098595-86101051(-)	Hsa-Mir-10-P3b_5p	2456	24	-27.2	undefined	1290	target 5' G AGAC C 3' UACAGG UGGGGGGU GGGG GUGUCC AUUUCCCA UCCC miRNA 3' A A GAG U 5'	https://bibiserv.cebitec.uni-bielefeld.de/spool?id=bibiserv2_2025-01-16_100949_SiIGA&name=MAPK10::chr4:86098595-86101051(-)_Hsa-Mir-10-P3b_5p_1290.png&tool=rnahybrid&contenttype=image/png
POLG	chr15:89318749-89318930(-)	Hsa-Mir-10-P3b_5p	181	24	-32.6	undefined	20	target 5' G CA C C G 3' CAUGGG GAGGGG C CAGGGA GUGUCC UUUCCC G GUCCCU miRNA 3' A AA A A 5'	https://bibiserv.cebitec.uni-bielefeld.de/spool?id=bibiserv2_2025-01-16_100949_SiIGA&name=POLG::chr15:89318749-89318930(-)_Hsa-Mir-10-P3b_5p_20.png&tool=rnahybrid&contenttype=image/png
LIG3	chr17:34991837-34991957(+)	Hsa-Mir-10-P3b_5p	120	24	-23.2	undefined	47	target 5' C UU AAGG UUCC U 3' UC GGG GAAGG CUUGGGG AG UCC UUUCC GAGUCCC miRNA 3' UG AA CA U 5'	https://bibiserv.cebitec.uni-bielefeld.de/spool?id=bibiserv2_2025-01-16_100949_SiIGA&name=LIG3::chr17:34991837-34991957(+)_Hsa-Mir-10-P3b_5p_47.png&tool=rnahybrid&contenttype=image/png
MROH1	chr8:144260544-144260676(+)	Hsa-Mir-10-P3b_5p	132	24	-24.9	undefined	61	target 5' G GG CUAGGC CA C G C 3' GCAGG G AGG GG CU CAGGGG UGUCC U UUC CC GA GUCCCU miRNA 3' AG AA A 5'	https://bibiserv.cebitec.uni-bielefeld.de/spool?id=bibiserv2_2025-01-16_100949_SiIGA&name=MROH1::chr8:144260544-144260676(+)_Hsa-Mir-10-P3b_5p_61.png&tool=rnahybrid&contenttype=image/png
TYK2	chr19:10361836-10361955(-)	Hsa-Mir-10-P3b_5p	119	24	-26.7	undefined	45	target 5' C CU CGAG CAG C 3' CGC G UGGAGGG CGGGGA GUG C AUUUCCC GUCCCU miRNA 3' A UC A AGA 5'	https://bibiserv.cebitec.uni-bielefeld.de/spool?id=bibiserv2_2025-01-16_100949_SiIGA&name=TYK2::chr19:10361836-10361955(-)_Hsa-Mir-10-P3b_5p_45.png&tool=rnahybrid&contenttype=image/png
ZNF283	chr19:43837052-43837179(+)	Hsa-Mir-10-P3b_5p	127	24	-24.4	undefined	36	target 5' C U AG U AAUGCCUGGACCCUG A A 3' UC CAGG GAG GGG CUCAG GGG AG GUCC UUU CCC GAGUC CCU miRNA 3' U AA A 5'	https://bibiserv.cebitec.uni-bielefeld.de/spool?id=bibiserv2_2025-01-16_100949_SiIGA&name=ZNF283::chr19:43837052-43837179(+)_Hsa-Mir-10-P3b_5p_36.png&tool=rnahybrid&contenttype=image/png
ENSG00000262879	chr17:47033277-47033381(-)	Hsa-Mir-10-P3b_5p	104	24	-21.3	undefined	58	target 5' A U CUU C 3' UCACG UAAA G UUUCAGGGG AGUGU AUUU C AGAGUCCCU miRNA 3' CCA C C 5'	https://bibiserv.cebitec.uni-bielefeld.de/spool?id=bibiserv2_2025-01-16_100949_SiIGA&name=ENSG00000262879::chr17:47033277-47033381(-)_Hsa-Mir-10-P3b_5p_58.png&tool=rnahybrid&contenttype=image/png
APBA2	chr15:29053844-29054835(+)	Hsa-Mir-10-P3b_5p	991	24	-24.9	undefined	793	target 5' G CC GCC C G A 3' CAUGGG UGA AGGG CU AGG GUGUCC AUU UCCC GA UCC miRNA 3' A A A G CU 5'	https://bibiserv.cebitec.uni-bielefeld.de/spool?id=bibiserv2_2025-01-16_100949_SiIGA&name=APBA2::chr15:29053844-29054835(+)_Hsa-Mir-10-P3b_5p_793.png&tool=rnahybrid&contenttype=image/png
CHRNA7	chr15:32111789-32111899(+)	Hsa-Mir-10-P3b_5p	110	24	-20.8	undefined	18	target 5' U UG U U AGAAUAUC U 3' UUACAG GAA G GUC CAGGGG AGUGUC UUU C CAG GUCCCU miRNA 3' CAA C A 5'	https://bibiserv.cebitec.uni-bielefeld.de/spool?id=bibiserv2_2025-01-16_100949_SiIGA&name=CHRNA7::chr15:32111789-32111899(+)_Hsa-Mir-10-P3b_5p_18.png&tool=rnahybrid&contenttype=image/png
INTS3	chr1:153761019-153761109(+)	Hsa-Mir-10-P3b_5p	90	24	-20.9	undefined	36	target 5' G U CUUCUU C A A 3' CAUA GU GG UCUUAG GGA GUGU CA CC AGAGUC CCU miRNA 3' A C AUUU C 5'	https://bibiserv.cebitec.uni-bielefeld.de/spool?id=bibiserv2_2025-01-16_100949_SiIGA&name=INTS3::chr1:153761019-153761109(+)_Hsa-Mir-10-P3b_5p_36.png&tool=rnahybrid&contenttype=image/png
MMS19	chr10:97468965-97469104(-)	Hsa-Mir-10-P3b_5p	139	24	-24.7	undefined	20	target 5' A GGAGGC C G C C 3' GCGGGU AGAGGG CU G GG UGUCCA UUUCCC GA U CC miRNA 3' AG A A G C U 5'	https://bibiserv.cebitec.uni-bielefeld.de/spool?id=bibiserv2_2025-01-16_100949_SiIGA&name=MMS19::chr10:97468965-97469104(-)_Hsa-Mir-10-P3b_5p_20.png&tool=rnahybrid&contenttype=image/png
CARD8	chr19:48218870-48219012(-)	Hsa-Mir-10-P3b_5p	142	24	-22.7	undefined	105	target 5' A ACU UGU AUA G U A 3' CAUGGG UUGG GGG CU AGG GA GUGUCC AAUU CCC GA UCC CU miRNA 3' A U A G 5'	https://bibiserv.cebitec.uni-bielefeld.de/spool?id=bibiserv2_2025-01-16_100949_SiIGA&name=CARD8::chr19:48218870-48219012(-)_Hsa-Mir-10-P3b_5p_105.png&tool=rnahybrid&contenttype=image/png
HIP1	chr7:75559731-75559915(-)	Hsa-Mir-10-P3b_5p	184	24	-26	undefined	5	target 5' A UGUGCUGCAGC C ACG C G 3' GCGGGU UGAAGGG C UCAG GA UGUCCA AUUUCCC G AGUC CU miRNA 3' AG A C 5'	https://bibiserv.cebitec.uni-bielefeld.de/spool?id=bibiserv2_2025-01-16_100949_SiIGA&name=HIP1::chr7:75559731-75559915(-)_Hsa-Mir-10-P3b_5p_5.png&tool=rnahybrid&contenttype=image/png
LAMB1	chr7:107939988-107940358(-)	Hsa-Mir-10-P3b_5p	370	24	-30.2	undefined	96	target 5' G A GCACGC A U 3' ACA GU GAGGGU CUCGGGGG UGU CA UUCCCA GAGUCCCU miRNA 3' AG C AU 5'	https://bibiserv.cebitec.uni-bielefeld.de/spool?id=bibiserv2_2025-01-16_100949_SiIGA&name=LAMB1::chr7:107939988-107940358(-)_Hsa-Mir-10-P3b_5p_96.png&tool=rnahybrid&contenttype=image/png
SCN9A	chr2:166304030-166304122(-)	Hsa-Mir-10-P3b_5p	92	24	-21.2	undefined	7	target 5' G A UGUGGACCU CAAU C 3' ACAG GUU GGG GUCUCAG UGUC CAA UCC CAGAGUC miRNA 3' AG UU CCU 5'	https://bibiserv.cebitec.uni-bielefeld.de/spool?id=bibiserv2_2025-01-16_100949_SiIGA&name=SCN9A::chr2:166304030-166304122(-)_Hsa-Mir-10-P3b_5p_7.png&tool=rnahybrid&contenttype=image/png
IFT56	chr7:139187405-139187539(+)	Hsa-Mir-10-P3b_5p	134	24	-20.2	undefined	74	target 5' A CAAAC GC GU U C 3' AGG GGGGU CU G GGG UCC UCCCA GA C CCU miRNA 3' AGUG AAUU GU 5'	https://bibiserv.cebitec.uni-bielefeld.de/spool?id=bibiserv2_2025-01-16_100949_SiIGA&name=IFT56::chr7:139187405-139187539(+)_Hsa-Mir-10-P3b_5p_74.png&tool=rnahybrid&contenttype=image/png
FIG4	chr6:109716444-109716568(+)	Hsa-Mir-10-P3b_5p	124	24	-22.5	undefined	66	target 5' G ACAG AUC C 3' AUGGG AAAGG CUCGGG UGUCC UUUCC GAGUCC miRNA 3' AG AA CA CU 5'	https://bibiserv.cebitec.uni-bielefeld.de/spool?id=bibiserv2_2025-01-16_100949_SiIGA&name=FIG4::chr6:109716444-109716568(+)_Hsa-Mir-10-P3b_5p_66.png&tool=rnahybrid&contenttype=image/png
FANCB	chrX:14844855-14845286(-)	Hsa-Mir-10-P3b_5p	431	24	-20.5	undefined	136	target 5' A A GAAGCAAA A 3' AUAGG UUG AAGGGUC UGUCC AAU UUCCCAG miRNA 3' AG AGUCCCU 5'	https://bibiserv.cebitec.uni-bielefeld.de/spool?id=bibiserv2_2025-01-16_100949_SiIGA&name=FANCB::chrX:14844855-14845286(-)_Hsa-Mir-10-P3b_5p_136.png&tool=rnahybrid&contenttype=image/png
GZF1	chr20:23369583-23369741(+)	Hsa-Mir-10-P3b_5p	158	24	-24.8	undefined	79	target 5' A GG CCA U 3' CACAGG AGAGG UUCA GUGUCC UUUCC GAGU miRNA 3' A AA CA CCCU 5'	https://bibiserv.cebitec.uni-bielefeld.de/spool?id=bibiserv2_2025-01-16_100949_SiIGA&name=GZF1::chr20:23369583-23369741(+)_Hsa-Mir-10-P3b_5p_79.png&tool=rnahybrid&contenttype=image/png
MED12	chrX:71134356-71134466(+)	Hsa-Mir-10-P3b_5p	110	24	-20.5	undefined	44	target 5' C A CCAUGCUC CU G 3' CACGG GU GGG CUC GGA GUGUC CA CCC GAG CCU miRNA 3' A AUUU A UC 5'	https://bibiserv.cebitec.uni-bielefeld.de/spool?id=bibiserv2_2025-01-16_100949_SiIGA&name=MED12::chrX:71134356-71134466(+)_Hsa-Mir-10-P3b_5p_44.png&tool=rnahybrid&contenttype=image/png
ZC3H4	chr19:47069091-47069343(-)	Hsa-Mir-10-P3b_5p	252	24	-24.7	undefined	83	target 5' C UG C CC C 3' UC AGG GAGGG C CAGG AG UCC UUCCC G GUCC miRNA 3' UG AAU A A CU 5'	https://bibiserv.cebitec.uni-bielefeld.de/spool?id=bibiserv2_2025-01-16_100949_SiIGA&name=ZC3H4::chr19:47069091-47069343(-)_Hsa-Mir-10-P3b_5p_83.png&tool=rnahybrid&contenttype=image/png
PTPN20	chr10:46932376-46932533(+)	Hsa-Mir-10-P3b_5p	157	24	-24.3	undefined	101	target 5' C UU GG U AACAACAU CACCU C 3' UCAU AGG A GGG GUCUU AGGGA AGUG UCC U UCC CAGAG UCCCU miRNA 3' AA U 5'	https://bibiserv.cebitec.uni-bielefeld.de/spool?id=bibiserv2_2025-01-16_100949_SiIGA&name=PTPN20::chr10:46932376-46932533(+)_Hsa-Mir-10-P3b_5p_101.png&tool=rnahybrid&contenttype=image/png
MMS19	chr10:97468965-97469126(-)	Hsa-Mir-10-P3b_5p	161	24	-24.7	undefined	42	target 5' A GGAGGC C G C C 3' GCGGGU AGAGGG CU G GG UGUCCA UUUCCC GA U CC miRNA 3' AG A A G C U 5'	https://bibiserv.cebitec.uni-bielefeld.de/spool?id=bibiserv2_2025-01-16_100949_SiIGA&name=MMS19::chr10:97468965-97469126(-)_Hsa-Mir-10-P3b_5p_42.png&tool=rnahybrid&contenttype=image/png
OFD1	chrX:13751248-13751368(+)	Hsa-Mir-10-P3c_5p	120	22	-21	undefined	33	target 5' G CUG CA A C 3' CAUAA AGG CUUAGG GA GUGUU UCC GAGUCC CU miRNA 3' A CAA CA 5'	https://bibiserv.cebitec.uni-bielefeld.de/spool?id=bibiserv2_2025-01-16_100949_SiIGA&name=OFD1::chrX:13751248-13751368(+)_Hsa-Mir-10-P3c_5p_33.png&tool=rnahybrid&contenttype=image/png
TMX1	chr14:51245358-51245454(+)	Hsa-Mir-10-P3c_5p	96	22	-20.9	undefined	50	target 5' A G AG C U C 3' UCA AAGU UAGG CUC GG AGU UUCA AUCC GAG CC miRNA 3' G CA U CU 5'	https://bibiserv.cebitec.uni-bielefeld.de/spool?id=bibiserv2_2025-01-16_100949_SiIGA&name=TMX1::chr14:51245358-51245454(+)_Hsa-Mir-10-P3c_5p_50.png&tool=rnahybrid&contenttype=image/png
ENSG00000284946	chr15:90981033-90981498(-)	Hsa-Mir-10-P3c_5p	465	22	-21.8	undefined	286	target 5' C G A 3' UUGGGGUCU AG AAUCCCAGA UC miRNA 3' AGUGUUC G CCU 5'	https://bibiserv.cebitec.uni-bielefeld.de/spool?id=bibiserv2_2025-01-16_100949_SiIGA&name=ENSG00000284946::chr15:90981033-90981498(-)_Hsa-Mir-10-P3c_5p_286.png&tool=rnahybrid&contenttype=image/png
NECAP1	chr12:8091850-8092675(+)	Hsa-Mir-10-P3c_5p	825	22	-21.8	undefined	286	target 5' A C UAUGU G 3' ACAG AGGG CUU GGGGA UGUU UCCC GAG UCCCU miRNA 3' AG CAA A 5'	https://bibiserv.cebitec.uni-bielefeld.de/spool?id=bibiserv2_2025-01-16_100949_SiIGA&name=NECAP1::chr12:8091850-8092675(+)_Hsa-Mir-10-P3c_5p_286.png&tool=rnahybrid&contenttype=image/png
ADAM9	chr8:39018918-39021642(+)	Hsa-Mir-10-P3c_5p	2724	22	-27.2	undefined	644	target 5' U U UAG A U G 3' UCACA GUU GGGGU CAGG GA AGUGU CAA UCCCA GUCC CU miRNA 3' U GA 5'	https://bibiserv.cebitec.uni-bielefeld.de/spool?id=bibiserv2_2025-01-16_100949_SiIGA&name=ADAM9::chr8:39018918-39021642(+)_Hsa-Mir-10-P3c_5p_644.png&tool=rnahybrid&contenttype=image/png
DDX39A	chr19:14409447-14409535(-)	Hsa-Mir-10-P3c_5p	88	22	-20.8	undefined	6	target 5' U CCGCCCGCCAA G G 3' GCGAG GG CU CAGGGA UGUUC CC GA GUCCCU miRNA 3' AG AAUC A 5'	https://bibiserv.cebitec.uni-bielefeld.de/spool?id=bibiserv2_2025-01-16_100949_SiIGA&name=DDX39A::chr19:14409447-14409535(-)_Hsa-Mir-10-P3c_5p_6.png&tool=rnahybrid&contenttype=image/png
HAX1	chr1:154273598-154273773(+)	Hsa-Mir-10-P3c_5p	175	22	-24.7	undefined	34	target 5' U UG UG GU GAAAUAAAGAGC G G 3' UC G GGUUG GGGU CU CAGGGA AG U UCAAU CCCA GA GUCCCU miRNA 3' UG 5'	https://bibiserv.cebitec.uni-bielefeld.de/spool?id=bibiserv2_2025-01-16_100949_SiIGA&name=HAX1::chr1:154273598-154273773(+)_Hsa-Mir-10-P3c_5p_34.png&tool=rnahybrid&contenttype=image/png
TBC1D20	chr20:441689-441856(-)	Hsa-Mir-10-P3c_5p	167	22	-22.6	undefined	17	target 5' A ACGAC CAUCA CUCAGCCGUCCU U 3' CACAAG GGG CUC GGGGA GUGUUC CCC GAG UCCCU miRNA 3' A AAU A 5'	https://bibiserv.cebitec.uni-bielefeld.de/spool?id=bibiserv2_2025-01-16_100949_SiIGA&name=TBC1D20::chr20:441689-441856(-)_Hsa-Mir-10-P3c_5p_17.png&tool=rnahybrid&contenttype=image/png
MAPK10	chr4:86098595-86101051(-)	Hsa-Mir-10-P3c_5p	2456	22	-23.6	undefined	1290	target 5' G AGAC GG C 3' UACAGG UGGGG UGGGG GUGUUC AUCCC GUCCC miRNA 3' A A AGA U 5'	https://bibiserv.cebitec.uni-bielefeld.de/spool?id=bibiserv2_2025-01-16_100949_SiIGA&name=MAPK10::chr4:86098595-86101051(-)_Hsa-Mir-10-P3c_5p_1290.png&tool=rnahybrid&contenttype=image/png
POLG	chr15:89318749-89318930(-)	Hsa-Mir-10-P3c_5p	181	22	-27	undefined	20	target 5' G GG CAG GCCC G 3' CAU G AGGG CAGGGA GUG C UCCC GUCCCU miRNA 3' A UU AA AGA 5'	https://bibiserv.cebitec.uni-bielefeld.de/spool?id=bibiserv2_2025-01-16_100949_SiIGA&name=POLG::chr15:89318749-89318930(-)_Hsa-Mir-10-P3c_5p_20.png&tool=rnahybrid&contenttype=image/png
MROH1	chr8:144260544-144260676(+)	Hsa-Mir-10-P3c_5p	132	22	-23	undefined	73	target 5' G CA C G C 3' GCAGG GG CU CAGGGG UGUUC CC GA GUCCCU miRNA 3' AG AAUC A 5'	https://bibiserv.cebitec.uni-bielefeld.de/spool?id=bibiserv2_2025-01-16_100949_SiIGA&name=MROH1::chr8:144260544-144260676(+)_Hsa-Mir-10-P3c_5p_73.png&tool=rnahybrid&contenttype=image/png
TYK2	chr19:10361836-10361955(-)	Hsa-Mir-10-P3c_5p	119	22	-29.3	undefined	50	target 5' U GG CAG C 3' GCGAGU AGGG CGGGGA UGUUCA UCCC GUCCCU miRNA 3' AG A AGA 5'	https://bibiserv.cebitec.uni-bielefeld.de/spool?id=bibiserv2_2025-01-16_100949_SiIGA&name=TYK2::chr19:10361836-10361955(-)_Hsa-Mir-10-P3c_5p_50.png&tool=rnahybrid&contenttype=image/png
ZNF283	chr19:43837052-43837179(+)	Hsa-Mir-10-P3c_5p	127	22	-23.2	undefined	38	target 5' C G GAGU AAUGCCUGGACCCUG A A 3' UCA GAG GGG CUCAG GGG AGU UUC CCC GAGUC CCU miRNA 3' G AAU A 5'	https://bibiserv.cebitec.uni-bielefeld.de/spool?id=bibiserv2_2025-01-16_100949_SiIGA&name=ZNF283::chr19:43837052-43837179(+)_Hsa-Mir-10-P3c_5p_38.png&tool=rnahybrid&contenttype=image/png
ENSG00000262879	chr17:47033277-47033381(-)	Hsa-Mir-10-P3c_5p	104	22	-21.4	undefined	58	target 5' A UAAAUGCUU C 3' UCACG UUUCAGGGG AGUGU AGAGUCCCU miRNA 3' UCAAUCCC 5'	https://bibiserv.cebitec.uni-bielefeld.de/spool?id=bibiserv2_2025-01-16_100949_SiIGA&name=ENSG00000262879::chr17:47033277-47033381(-)_Hsa-Mir-10-P3c_5p_58.png&tool=rnahybrid&contenttype=image/png
APBA2	chr15:29053844-29054835(+)	Hsa-Mir-10-P3c_5p	991	22	-23.8	undefined	673	target 5' C UG CG AU C 3' C AGG UGGGG GGGGA G UUC AUCCC UCCCU miRNA 3' A UG A AGAG 5'	https://bibiserv.cebitec.uni-bielefeld.de/spool?id=bibiserv2_2025-01-16_100949_SiIGA&name=APBA2::chr15:29053844-29054835(+)_Hsa-Mir-10-P3c_5p_673.png&tool=rnahybrid&contenttype=image/png
INTS3	chr1:153761019-153761109(+)	Hsa-Mir-10-P3c_5p	90	22	-20.6	undefined	36	target 5' G U CUUCUU C A A 3' CAUA GU GG UCUUAG GGA GUGU CA CC AGAGUC CCU miRNA 3' A U AU C 5'	https://bibiserv.cebitec.uni-bielefeld.de/spool?id=bibiserv2_2025-01-16_100949_SiIGA&name=INTS3::chr1:153761019-153761109(+)_Hsa-Mir-10-P3c_5p_36.png&tool=rnahybrid&contenttype=image/png
MMS19	chr10:97468965-97469104(-)	Hsa-Mir-10-P3c_5p	139	22	-23.8	undefined	12	target 5' G GAGC GGAGG A C 3' GCAAGU GGGU CAG GGG UGUUCA CCCA GUC CCU miRNA 3' AG AU GA 5'	https://bibiserv.cebitec.uni-bielefeld.de/spool?id=bibiserv2_2025-01-16_100949_SiIGA&name=MMS19::chr10:97468965-97469104(-)_Hsa-Mir-10-P3c_5p_12.png&tool=rnahybrid&contenttype=image/png
SNX7	chr1:98738236-98738389(+)	Hsa-Mir-10-P3c_5p	153	22	-20.6	undefined	101	target 5' U CAUUUACAGAUAU G A A 3' CAAGUUAG GG CU AGG GA GUUCAAUC CC GA UCC CU miRNA 3' AGU A G 5'	https://bibiserv.cebitec.uni-bielefeld.de/spool?id=bibiserv2_2025-01-16_100949_SiIGA&name=SNX7::chr1:98738236-98738389(+)_Hsa-Mir-10-P3c_5p_101.png&tool=rnahybrid&contenttype=image/png
HIP1	chr7:75559731-75559915(-)	Hsa-Mir-10-P3c_5p	184	22	-23	undefined	127	target 5' C G GCAGC AGGACACCGAGAAGG C G 3' UCA GAG GGG CUCAG GGA AGU UUC CCC GAGUC CCU miRNA 3' G AAU A 5'	https://bibiserv.cebitec.uni-bielefeld.de/spool?id=bibiserv2_2025-01-16_100949_SiIGA&name=HIP1::chr7:75559731-75559915(-)_Hsa-Mir-10-P3c_5p_127.png&tool=rnahybrid&contenttype=image/png
LAMB1	chr7:107939988-107940358(-)	Hsa-Mir-10-P3c_5p	370	22	-33.5	undefined	96	target 5' G GCACGCG A U 3' ACAAGU AGGGU CUCGGGGG UGUUCA UCCCA GAGUCCCU miRNA 3' AG A 5'	https://bibiserv.cebitec.uni-bielefeld.de/spool?id=bibiserv2_2025-01-16_100949_SiIGA&name=LAMB1::chr7:107939988-107940358(-)_Hsa-Mir-10-P3c_5p_96.png&tool=rnahybrid&contenttype=image/png
PABPC1L	chr20:44938673-44938748(+)	Hsa-Mir-10-P3c_5p	75	22	-20.1	undefined	4	target 5' G GC U C GUGCUG C 3' ACGAG AG GG C CAGG UGUUC UC CC G GUCC miRNA 3' AG AA A A CU 5'	https://bibiserv.cebitec.uni-bielefeld.de/spool?id=bibiserv2_2025-01-16_100949_SiIGA&name=PABPC1L::chr20:44938673-44938748(+)_Hsa-Mir-10-P3c_5p_4.png&tool=rnahybrid&contenttype=image/png
IFT56	chr7:139187405-139187539(+)	Hsa-Mir-10-P3c_5p	134	22	-20.3	undefined	76	target 5' G AC GC GU U C 3' GCAA GGGGU CU G GGG UGUU UCCCA GA C CCU miRNA 3' AG CAA GU 5'	https://bibiserv.cebitec.uni-bielefeld.de/spool?id=bibiserv2_2025-01-16_100949_SiIGA&name=IFT56::chr7:139187405-139187539(+)_Hsa-Mir-10-P3c_5p_76.png&tool=rnahybrid&contenttype=image/png
ZC3H4	chr19:47069091-47069343(-)	Hsa-Mir-10-P3c_5p	252	22	-21.4	undefined	83	target 5' C UG G C CC C 3' UC AGG AGGG C CAGG AG UUC UCCC G GUCC miRNA 3' UG AA A A CU 5'	https://bibiserv.cebitec.uni-bielefeld.de/spool?id=bibiserv2_2025-01-16_100949_SiIGA&name=ZC3H4::chr19:47069091-47069343(-)_Hsa-Mir-10-P3c_5p_83.png&tool=rnahybrid&contenttype=image/png
PTPN20	chr10:46932376-46932533(+)	Hsa-Mir-10-P3c_5p	157	22	-22.4	undefined	101	target 5' C GAU A 3' UCAU UUAGGG GGGA AGUG AAUCCC CCCU miRNA 3' UUC AGAGU 5'	https://bibiserv.cebitec.uni-bielefeld.de/spool?id=bibiserv2_2025-01-16_100949_SiIGA&name=PTPN20::chr10:46932376-46932533(+)_Hsa-Mir-10-P3c_5p_101.png&tool=rnahybrid&contenttype=image/png
MMS19	chr10:97468965-97469126(-)	Hsa-Mir-10-P3c_5p	161	22	-23.8	undefined	34	target 5' G GAGC GGAGG A C 3' GCAAGU GGGU CAG GGG UGUUCA CCCA GUC CCU miRNA 3' AG AU GA 5'	https://bibiserv.cebitec.uni-bielefeld.de/spool?id=bibiserv2_2025-01-16_100949_SiIGA&name=MMS19::chr10:97468965-97469126(-)_Hsa-Mir-10-P3c_5p_34.png&tool=rnahybrid&contenttype=image/png
OFD1	chrX:13751248-13751368(+)	Hsa-Mir-10-P3d_5p	120	22	-21	undefined	33	target 5' G CUG CA A C 3' CAUAA AGG CUUAGG GA GUGUU UCC GAGUCC CU miRNA 3' A CAA CA 5'	https://bibiserv.cebitec.uni-bielefeld.de/spool?id=bibiserv2_2025-01-16_100949_SiIGA&name=OFD1::chrX:13751248-13751368(+)_Hsa-Mir-10-P3d_5p_33.png&tool=rnahybrid&contenttype=image/png
TMX1	chr14:51245358-51245454(+)	Hsa-Mir-10-P3d_5p	96	22	-20.9	undefined	50	target 5' A G AG C U C 3' UCA AAGU UAGG CUC GG AGU UUCA AUCC GAG CC miRNA 3' G CA U CU 5'	https://bibiserv.cebitec.uni-bielefeld.de/spool?id=bibiserv2_2025-01-16_100949_SiIGA&name=TMX1::chr14:51245358-51245454(+)_Hsa-Mir-10-P3d_5p_50.png&tool=rnahybrid&contenttype=image/png
ENSG00000284946	chr15:90981033-90981498(-)	Hsa-Mir-10-P3d_5p	465	22	-21.8	undefined	286	target 5' C G A 3' UUGGGGUCU AG AAUCCCAGA UC miRNA 3' AGUGUUC G CCU 5'	https://bibiserv.cebitec.uni-bielefeld.de/spool?id=bibiserv2_2025-01-16_100949_SiIGA&name=ENSG00000284946::chr15:90981033-90981498(-)_Hsa-Mir-10-P3d_5p_286.png&tool=rnahybrid&contenttype=image/png
NECAP1	chr12:8091850-8092675(+)	Hsa-Mir-10-P3d_5p	825	22	-21.8	undefined	286	target 5' A C UAUGU G 3' ACAG AGGG CUU GGGGA UGUU UCCC GAG UCCCU miRNA 3' AG CAA A 5'	https://bibiserv.cebitec.uni-bielefeld.de/spool?id=bibiserv2_2025-01-16_100949_SiIGA&name=NECAP1::chr12:8091850-8092675(+)_Hsa-Mir-10-P3d_5p_286.png&tool=rnahybrid&contenttype=image/png
ADAM9	chr8:39018918-39021642(+)	Hsa-Mir-10-P3d_5p	2724	22	-27.2	undefined	644	target 5' U U UAG A U G 3' UCACA GUU GGGGU CAGG GA AGUGU CAA UCCCA GUCC CU miRNA 3' U GA 5'	https://bibiserv.cebitec.uni-bielefeld.de/spool?id=bibiserv2_2025-01-16_100949_SiIGA&name=ADAM9::chr8:39018918-39021642(+)_Hsa-Mir-10-P3d_5p_644.png&tool=rnahybrid&contenttype=image/png
DDX39A	chr19:14409447-14409535(-)	Hsa-Mir-10-P3d_5p	88	22	-20.8	undefined	6	target 5' U CCGCCCGCCAA G G 3' GCGAG GG CU CAGGGA UGUUC CC GA GUCCCU miRNA 3' AG AAUC A 5'	https://bibiserv.cebitec.uni-bielefeld.de/spool?id=bibiserv2_2025-01-16_100949_SiIGA&name=DDX39A::chr19:14409447-14409535(-)_Hsa-Mir-10-P3d_5p_6.png&tool=rnahybrid&contenttype=image/png
HAX1	chr1:154273598-154273773(+)	Hsa-Mir-10-P3d_5p	175	22	-24.7	undefined	34	target 5' U UG UG GU GAAAUAAAGAGC G G 3' UC G GGUUG GGGU CU CAGGGA AG U UCAAU CCCA GA GUCCCU miRNA 3' UG 5'	https://bibiserv.cebitec.uni-bielefeld.de/spool?id=bibiserv2_2025-01-16_100949_SiIGA&name=HAX1::chr1:154273598-154273773(+)_Hsa-Mir-10-P3d_5p_34.png&tool=rnahybrid&contenttype=image/png
TBC1D20	chr20:441689-441856(-)	Hsa-Mir-10-P3d_5p	167	22	-22.6	undefined	17	target 5' A ACGAC CAUCA CUCAGCCGUCCU U 3' CACAAG GGG CUC GGGGA GUGUUC CCC GAG UCCCU miRNA 3' A AAU A 5'	https://bibiserv.cebitec.uni-bielefeld.de/spool?id=bibiserv2_2025-01-16_100949_SiIGA&name=TBC1D20::chr20:441689-441856(-)_Hsa-Mir-10-P3d_5p_17.png&tool=rnahybrid&contenttype=image/png
MAPK10	chr4:86098595-86101051(-)	Hsa-Mir-10-P3d_5p	2456	22	-23.6	undefined	1290	target 5' G AGAC GG C 3' UACAGG UGGGG UGGGG GUGUUC AUCCC GUCCC miRNA 3' A A AGA U 5'	https://bibiserv.cebitec.uni-bielefeld.de/spool?id=bibiserv2_2025-01-16_100949_SiIGA&name=MAPK10::chr4:86098595-86101051(-)_Hsa-Mir-10-P3d_5p_1290.png&tool=rnahybrid&contenttype=image/png
POLG	chr15:89318749-89318930(-)	Hsa-Mir-10-P3d_5p	181	22	-27	undefined	20	target 5' G GG CAG GCCC G 3' CAU G AGGG CAGGGA GUG C UCCC GUCCCU miRNA 3' A UU AA AGA 5'	https://bibiserv.cebitec.uni-bielefeld.de/spool?id=bibiserv2_2025-01-16_100949_SiIGA&name=POLG::chr15:89318749-89318930(-)_Hsa-Mir-10-P3d_5p_20.png&tool=rnahybrid&contenttype=image/png
MROH1	chr8:144260544-144260676(+)	Hsa-Mir-10-P3d_5p	132	22	-23	undefined	73	target 5' G CA C G C 3' GCAGG GG CU CAGGGG UGUUC CC GA GUCCCU miRNA 3' AG AAUC A 5'	https://bibiserv.cebitec.uni-bielefeld.de/spool?id=bibiserv2_2025-01-16_100949_SiIGA&name=MROH1::chr8:144260544-144260676(+)_Hsa-Mir-10-P3d_5p_73.png&tool=rnahybrid&contenttype=image/png
TYK2	chr19:10361836-10361955(-)	Hsa-Mir-10-P3d_5p	119	22	-29.3	undefined	50	target 5' U GG CAG C 3' GCGAGU AGGG CGGGGA UGUUCA UCCC GUCCCU miRNA 3' AG A AGA 5'	https://bibiserv.cebitec.uni-bielefeld.de/spool?id=bibiserv2_2025-01-16_100949_SiIGA&name=TYK2::chr19:10361836-10361955(-)_Hsa-Mir-10-P3d_5p_50.png&tool=rnahybrid&contenttype=image/png
ZNF283	chr19:43837052-43837179(+)	Hsa-Mir-10-P3d_5p	127	22	-23.2	undefined	38	target 5' C G GAGU AAUGCCUGGACCCUG A A 3' UCA GAG GGG CUCAG GGG AGU UUC CCC GAGUC CCU miRNA 3' G AAU A 5'	https://bibiserv.cebitec.uni-bielefeld.de/spool?id=bibiserv2_2025-01-16_100949_SiIGA&name=ZNF283::chr19:43837052-43837179(+)_Hsa-Mir-10-P3d_5p_38.png&tool=rnahybrid&contenttype=image/png
ENSG00000262879	chr17:47033277-47033381(-)	Hsa-Mir-10-P3d_5p	104	22	-21.4	undefined	58	target 5' A UAAAUGCUU C 3' UCACG UUUCAGGGG AGUGU AGAGUCCCU miRNA 3' UCAAUCCC 5'	https://bibiserv.cebitec.uni-bielefeld.de/spool?id=bibiserv2_2025-01-16_100949_SiIGA&name=ENSG00000262879::chr17:47033277-47033381(-)_Hsa-Mir-10-P3d_5p_58.png&tool=rnahybrid&contenttype=image/png
APBA2	chr15:29053844-29054835(+)	Hsa-Mir-10-P3d_5p	991	22	-23.8	undefined	673	target 5' C UG CG AU C 3' C AGG UGGGG GGGGA G UUC AUCCC UCCCU miRNA 3' A UG A AGAG 5'	https://bibiserv.cebitec.uni-bielefeld.de/spool?id=bibiserv2_2025-01-16_100949_SiIGA&name=APBA2::chr15:29053844-29054835(+)_Hsa-Mir-10-P3d_5p_673.png&tool=rnahybrid&contenttype=image/png
INTS3	chr1:153761019-153761109(+)	Hsa-Mir-10-P3d_5p	90	22	-20.6	undefined	36	target 5' G U CUUCUU C A A 3' CAUA GU GG UCUUAG GGA GUGU CA CC AGAGUC CCU miRNA 3' A U AU C 5'	https://bibiserv.cebitec.uni-bielefeld.de/spool?id=bibiserv2_2025-01-16_100949_SiIGA&name=INTS3::chr1:153761019-153761109(+)_Hsa-Mir-10-P3d_5p_36.png&tool=rnahybrid&contenttype=image/png
MMS19	chr10:97468965-97469104(-)	Hsa-Mir-10-P3d_5p	139	22	-23.8	undefined	12	target 5' G GAGC GGAGG A C 3' GCAAGU GGGU CAG GGG UGUUCA CCCA GUC CCU miRNA 3' AG AU GA 5'	https://bibiserv.cebitec.uni-bielefeld.de/spool?id=bibiserv2_2025-01-16_100949_SiIGA&name=MMS19::chr10:97468965-97469104(-)_Hsa-Mir-10-P3d_5p_12.png&tool=rnahybrid&contenttype=image/png
SNX7	chr1:98738236-98738389(+)	Hsa-Mir-10-P3d_5p	153	22	-20.6	undefined	101	target 5' U CAUUUACAGAUAU G A A 3' CAAGUUAG GG CU AGG GA GUUCAAUC CC GA UCC CU miRNA 3' AGU A G 5'	https://bibiserv.cebitec.uni-bielefeld.de/spool?id=bibiserv2_2025-01-16_100949_SiIGA&name=SNX7::chr1:98738236-98738389(+)_Hsa-Mir-10-P3d_5p_101.png&tool=rnahybrid&contenttype=image/png
HIP1	chr7:75559731-75559915(-)	Hsa-Mir-10-P3d_5p	184	22	-23	undefined	127	target 5' C G GCAGC AGGACACCGAGAAGG C G 3' UCA GAG GGG CUCAG GGA AGU UUC CCC GAGUC CCU miRNA 3' G AAU A 5'	https://bibiserv.cebitec.uni-bielefeld.de/spool?id=bibiserv2_2025-01-16_100949_SiIGA&name=HIP1::chr7:75559731-75559915(-)_Hsa-Mir-10-P3d_5p_127.png&tool=rnahybrid&contenttype=image/png
LAMB1	chr7:107939988-107940358(-)	Hsa-Mir-10-P3d_5p	370	22	-33.5	undefined	96	target 5' G GCACGCG A U 3' ACAAGU AGGGU CUCGGGGG UGUUCA UCCCA GAGUCCCU miRNA 3' AG A 5'	https://bibiserv.cebitec.uni-bielefeld.de/spool?id=bibiserv2_2025-01-16_100949_SiIGA&name=LAMB1::chr7:107939988-107940358(-)_Hsa-Mir-10-P3d_5p_96.png&tool=rnahybrid&contenttype=image/png
PABPC1L	chr20:44938673-44938748(+)	Hsa-Mir-10-P3d_5p	75	22	-20.1	undefined	4	target 5' G GC U C GUGCUG C 3' ACGAG AG GG C CAGG UGUUC UC CC G GUCC miRNA 3' AG AA A A CU 5'	https://bibiserv.cebitec.uni-bielefeld.de/spool?id=bibiserv2_2025-01-16_100949_SiIGA&name=PABPC1L::chr20:44938673-44938748(+)_Hsa-Mir-10-P3d_5p_4.png&tool=rnahybrid&contenttype=image/png
IFT56	chr7:139187405-139187539(+)	Hsa-Mir-10-P3d_5p	134	22	-20.3	undefined	76	target 5' G AC GC GU U C 3' GCAA GGGGU CU G GGG UGUU UCCCA GA C CCU miRNA 3' AG CAA GU 5'	https://bibiserv.cebitec.uni-bielefeld.de/spool?id=bibiserv2_2025-01-16_100949_SiIGA&name=IFT56::chr7:139187405-139187539(+)_Hsa-Mir-10-P3d_5p_76.png&tool=rnahybrid&contenttype=image/png
ZC3H4	chr19:47069091-47069343(-)	Hsa-Mir-10-P3d_5p	252	22	-21.4	undefined	83	target 5' C UG G C CC C 3' UC AGG AGGG C CAGG AG UUC UCCC G GUCC miRNA 3' UG AA A A CU 5'	https://bibiserv.cebitec.uni-bielefeld.de/spool?id=bibiserv2_2025-01-16_100949_SiIGA&name=ZC3H4::chr19:47069091-47069343(-)_Hsa-Mir-10-P3d_5p_83.png&tool=rnahybrid&contenttype=image/png
PTPN20	chr10:46932376-46932533(+)	Hsa-Mir-10-P3d_5p	157	22	-22.4	undefined	101	target 5' C GAU A 3' UCAU UUAGGG GGGA AGUG AAUCCC CCCU miRNA 3' UUC AGAGU 5'	https://bibiserv.cebitec.uni-bielefeld.de/spool?id=bibiserv2_2025-01-16_100949_SiIGA&name=PTPN20::chr10:46932376-46932533(+)_Hsa-Mir-10-P3d_5p_101.png&tool=rnahybrid&contenttype=image/png
MMS19	chr10:97468965-97469126(-)	Hsa-Mir-10-P3d_5p	161	22	-23.8	undefined	34	target 5' G GAGC GGAGG A C 3' GCAAGU GGGU CAG GGG UGUUCA CCCA GUC CCU miRNA 3' AG AU GA 5'	https://bibiserv.cebitec.uni-bielefeld.de/spool?id=bibiserv2_2025-01-16_100949_SiIGA&name=MMS19::chr10:97468965-97469126(-)_Hsa-Mir-10-P3d_5p_34.png&tool=rnahybrid&contenttype=image/png
SGPL1	chr10:70873525-70873589(+)	Hsa-Mir-15-P1a_5p	64	22	-20.5	undefined	28	target 5' A CAAAAC C U 3' ACAGAUCAU UGCU GCU UGUUUGGUA ACGA CGA miRNA 3' G AUAC U 5'	https://bibiserv.cebitec.uni-bielefeld.de/spool?id=bibiserv2_2025-01-16_100949_SiIGA&name=SGPL1::chr10:70873525-70873589(+)_Hsa-Mir-15-P1a_5p_28.png&tool=rnahybrid&contenttype=image/png
POLR2J3	chr7:102566581-102566996(-)	Hsa-Mir-15-P1a_5p	415	22	-22.6	undefined	194	target 5' G UCC UCA U G 3' CACAG CC GUGU CUGCUA GUGUU GG UACA GACGAU miRNA 3' U UAA C 5'	https://bibiserv.cebitec.uni-bielefeld.de/spool?id=bibiserv2_2025-01-16_100949_SiIGA&name=POLR2J3::chr7:102566581-102566996(-)_Hsa-Mir-15-P1a_5p_194.png&tool=rnahybrid&contenttype=image/png
GGA3	chr17:75240108-75240341(-)	Hsa-Mir-15-P1a_5p	233	22	-20.8	undefined	149	target 5' U U U GAGG G 3' GCAG CC UG GCUGC UGUU GG AC CGACG miRNA 3' G U UAAU A AU 5'	https://bibiserv.cebitec.uni-bielefeld.de/spool?id=bibiserv2_2025-01-16_100949_SiIGA&name=GGA3::chr17:75240108-75240341(-)_Hsa-Mir-15-P1a_5p_149.png&tool=rnahybrid&contenttype=image/png
ENSG00000284946	chr15:90981033-90981498(-)	Hsa-Mir-15-P1a_5p	465	22	-27.3	undefined	410	target 5' G U UC C 3' GC AGCC UGUGCUGCUG UG UUGG ACACGACGAU miRNA 3' G U UAAU 5'	https://bibiserv.cebitec.uni-bielefeld.de/spool?id=bibiserv2_2025-01-16_100949_SiIGA&name=ENSG00000284946::chr15:90981033-90981498(-)_Hsa-Mir-15-P1a_5p_410.png&tool=rnahybrid&contenttype=image/png
NECAP1	chr12:8091850-8092675(+)	Hsa-Mir-15-P1a_5p	825	22	-20.2	undefined	317	target 5' C UCUUGUU A A A 3' CAC ACC UUAUGU GCUG C GUG UGG AAUACA CGAC G miRNA 3' UU U AU 5'	https://bibiserv.cebitec.uni-bielefeld.de/spool?id=bibiserv2_2025-01-16_100949_SiIGA&name=NECAP1::chr12:8091850-8092675(+)_Hsa-Mir-15-P1a_5p_317.png&tool=rnahybrid&contenttype=image/png
ADAM9	chr8:39018918-39021642(+)	Hsa-Mir-15-P1a_5p	2724	22	-23.6	undefined	1860	target 5' C UCUUCUU C G A 3' CAUAAA CCA UAUGU GCUGC GUGUUU GGU AUACA CGACG miRNA 3' A AU 5'	https://bibiserv.cebitec.uni-bielefeld.de/spool?id=bibiserv2_2025-01-16_100949_SiIGA&name=ADAM9::chr8:39018918-39021642(+)_Hsa-Mir-15-P1a_5p_1860.png&tool=rnahybrid&contenttype=image/png
DDX39A	chr19:14409447-14409535(-)	Hsa-Mir-15-P1a_5p	88	22	-23.4	undefined	6	target 5' U CCCGCCAAG A 3' GCGAGCCG GCUGC UGUUUGGU CGACG miRNA 3' G AAUACA AU 5'	https://bibiserv.cebitec.uni-bielefeld.de/spool?id=bibiserv2_2025-01-16_100949_SiIGA&name=DDX39A::chr19:14409447-14409535(-)_Hsa-Mir-15-P1a_5p_6.png&tool=rnahybrid&contenttype=image/png
MAPK10	chr4:86098595-86101051(-)	Hsa-Mir-15-P1a_5p	2456	22	-22.1	undefined	1450	target 5' G CU UAGCACCCUG C 3' GC GCC GUGCUGC UG UGG CACGACG miRNA 3' G UU UAAUA AU 5'	https://bibiserv.cebitec.uni-bielefeld.de/spool?id=bibiserv2_2025-01-16_100949_SiIGA&name=MAPK10::chr4:86098595-86101051(-)_Hsa-Mir-15-P1a_5p_1450.png&tool=rnahybrid&contenttype=image/png
MROH1	chr8:144260544-144260676(+)	Hsa-Mir-15-P1a_5p	132	22	-21.1	undefined	77	target 5' G UGCAGGGGCACAGCC AGGAGACGUA A 3' GCAGGCC UGUG UGCUGC UGUUUGG AUAC ACGACG miRNA 3' G UA AU 5'	https://bibiserv.cebitec.uni-bielefeld.de/spool?id=bibiserv2_2025-01-16_100949_SiIGA&name=MROH1::chr8:144260544-144260676(+)_Hsa-Mir-15-P1a_5p_77.png&tool=rnahybrid&contenttype=image/png
TYK2	chr19:10361836-10361955(-)	Hsa-Mir-15-P1a_5p	119	22	-20.1	undefined	20	target 5' G AG AC AUGAGGGCC C G 3' CACA GACCA GUGU GC UGC GUGU UUGGU UACA CG ACG miRNA 3' AA AU 5'	https://bibiserv.cebitec.uni-bielefeld.de/spool?id=bibiserv2_2025-01-16_100949_SiIGA&name=TYK2::chr19:10361836-10361955(-)_Hsa-Mir-15-P1a_5p_20.png&tool=rnahybrid&contenttype=image/png
GCSH	chr16:81084462-81084594(-)	Hsa-Mir-15-P1a_5p	132	22	-20.5	undefined	14	target 5' U UG AG AAA G 3' U GAA UGUG GCUGCUA G UUU AUAC CGACGAU miRNA 3' UG GGUA A 5'	https://bibiserv.cebitec.uni-bielefeld.de/spool?id=bibiserv2_2025-01-16_100949_SiIGA&name=GCSH::chr16:81084462-81084594(-)_Hsa-Mir-15-P1a_5p_14.png&tool=rnahybrid&contenttype=image/png
HIP1	chr7:75559731-75559915(-)	Hsa-Mir-15-P1a_5p	184	22	-25	undefined	1	target 5' GCGGGU A 3' AGCCA UGUGCUGC UUGGU ACACGACG miRNA 3' GUGU AAU AU 5'	https://bibiserv.cebitec.uni-bielefeld.de/spool?id=bibiserv2_2025-01-16_100949_SiIGA&name=HIP1::chr7:75559731-75559915(-)_Hsa-Mir-15-P1a_5p_1.png&tool=rnahybrid&contenttype=image/png
LAMB1	chr7:107939988-107940358(-)	Hsa-Mir-15-P1a_5p	370	22	-29	undefined	49	target 5' C U G 3' CACGGGCCA GUGUG CUGC GUGUUUGGU UACAC GACG miRNA 3' AA AU 5'	https://bibiserv.cebitec.uni-bielefeld.de/spool?id=bibiserv2_2025-01-16_100949_SiIGA&name=LAMB1::chr7:107939988-107940358(-)_Hsa-Mir-15-P1a_5p_49.png&tool=rnahybrid&contenttype=image/png
PABPC1L	chr20:44938673-44938748(+)	Hsa-Mir-15-P1a_5p	75	22	-24.3	undefined	4	target 5' G G G GCC A 3' ACGAG CA UG GUGCUGC UGUUU GU AU CACGACG miRNA 3' G G A A AU 5'	https://bibiserv.cebitec.uni-bielefeld.de/spool?id=bibiserv2_2025-01-16_100949_SiIGA&name=PABPC1L::chr20:44938673-44938748(+)_Hsa-Mir-15-P1a_5p_4.png&tool=rnahybrid&contenttype=image/png
IFT56	chr7:139187405-139187539(+)	Hsa-Mir-15-P1a_5p	134	22	-21.1	undefined	76	target 5' G G G C G 3' GCAAAC G GUGC UGU UGUUUG U CACG ACG miRNA 3' G G AAUA AU 5'	https://bibiserv.cebitec.uni-bielefeld.de/spool?id=bibiserv2_2025-01-16_100949_SiIGA&name=IFT56::chr7:139187405-139187539(+)_Hsa-Mir-15-P1a_5p_76.png&tool=rnahybrid&contenttype=image/png
FANCB	chrX:14844855-14845286(-)	Hsa-Mir-15-P1a_5p	431	22	-21	undefined	336	target 5' A UGU GUG A 3' AGAUCGUUA UGUGU GC UUUGGUAAU ACACG CG miRNA 3' GUG A AU 5'	https://bibiserv.cebitec.uni-bielefeld.de/spool?id=bibiserv2_2025-01-16_100949_SiIGA&name=FANCB::chrX:14844855-14845286(-)_Hsa-Mir-15-P1a_5p_336.png&tool=rnahybrid&contenttype=image/png
GZF1	chr20:23369583-23369741(+)	Hsa-Mir-15-P1a_5p	158	22	-25.8	undefined	79	target 5' A GGGAGAG C AA G 3' CACAG GCCAUU AUGUGC UGC GUGUU UGGUAA UACACG ACG miRNA 3' AU 5'	https://bibiserv.cebitec.uni-bielefeld.de/spool?id=bibiserv2_2025-01-16_100949_SiIGA&name=GZF1::chr20:23369583-23369741(+)_Hsa-Mir-15-P1a_5p_79.png&tool=rnahybrid&contenttype=image/png
MED12	chrX:71134356-71134466(+)	Hsa-Mir-15-P1a_5p	110	22	-22.7	undefined	38	target 5' A CGGA G CA C 3' GCAGACCA GUG GC UGCU UGUUUGGU UAC CG ACGA miRNA 3' G AA A U 5'	https://bibiserv.cebitec.uni-bielefeld.de/spool?id=bibiserv2_2025-01-16_100949_SiIGA&name=MED12::chrX:71134356-71134466(+)_Hsa-Mir-15-P1a_5p_38.png&tool=rnahybrid&contenttype=image/png
PRKCI	chr3:170267914-170268000(+)	Hsa-Mir-15-P1a_5p	86	22	-20.4	undefined	4	target 5' C CU AGAG ACGCC G 3' CAU ACCGU GUGC GCUG GUG UGGUA CACG CGAU miRNA 3' UU AUA A 5'	https://bibiserv.cebitec.uni-bielefeld.de/spool?id=bibiserv2_2025-01-16_100949_SiIGA&name=PRKCI::chr3:170267914-170268000(+)_Hsa-Mir-15-P1a_5p_4.png&tool=rnahybrid&contenttype=image/png
MVK	chr12:109590682-109590861(+)	Hsa-Mir-15-P1a_5p	179	22	-21.3	undefined	131	target 5' U U GGGCCC G G 3' CGCAA ACCA UUGUG GCU GC GUGUU UGGU AAUAC CGA CG miRNA 3' A AU 5'	https://bibiserv.cebitec.uni-bielefeld.de/spool?id=bibiserv2_2025-01-16_100949_SiIGA&name=MVK::chr12:109590682-109590861(+)_Hsa-Mir-15-P1a_5p_131.png&tool=rnahybrid&contenttype=image/png
MAPK10	chr4:86194335-86194407(-)	Hsa-Mir-15-P1b_5p	72	22	-25.2	undefined	34	target 5' A ACAUUG AAAAU C 3' GUGAACCA GAUGUG UGC CAUUUGGU CUACAC ACG miRNA 3' A A G AU 5'	https://bibiserv.cebitec.uni-bielefeld.de/spool?id=bibiserv2_2025-01-16_100949_SiIGA&name=MAPK10::chr4:86194335-86194407(-)_Hsa-Mir-15-P1b_5p_34.png&tool=rnahybrid&contenttype=image/png
TMX1	chr14:51245358-51245454(+)	Hsa-Mir-15-P1b_5p	96	22	-21.1	undefined	59	target 5' A UC CU GAUCA G 3' GUAGGCC UGG UG UGCUG CAUUUGG ACU AC ACGAU miRNA 3' A U ACG 5'	https://bibiserv.cebitec.uni-bielefeld.de/spool?id=bibiserv2_2025-01-16_100949_SiIGA&name=TMX1::chr14:51245358-51245454(+)_Hsa-Mir-15-P1b_5p_59.png&tool=rnahybrid&contenttype=image/png
POLR2J3	chr7:102566581-102566996(-)	Hsa-Mir-15-P1b_5p	415	22	-20.8	undefined	379	target 5' A CUUC AU C 3' AGAUU UGA UGUGCUGC UUUGG ACU ACACGACG miRNA 3' ACA U AU 5'	https://bibiserv.cebitec.uni-bielefeld.de/spool?id=bibiserv2_2025-01-16_100949_SiIGA&name=POLR2J3::chr7:102566581-102566996(-)_Hsa-Mir-15-P1b_5p_379.png&tool=rnahybrid&contenttype=image/png
GGA3	chr17:75240108-75240341(-)	Hsa-Mir-15-P1b_5p	233	22	-21	undefined	139	target 5' C CUU CAGUCCU GAGG G 3' UGU CCGUG UG GCUGC ACA GGUAC AC CGACG miRNA 3' UUU U A AU 5'	https://bibiserv.cebitec.uni-bielefeld.de/spool?id=bibiserv2_2025-01-16_100949_SiIGA&name=GGA3::chr17:75240108-75240341(-)_Hsa-Mir-15-P1b_5p_139.png&tool=rnahybrid&contenttype=image/png
ENSG00000284946	chr15:90981033-90981498(-)	Hsa-Mir-15-P1b_5p	465	22	-25.5	undefined	409	target 5' G GCU UC C 3' G AGCC UGUGCUGCUG C UUGG ACACGACGAU miRNA 3' A AU UACU 5'	https://bibiserv.cebitec.uni-bielefeld.de/spool?id=bibiserv2_2025-01-16_100949_SiIGA&name=ENSG00000284946::chr15:90981033-90981498(-)_Hsa-Mir-15-P1b_5p_409.png&tool=rnahybrid&contenttype=image/png
NECAP1	chr12:8091850-8092675(+)	Hsa-Mir-15-P1b_5p	825	22	-20.5	undefined	371	target 5' U C CU UUUG A U 3' UAG CCA UGAU GUGC GCUG AUU GGU ACUA CACG CGAU miRNA 3' AC U A 5'	https://bibiserv.cebitec.uni-bielefeld.de/spool?id=bibiserv2_2025-01-16_100949_SiIGA&name=NECAP1::chr12:8091850-8092675(+)_Hsa-Mir-15-P1b_5p_371.png&tool=rnahybrid&contenttype=image/png
ADAM9	chr8:39018918-39021642(+)	Hsa-Mir-15-P1b_5p	2724	22	-22.9	undefined	1275	target 5' A A GCGCCA A 3' GUGAGCUG GAUG CUGC CAUUUGGU CUAC GACG miRNA 3' A A AC AU 5'	https://bibiserv.cebitec.uni-bielefeld.de/spool?id=bibiserv2_2025-01-16_100949_SiIGA&name=ADAM9::chr8:39018918-39021642(+)_Hsa-Mir-15-P1b_5p_1275.png&tool=rnahybrid&contenttype=image/png
MAPK10	chr4:86098595-86101051(-)	Hsa-Mir-15-P1b_5p	2456	22	-22.8	undefined	389	target 5' U UC GAC A 3' UGUA UCA UGAUG GCUGU ACAU GGU ACUAC CGACG miRNA 3' UU A AU 5'	https://bibiserv.cebitec.uni-bielefeld.de/spool?id=bibiserv2_2025-01-16_100949_SiIGA&name=MAPK10::chr4:86098595-86101051(-)_Hsa-Mir-15-P1b_5p_389.png&tool=rnahybrid&contenttype=image/png
MED12	chrX:71137780-71137855(+)	Hsa-Mir-15-P1b_5p	75	22	-20.7	undefined	1	target 5' CCCCCCA C 3' GU ACCAUGGUG GCUA CA UGGUACUAC CGAU miRNA 3' A UU ACGA 5'	https://bibiserv.cebitec.uni-bielefeld.de/spool?id=bibiserv2_2025-01-16_100949_SiIGA&name=MED12::chrX:71137780-71137855(+)_Hsa-Mir-15-P1b_5p_1.png&tool=rnahybrid&contenttype=image/png
POLG	chr15:89318749-89318930(-)	Hsa-Mir-15-P1b_5p	181	22	-20	undefined	85	target 5' G G AA U 3' GUA GGCCA GA GUG GCU CAU UUGGU CU CAC CGA miRNA 3' A A A GA U 5'	https://bibiserv.cebitec.uni-bielefeld.de/spool?id=bibiserv2_2025-01-16_100949_SiIGA&name=POLG::chr15:89318749-89318930(-)_Hsa-Mir-15-P1b_5p_85.png&tool=rnahybrid&contenttype=image/png
MROH1	chr8:144260544-144260676(+)	Hsa-Mir-15-P1b_5p	132	22	-20.3	undefined	95	target 5' C U GGAGACGUA A 3' AGCC GUGA UGCUGC UUGG UACU ACGACG miRNA 3' ACAU AC AU 5'	https://bibiserv.cebitec.uni-bielefeld.de/spool?id=bibiserv2_2025-01-16_100949_SiIGA&name=MROH1::chr8:144260544-144260676(+)_Hsa-Mir-15-P1b_5p_95.png&tool=rnahybrid&contenttype=image/png
GCSH	chr16:81084462-81084594(-)	Hsa-Mir-15-P1b_5p	132	22	-21.4	undefined	15	target 5' U G G AA G 3' UG AAA UGUGA GCUGCUA AC UUU GUACU CGACGAU miRNA 3' A G ACA 5'	https://bibiserv.cebitec.uni-bielefeld.de/spool?id=bibiserv2_2025-01-16_100949_SiIGA&name=GCSH::chr16:81084462-81084594(-)_Hsa-Mir-15-P1b_5p_15.png&tool=rnahybrid&contenttype=image/png
TICRR	chr15:89599323-89599475(+)	Hsa-Mir-15-P1b_5p	152	22	-20.9	undefined	6	target 5' A GAG A A U 3' AAACU GA G GCUGCUA UUUGG CU C CGACGAU miRNA 3' ACA UA A A 5'	https://bibiserv.cebitec.uni-bielefeld.de/spool?id=bibiserv2_2025-01-16_100949_SiIGA&name=TICRR::chr15:89599323-89599475(+)_Hsa-Mir-15-P1b_5p_6.png&tool=rnahybrid&contenttype=image/png
APBA2	chr15:29053844-29054835(+)	Hsa-Mir-15-P1b_5p	991	22	-22.3	undefined	11	target 5' C GG G G 3' G U AUGAUG GCUGU U G UACUAC CGACG miRNA 3' ACA UU G A AU 5'	https://bibiserv.cebitec.uni-bielefeld.de/spool?id=bibiserv2_2025-01-16_100949_SiIGA&name=APBA2::chr15:29053844-29054835(+)_Hsa-Mir-15-P1b_5p_11.png&tool=rnahybrid&contenttype=image/png
MLH3	chr14:75039910-75040015(-)	Hsa-Mir-15-P1b_5p	105	22	-20.6	undefined	11	target 5' A A CCAG A 3' UGUAAGC GUGG GCUG ACAUUUG UACU CGAC miRNA 3' G ACA GAU 5'	https://bibiserv.cebitec.uni-bielefeld.de/spool?id=bibiserv2_2025-01-16_100949_SiIGA&name=MLH3::chr14:75039910-75040015(-)_Hsa-Mir-15-P1b_5p_11.png&tool=rnahybrid&contenttype=image/png
ENSG00000288695	chr4:55364073-55364271(+)	Hsa-Mir-15-P1b_5p	198	22	-22.1	undefined	151	target 5' U U UAAC A 3' UGU GGCC UGUGCUG ACA UUGG ACACGAC miRNA 3' U UACU GAU 5'	https://bibiserv.cebitec.uni-bielefeld.de/spool?id=bibiserv2_2025-01-16_100949_SiIGA&name=ENSG00000288695::chr4:55364073-55364271(+)_Hsa-Mir-15-P1b_5p_151.png&tool=rnahybrid&contenttype=image/png
ALG3	chr3:184243790-184243996(-)	Hsa-Mir-15-P1b_5p	206	22	-21.6	undefined	1	target 5' UG G C 3' GUGG C UGG GCUGC CAUU G ACU CGACG miRNA 3' A UG U ACA AU 5'	https://bibiserv.cebitec.uni-bielefeld.de/spool?id=bibiserv2_2025-01-16_100949_SiIGA&name=ALG3::chr3:184243790-184243996(-)_Hsa-Mir-15-P1b_5p_1.png&tool=rnahybrid&contenttype=image/png
HIP1	chr7:75559731-75559915(-)	Hsa-Mir-15-P1b_5p	184	22	-26.2	undefined	1	target 5' GCG U A 3' AGCCA GG UGUGCUGC UUGGU CU ACACGACG miRNA 3' ACAU A AU 5'	https://bibiserv.cebitec.uni-bielefeld.de/spool?id=bibiserv2_2025-01-16_100949_SiIGA&name=HIP1::chr7:75559731-75559915(-)_Hsa-Mir-15-P1b_5p_1.png&tool=rnahybrid&contenttype=image/png
GDAP1	chr8:74351273-74351418(+)	Hsa-Mir-15-P1b_5p	145	22	-20.3	undefined	32	target 5' A CGAGGAA AA U C 3' GUG CAUGAUGU G CUGC CAU GUACUACA C GACG miRNA 3' A UUG AU 5'	https://bibiserv.cebitec.uni-bielefeld.de/spool?id=bibiserv2_2025-01-16_100949_SiIGA&name=GDAP1::chr8:74351273-74351418(+)_Hsa-Mir-15-P1b_5p_32.png&tool=rnahybrid&contenttype=image/png
MPV17	chr2:27311898-27311951(-)	Hsa-Mir-15-P1b_5p	53	22	-20.5	undefined	4	target 5' U C A G 3' GGCC UG UGUGC GUUA UUGG AC ACACG CGAU miRNA 3' ACAU U U A 5'	https://bibiserv.cebitec.uni-bielefeld.de/spool?id=bibiserv2_2025-01-16_100949_SiIGA&name=MPV17::chr2:27311898-27311951(-)_Hsa-Mir-15-P1b_5p_4.png&tool=rnahybrid&contenttype=image/png
LAMB1	chr7:107939988-107940358(-)	Hsa-Mir-15-P1b_5p	370	22	-24	undefined	52	target 5' C U G 3' GGGCCA GUGUG CUGC UUUGGU UACAC GACG miRNA 3' ACA AC AU 5'	https://bibiserv.cebitec.uni-bielefeld.de/spool?id=bibiserv2_2025-01-16_100949_SiIGA&name=LAMB1::chr7:107939988-107940358(-)_Hsa-Mir-15-P1b_5p_52.png&tool=rnahybrid&contenttype=image/png
PABPC1L	chr20:44938673-44938748(+)	Hsa-Mir-15-P1b_5p	75	22	-23.3	undefined	7	target 5' G A CC A 3' AGGC GUGG GUGCUGC UUUG UACU CACGACG miRNA 3' ACA G A AU 5'	https://bibiserv.cebitec.uni-bielefeld.de/spool?id=bibiserv2_2025-01-16_100949_SiIGA&name=PABPC1L::chr20:44938673-44938748(+)_Hsa-Mir-15-P1b_5p_7.png&tool=rnahybrid&contenttype=image/png
TARBP1	chr1:234427316-234427388(-)	Hsa-Mir-15-P1b_5p	72	22	-22.1	undefined	36	target 5' U C G A 3' UGGA CAUGA UGUGC GC AUUU GUACU ACACG CG miRNA 3' AC G A AU 5'	https://bibiserv.cebitec.uni-bielefeld.de/spool?id=bibiserv2_2025-01-16_100949_SiIGA&name=TARBP1::chr1:234427316-234427388(-)_Hsa-Mir-15-P1b_5p_36.png&tool=rnahybrid&contenttype=image/png
FANCB	chrX:14844855-14845286(-)	Hsa-Mir-15-P1b_5p	431	22	-20.5	undefined	275	target 5' A U UUGCAC A C 3' GUAAAUU UG UGU CUGCUA CAUUUGG AC ACA GACGAU miRNA 3' A U U C 5'	https://bibiserv.cebitec.uni-bielefeld.de/spool?id=bibiserv2_2025-01-16_100949_SiIGA&name=FANCB::chrX:14844855-14845286(-)_Hsa-Mir-15-P1b_5p_275.png&tool=rnahybrid&contenttype=image/png
GZF1	chr20:23369583-23369741(+)	Hsa-Mir-15-P1b_5p	158	22	-23	undefined	89	target 5' G UC AA G 3' AGGCCAU AUGUGC UGC UUUGGUA UACACG ACG miRNA 3' ACA C AU 5'	https://bibiserv.cebitec.uni-bielefeld.de/spool?id=bibiserv2_2025-01-16_100949_SiIGA&name=GZF1::chr20:23369583-23369741(+)_Hsa-Mir-15-P1b_5p_89.png&tool=rnahybrid&contenttype=image/png
MED12	chrX:71134356-71134466(+)	Hsa-Mir-15-P1b_5p	110	22	-20.4	undefined	50	target 5' A CUCCUC GA A 3' GUGGGCCAUG CUG G CAUUUGGUAC GAC U miRNA 3' A UACAC GA 5'	https://bibiserv.cebitec.uni-bielefeld.de/spool?id=bibiserv2_2025-01-16_100949_SiIGA&name=MED12::chrX:71134356-71134466(+)_Hsa-Mir-15-P1b_5p_50.png&tool=rnahybrid&contenttype=image/png
PRKCI	chr3:170267914-170268000(+)	Hsa-Mir-15-P1b_5p	86	22	-20	undefined	9	target 5' U A G ACGCC G 3' ACCGU GA GUGC GCUG UGGUA CU CACG CGAU miRNA 3' ACAUU A A 5'	https://bibiserv.cebitec.uni-bielefeld.de/spool?id=bibiserv2_2025-01-16_100949_SiIGA&name=PRKCI::chr3:170267914-170268000(+)_Hsa-Mir-15-P1b_5p_9.png&tool=rnahybrid&contenttype=image/png
MLH3	chr14:75039910-75040024(-)	Hsa-Mir-15-P1b_5p	114	22	-20.6	undefined	20	target 5' A A CCAG A 3' UGUAAGC GUGG GCUG ACAUUUG UACU CGAC miRNA 3' G ACA GAU 5'	https://bibiserv.cebitec.uni-bielefeld.de/spool?id=bibiserv2_2025-01-16_100949_SiIGA&name=MLH3::chr14:75039910-75040024(-)_Hsa-Mir-15-P1b_5p_20.png&tool=rnahybrid&contenttype=image/png
POLR2J3	chr7:102566581-102566996(-)	Hsa-Mir-15-P1c_5p	415	22	-21.7	undefined	377	target 5' G UCUUC C 3' CAAGAU UGAAUUG UGCUG GUUUUG ACUUAAC ACGAC miRNA 3' AA U G 5'	https://bibiserv.cebitec.uni-bielefeld.de/spool?id=bibiserv2_2025-01-16_100949_SiIGA&name=POLR2J3::chr7:102566581-102566996(-)_Hsa-Mir-15-P1c_5p_377.png&tool=rnahybrid&contenttype=image/png
GGA3	chr17:75240108-75240341(-)	Hsa-Mir-15-P1c_5p	233	22	-23.8	undefined	94	target 5' C CCA A 3' CAGAGCGUG GCUGC GUUUUGUAC CGACG miRNA 3' AA UUAA AC 5'	https://bibiserv.cebitec.uni-bielefeld.de/spool?id=bibiserv2_2025-01-16_100949_SiIGA&name=GGA3::chr17:75240108-75240341(-)_Hsa-Mir-15-P1c_5p_94.png&tool=rnahybrid&contenttype=image/png
ENSG00000284946	chr15:90981033-90981498(-)	Hsa-Mir-15-P1c_5p	465	22	-20.6	undefined	327	target 5' G AACA A 3' GAGGCAUGAA UGCU UUUUGUACUU ACGA miRNA 3' AAG AACG C 5'	https://bibiserv.cebitec.uni-bielefeld.de/spool?id=bibiserv2_2025-01-16_100949_SiIGA&name=ENSG00000284946::chr15:90981033-90981498(-)_Hsa-Mir-15-P1c_5p_327.png&tool=rnahybrid&contenttype=image/png
NECAP1	chr12:8091850-8092675(+)	Hsa-Mir-15-P1c_5p	825	22	-23.3	undefined	24	target 5' A GCUUAUAGGAA U 3' CGAGGC UGAAU UGCUGCU GUUUUG ACUUA ACGACGA miRNA 3' AA U C 5'	https://bibiserv.cebitec.uni-bielefeld.de/spool?id=bibiserv2_2025-01-16_100949_SiIGA&name=NECAP1::chr12:8091850-8092675(+)_Hsa-Mir-15-P1c_5p_24.png&tool=rnahybrid&contenttype=image/png
ADAM9	chr8:39018918-39021642(+)	Hsa-Mir-15-P1c_5p	2724	22	-20.8	undefined	1770	target 5' A UUU G A 3' UUUAGAA AUGG AUUG UGCUG AAGUUUU UACU UAAC ACGAC miRNA 3' G G 5'	https://bibiserv.cebitec.uni-bielefeld.de/spool?id=bibiserv2_2025-01-16_100949_SiIGA&name=ADAM9::chr8:39018918-39021642(+)_Hsa-Mir-15-P1c_5p_1770.png&tool=rnahybrid&contenttype=image/png
MAPK10	chr4:86098595-86101051(-)	Hsa-Mir-15-P1c_5p	2456	22	-22.6	undefined	25	target 5' A C GAAACG G A 3' UCAAAA CAUGAAU G UGC AGUUUU GUACUUA C ACG miRNA 3' A A G AC 5'	https://bibiserv.cebitec.uni-bielefeld.de/spool?id=bibiserv2_2025-01-16_100949_SiIGA&name=MAPK10::chr4:86098595-86101051(-)_Hsa-Mir-15-P1c_5p_25.png&tool=rnahybrid&contenttype=image/png
MROH1	chr8:144260544-144260676(+)	Hsa-Mir-15-P1c_5p	132	22	-20.2	undefined	105	target 5' G A A 3' GAGACGU UGCUGC UUUUGUA ACGACG miRNA 3' AAG CUUA AC 5'	https://bibiserv.cebitec.uni-bielefeld.de/spool?id=bibiserv2_2025-01-16_100949_SiIGA&name=MROH1::chr8:144260544-144260676(+)_Hsa-Mir-15-P1c_5p_105.png&tool=rnahybrid&contenttype=image/png
ZNF283	chr19:43837052-43837179(+)	Hsa-Mir-15-P1c_5p	127	22	-20.9	undefined	68	target 5' C GGGACUUGU GUAA GA A 3' UCAGA ACGUGGAU UGUUG G AGUUU UGUACUUA ACGAC C miRNA 3' A GA 5'	https://bibiserv.cebitec.uni-bielefeld.de/spool?id=bibiserv2_2025-01-16_100949_SiIGA&name=ZNF283::chr19:43837052-43837179(+)_Hsa-Mir-15-P1c_5p_68.png&tool=rnahybrid&contenttype=image/png
TICRR	chr15:89599323-89599475(+)	Hsa-Mir-15-P1c_5p	152	22	-24	undefined	2	target 5' U UGAG GA A 3' UUUAAAAC GAA GCUGCU AAGUUUUG CUU CGACGA miRNA 3' UA AA C 5'	https://bibiserv.cebitec.uni-bielefeld.de/spool?id=bibiserv2_2025-01-16_100949_SiIGA&name=TICRR::chr15:89599323-89599475(+)_Hsa-Mir-15-P1c_5p_2.png&tool=rnahybrid&contenttype=image/png
APBA2	chr15:29053844-29054835(+)	Hsa-Mir-15-P1c_5p	991	22	-23	undefined	134	target 5' G C 3' AGGACAUGGA GCUGC UUUUGUACUU CGACG miRNA 3' AAG AA AC 5'	https://bibiserv.cebitec.uni-bielefeld.de/spool?id=bibiserv2_2025-01-16_100949_SiIGA&name=APBA2::chr15:29053844-29054835(+)_Hsa-Mir-15-P1c_5p_134.png&tool=rnahybrid&contenttype=image/png
LAMB1	chr7:107939988-107940358(-)	Hsa-Mir-15-P1c_5p	370	22	-21.5	undefined	164	target 5' C GG UC CGA A 3' U GAUGUGA AUUGC GCUG G UUGUACU UAACG CGAC miRNA 3' AA UU A 5'	https://bibiserv.cebitec.uni-bielefeld.de/spool?id=bibiserv2_2025-01-16_100949_SiIGA&name=LAMB1::chr7:107939988-107940358(-)_Hsa-Mir-15-P1c_5p_164.png&tool=rnahybrid&contenttype=image/png
PABPC1L	chr20:44938673-44938748(+)	Hsa-Mir-15-P1c_5p	75	22	-23.5	undefined	5	target 5' A G CCG A 3' CGAGGCA UGG UGCUGC GUUUUGU ACU ACGACG miRNA 3' AA UA AC 5'	https://bibiserv.cebitec.uni-bielefeld.de/spool?id=bibiserv2_2025-01-16_100949_SiIGA&name=PABPC1L::chr20:44938673-44938748(+)_Hsa-Mir-15-P1c_5p_5.png&tool=rnahybrid&contenttype=image/png
TARBP1	chr1:234427316-234427388(-)	Hsa-Mir-15-P1c_5p	72	22	-20.7	undefined	22	target 5' C UAGAAAACCUU CUG G A 3' UUCA GGACAUGA UGC GC AAGU UUUGUACU ACG CG miRNA 3' UA A AC 5'	https://bibiserv.cebitec.uni-bielefeld.de/spool?id=bibiserv2_2025-01-16_100949_SiIGA&name=TARBP1::chr1:234427316-234427388(-)_Hsa-Mir-15-P1c_5p_22.png&tool=rnahybrid&contenttype=image/png
MVK	chr12:109590682-109590861(+)	Hsa-Mir-15-P1c_5p	179	22	-20.1	undefined	159	target 5' G A G C 3' UCAGAA CA GCUGCU AGUUUU GU CGACGA miRNA 3' A ACUUAA C 5'	https://bibiserv.cebitec.uni-bielefeld.de/spool?id=bibiserv2_2025-01-16_100949_SiIGA&name=MVK::chr12:109590682-109590861(+)_Hsa-Mir-15-P1c_5p_159.png&tool=rnahybrid&contenttype=image/png
SGPL1	chr10:70873525-70873589(+)	Hsa-Mir-15-P1d_5p	64	22	-20.9	undefined	28	target 5' A CAAAAC C U 3' ACAGAUCAU UGCU GCU UGUUUGGUG ACGA CGA miRNA 3' A UCAC C 5'	https://bibiserv.cebitec.uni-bielefeld.de/spool?id=bibiserv2_2025-01-16_100949_SiIGA&name=SGPL1::chr10:70873525-70873589(+)_Hsa-Mir-15-P1d_5p_28.png&tool=rnahybrid&contenttype=image/png
POLR2J3	chr7:102566581-102566996(-)	Hsa-Mir-15-P1d_5p	415	22	-26.8	undefined	195	target 5' C UCC U U A 3' ACAG CC CAGUGU CUGCU UGUU GG GUCACA GACGA miRNA 3' A U U C C 5'	https://bibiserv.cebitec.uni-bielefeld.de/spool?id=bibiserv2_2025-01-16_100949_SiIGA&name=POLR2J3::chr7:102566581-102566996(-)_Hsa-Mir-15-P1d_5p_195.png&tool=rnahybrid&contenttype=image/png
GGA3	chr17:75240108-75240341(-)	Hsa-Mir-15-P1d_5p	233	22	-23.6	undefined	67	target 5' C GG UA C 3' U GCUGCAGU GCUGU G UGGUGUCA CGACG miRNA 3' AU UU CA AC 5'	https://bibiserv.cebitec.uni-bielefeld.de/spool?id=bibiserv2_2025-01-16_100949_SiIGA&name=GGA3::chr17:75240108-75240341(-)_Hsa-Mir-15-P1d_5p_67.png&tool=rnahybrid&contenttype=image/png
ENSG00000284946	chr15:90981033-90981498(-)	Hsa-Mir-15-P1d_5p	465	22	-28.3	undefined	410	target 5' G U UC C 3' GC AGCC UGUGCUGCUG UG UUGG ACACGACGAC miRNA 3' A U UGUC 5'	https://bibiserv.cebitec.uni-bielefeld.de/spool?id=bibiserv2_2025-01-16_100949_SiIGA&name=ENSG00000284946::chr15:90981033-90981498(-)_Hsa-Mir-15-P1d_5p_410.png&tool=rnahybrid&contenttype=image/png
NECAP1	chr12:8091850-8092675(+)	Hsa-Mir-15-P1d_5p	825	22	-22.2	undefined	22	target 5' U G UG A CUUAUAGGAA U 3' UACGAG C A UG UGCUGCU AUGUUU G U AC ACGACGA miRNA 3' G UG C C 5'	https://bibiserv.cebitec.uni-bielefeld.de/spool?id=bibiserv2_2025-01-16_100949_SiIGA&name=NECAP1::chr12:8091850-8092675(+)_Hsa-Mir-15-P1d_5p_22.png&tool=rnahybrid&contenttype=image/png
ADAM9	chr8:39018918-39021642(+)	Hsa-Mir-15-P1d_5p	2724	22	-25.4	undefined	1263	target 5' G G UU A AGA G 3' GCGGA C GCAGUG GCUG UG UGUUU G UGUCAC CGAC AC miRNA 3' A G A G 5'	https://bibiserv.cebitec.uni-bielefeld.de/spool?id=bibiserv2_2025-01-16_100949_SiIGA&name=ADAM9::chr8:39018918-39021642(+)_Hsa-Mir-15-P1d_5p_1263.png&tool=rnahybrid&contenttype=image/png
DDX39A	chr19:14409447-14409535(-)	Hsa-Mir-15-P1d_5p	88	22	-27	undefined	5	target 5' G CCGCCAAG A 3' UGCGAGCCGC GCUGC AUGUUUGGUG CGACG miRNA 3' UCACA AC 5'	https://bibiserv.cebitec.uni-bielefeld.de/spool?id=bibiserv2_2025-01-16_100949_SiIGA&name=DDX39A::chr19:14409447-14409535(-)_Hsa-Mir-15-P1d_5p_5.png&tool=rnahybrid&contenttype=image/png
HAX1	chr1:154273598-154273773(+)	Hsa-Mir-15-P1d_5p	175	22	-22.4	undefined	60	target 5' A U GGA A G 3' GAGCC GCAG GU GCUG UUUGG UGUC CG CGAC miRNA 3' AUG ACA A 5'	https://bibiserv.cebitec.uni-bielefeld.de/spool?id=bibiserv2_2025-01-16_100949_SiIGA&name=HAX1::chr1:154273598-154273773(+)_Hsa-Mir-15-P1d_5p_60.png&tool=rnahybrid&contenttype=image/png
MAPK10	chr4:86098595-86101051(-)	Hsa-Mir-15-P1d_5p	2456	22	-25.5	undefined	2192	target 5' C UUU GCA A 3' ACCAC GUG CUGCUG UGGUG CAC GACGAC miRNA 3' AUGUU U AC 5'	https://bibiserv.cebitec.uni-bielefeld.de/spool?id=bibiserv2_2025-01-16_100949_SiIGA&name=MAPK10::chr4:86098595-86101051(-)_Hsa-Mir-15-P1d_5p_2192.png&tool=rnahybrid&contenttype=image/png
POLG	chr15:89318749-89318930(-)	Hsa-Mir-15-P1d_5p	181	22	-21.2	undefined	88	target 5' A G AA U C 3' GGGCCA AGUG GCU CU UUUGGU UCAC CGA GA miRNA 3' AUG G A C C 5'	https://bibiserv.cebitec.uni-bielefeld.de/spool?id=bibiserv2_2025-01-16_100949_SiIGA&name=POLG::chr15:89318749-89318930(-)_Hsa-Mir-15-P1d_5p_88.png&tool=rnahybrid&contenttype=image/png
MROH1	chr8:144260544-144260676(+)	Hsa-Mir-15-P1d_5p	132	22	-24.7	undefined	77	target 5' G U GGGCACAGCC AGGAGACGUA C 3' GCAGGCC GCAG UGUG UGCUG UGUUUGG UGUC ACAC ACGAC miRNA 3' A G 5'	https://bibiserv.cebitec.uni-bielefeld.de/spool?id=bibiserv2_2025-01-16_100949_SiIGA&name=MROH1::chr8:144260544-144260676(+)_Hsa-Mir-15-P1d_5p_77.png&tool=rnahybrid&contenttype=image/png
TYK2	chr19:10361836-10361955(-)	Hsa-Mir-15-P1d_5p	119	22	-21.9	undefined	41	target 5' A CUGCG GAGG A G 3' GGGCCGC AGUG GC GC UUUGGUG UCAC CG CG miRNA 3' AUG A A AC 5'	https://bibiserv.cebitec.uni-bielefeld.de/spool?id=bibiserv2_2025-01-16_100949_SiIGA&name=TYK2::chr19:10361836-10361955(-)_Hsa-Mir-15-P1d_5p_41.png&tool=rnahybrid&contenttype=image/png
MPV17	chr2:27313074-27313109(-)	Hsa-Mir-15-P1d_5p	35	22	-20.6	undefined	8	target 5' G GG UG A 3' AU GCC GGUG UG UGG UCAC miRNA 3' A UU UG ACGACGAC 5'	https://bibiserv.cebitec.uni-bielefeld.de/spool?id=bibiserv2_2025-01-16_100949_SiIGA&name=MPV17::chr2:27313074-27313109(-)_Hsa-Mir-15-P1d_5p_8.png&tool=rnahybrid&contenttype=image/png
UNC13D	chr17:75836634-75836693(-)	Hsa-Mir-15-P1d_5p	59	22	-20.7	undefined	5	target 5' A U CUCAUUC CUCC A 3' GC GGCCGC AG CUGCUG UG UUGGUG UC GACGAC miRNA 3' A U ACAC 5'	https://bibiserv.cebitec.uni-bielefeld.de/spool?id=bibiserv2_2025-01-16_100949_SiIGA&name=UNC13D::chr17:75836634-75836693(-)_Hsa-Mir-15-P1d_5p_5.png&tool=rnahybrid&contenttype=image/png
GABPA	chr21:25745209-25745354(+)	Hsa-Mir-15-P1d_5p	145	22	-24.5	undefined	94	target 5' A UCUUUGGA C 3' AGACUACAGUGU UGCU UUUGGUGUCACA ACGA miRNA 3' AUG CG C 5'	https://bibiserv.cebitec.uni-bielefeld.de/spool?id=bibiserv2_2025-01-16_100949_SiIGA&name=GABPA::chr21:25745209-25745354(+)_Hsa-Mir-15-P1d_5p_94.png&tool=rnahybrid&contenttype=image/png
ZNF283	chr19:43837052-43837179(+)	Hsa-Mir-15-P1d_5p	127	22	-20.5	undefined	101	target 5' A AACUUG CA G 3' GAACUAUAGU GUGU CUG UUUGGUGUCA CACG GAC miRNA 3' AUG AC 5'	https://bibiserv.cebitec.uni-bielefeld.de/spool?id=bibiserv2_2025-01-16_100949_SiIGA&name=ZNF283::chr19:43837052-43837179(+)_Hsa-Mir-15-P1d_5p_101.png&tool=rnahybrid&contenttype=image/png
ZNF468	chr19:52845178-52845296(-)	Hsa-Mir-15-P1d_5p	118	22	-21	undefined	20	target 5' G U G G CAUCUCCGCUCAC A 3' GC AAA UACAGU GUGU UGC UG UUU GUGUCA CACG ACG miRNA 3' A G AC 5'	https://bibiserv.cebitec.uni-bielefeld.de/spool?id=bibiserv2_2025-01-16_100949_SiIGA&name=ZNF468::chr19:52845178-52845296(-)_Hsa-Mir-15-P1d_5p_20.png&tool=rnahybrid&contenttype=image/png
GCSH	chr16:81084462-81084594(-)	Hsa-Mir-15-P1d_5p	132	22	-21.6	undefined	6	target 5' U UG U UUGGAA GAAA A 3' U G GCU AGUGU GCUGCU A U UGG UCACA CGACGA miRNA 3' UG U UG C 5'	https://bibiserv.cebitec.uni-bielefeld.de/spool?id=bibiserv2_2025-01-16_100949_SiIGA&name=GCSH::chr16:81084462-81084594(-)_Hsa-Mir-15-P1d_5p_6.png&tool=rnahybrid&contenttype=image/png
ANKS3	chr16:4714050-4714186(-)	Hsa-Mir-15-P1d_5p	136	22	-29.5	undefined	18	target 5' G G GA CACAGCCCGGA G 3' A AGACCACAGUG GC UGCUG U UUUGGUGUCAC CG ACGAC miRNA 3' A G A 5'	https://bibiserv.cebitec.uni-bielefeld.de/spool?id=bibiserv2_2025-01-16_100949_SiIGA&name=ANKS3::chr16:4714050-4714186(-)_Hsa-Mir-15-P1d_5p_18.png&tool=rnahybrid&contenttype=image/png
TICRR	chr15:89599323-89599475(+)	Hsa-Mir-15-P1d_5p	152	22	-23	undefined	53	target 5' G UGU GAGAAAUCA A 3' AC GGCCACAG UGUUGU UG UUGGUGUC ACGACG miRNA 3' A U AC AC 5'	https://bibiserv.cebitec.uni-bielefeld.de/spool?id=bibiserv2_2025-01-16_100949_SiIGA&name=TICRR::chr15:89599323-89599475(+)_Hsa-Mir-15-P1d_5p_53.png&tool=rnahybrid&contenttype=image/png
APBA2	chr15:29053844-29054835(+)	Hsa-Mir-15-P1d_5p	991	22	-21.2	undefined	408	target 5' C CACACC G 3' CCACAGUG CUGU GGUGUCAC GACG miRNA 3' AUGUUU AC AC 5'	https://bibiserv.cebitec.uni-bielefeld.de/spool?id=bibiserv2_2025-01-16_100949_SiIGA&name=APBA2::chr15:29053844-29054835(+)_Hsa-Mir-15-P1d_5p_408.png&tool=rnahybrid&contenttype=image/png
CHRNA7	chr15:32111789-32111899(+)	Hsa-Mir-15-P1d_5p	110	22	-21.4	undefined	6	target 5' G UAUUUAC GAA G 3' ACAGAUCAC AGUG UGU UGUUUGGUG UCAC ACG miRNA 3' A ACG AC 5'	https://bibiserv.cebitec.uni-bielefeld.de/spool?id=bibiserv2_2025-01-16_100949_SiIGA&name=CHRNA7::chr15:32111789-32111899(+)_Hsa-Mir-15-P1d_5p_6.png&tool=rnahybrid&contenttype=image/png
ARID4A	chr14:58347019-58347117(+)	Hsa-Mir-15-P1d_5p	98	22	-21.6	undefined	2	target 5' U G G A 3' U AUAGU GUGCUGU G UGUCA CACGACG miRNA 3' AUGUUU G AC 5'	https://bibiserv.cebitec.uni-bielefeld.de/spool?id=bibiserv2_2025-01-16_100949_SiIGA&name=ARID4A::chr14:58347019-58347117(+)_Hsa-Mir-15-P1d_5p_2.png&tool=rnahybrid&contenttype=image/png
MLH3	chr14:75039910-75040015(-)	Hsa-Mir-15-P1d_5p	105	22	-23.3	undefined	9	target 5' U UG AA CAG A 3' GA U GCAGUG GC GCUG UU G UGUCAC CG CGAC miRNA 3' AUG UG A A 5'	https://bibiserv.cebitec.uni-bielefeld.de/spool?id=bibiserv2_2025-01-16_100949_SiIGA&name=MLH3::chr14:75039910-75040015(-)_Hsa-Mir-15-P1d_5p_9.png&tool=rnahybrid&contenttype=image/png
INTS3	chr1:153761019-153761109(+)	Hsa-Mir-15-P1d_5p	90	22	-21.9	undefined	15	target 5' G UCU U A G 3' GC ACC CAG CUGCUG UG UGG GUC GACGAC miRNA 3' A UU U ACAC 5'	https://bibiserv.cebitec.uni-bielefeld.de/spool?id=bibiserv2_2025-01-16_100949_SiIGA&name=INTS3::chr1:153761019-153761109(+)_Hsa-Mir-15-P1d_5p_15.png&tool=rnahybrid&contenttype=image/png
MMS19	chr10:97468965-97469104(-)	Hsa-Mir-15-P1d_5p	139	22	-22.4	undefined	6	target 5' C G A A G G G 3' CAGAC GC AGUG GC G UG GUUUG UG UCAC CG C AC miRNA 3' AU G A A G 5'	https://bibiserv.cebitec.uni-bielefeld.de/spool?id=bibiserv2_2025-01-16_100949_SiIGA&name=MMS19::chr10:97468965-97469104(-)_Hsa-Mir-15-P1d_5p_6.png&tool=rnahybrid&contenttype=image/png
ENSG00000290830	chr7:102366017-102366076(+)	Hsa-Mir-15-P1d_5p	59	22	-24.9	undefined	3	target 5' C C CU A 3' UAU AGCCACAGU CUGC AUG UUGGUGUCA GACG miRNA 3' U CAC AC 5'	https://bibiserv.cebitec.uni-bielefeld.de/spool?id=bibiserv2_2025-01-16_100949_SiIGA&name=ENSG00000290830::chr7:102366017-102366076(+)_Hsa-Mir-15-P1d_5p_3.png&tool=rnahybrid&contenttype=image/png
CARD8	chr19:48218870-48219012(-)	Hsa-Mir-15-P1d_5p	142	22	-20.2	undefined	104	target 5' G UGG UU GGAUA A 3' ACA GACU GGUGUG CUG UGU UUGG UCACAC GAC miRNA 3' A UG GAC 5'	https://bibiserv.cebitec.uni-bielefeld.de/spool?id=bibiserv2_2025-01-16_100949_SiIGA&name=CARD8::chr19:48218870-48219012(-)_Hsa-Mir-15-P1d_5p_104.png&tool=rnahybrid&contenttype=image/png
HIP1	chr7:75559731-75559915(-)	Hsa-Mir-15-P1d_5p	184	22	-27	undefined	1	target 5' G GU A 3' AGCCA CGG UGUGCUGC UUGGU GUC ACACGACG miRNA 3' AUGU AC 5'	https://bibiserv.cebitec.uni-bielefeld.de/spool?id=bibiserv2_2025-01-16_100949_SiIGA&name=HIP1::chr7:75559731-75559915(-)_Hsa-Mir-15-P1d_5p_1.png&tool=rnahybrid&contenttype=image/png
LAMB1	chr7:107939988-107940358(-)	Hsa-Mir-15-P1d_5p	370	22	-30.2	undefined	50	target 5' C GU G 3' ACGGGCCA GUGU CUGC UGUUUGGU CACA GACG miRNA 3' A GU C AC 5'	https://bibiserv.cebitec.uni-bielefeld.de/spool?id=bibiserv2_2025-01-16_100949_SiIGA&name=LAMB1::chr7:107939988-107940358(-)_Hsa-Mir-15-P1d_5p_50.png&tool=rnahybrid&contenttype=image/png
PABPC1L	chr20:44938673-44938748(+)	Hsa-Mir-15-P1d_5p	75	22	-27.8	undefined	4	target 5' G G GU GCC A 3' ACGAG CA G GUGCUGC UGUUU GU C CACGACG miRNA 3' A G GU A AC 5'	https://bibiserv.cebitec.uni-bielefeld.de/spool?id=bibiserv2_2025-01-16_100949_SiIGA&name=PABPC1L::chr20:44938673-44938748(+)_Hsa-Mir-15-P1d_5p_4.png&tool=rnahybrid&contenttype=image/png
TARBP1	chr1:234427316-234427388(-)	Hsa-Mir-15-P1d_5p	72	22	-21	undefined	30	target 5' A UU ACAUGAC G A 3' AAACC GG UGUGC GC UUUGG UC ACACG CG miRNA 3' AUG UG A AC 5'	https://bibiserv.cebitec.uni-bielefeld.de/spool?id=bibiserv2_2025-01-16_100949_SiIGA&name=TARBP1::chr1:234427316-234427388(-)_Hsa-Mir-15-P1d_5p_30.png&tool=rnahybrid&contenttype=image/png
IFT56	chr7:139187405-139187539(+)	Hsa-Mir-15-P1d_5p	134	22	-20.3	undefined	76	target 5' G G C G 3' GCAA ACGG GUGC UGU UGUU UGUC CACG ACG miRNA 3' A UGG A AC 5'	https://bibiserv.cebitec.uni-bielefeld.de/spool?id=bibiserv2_2025-01-16_100949_SiIGA&name=IFT56::chr7:139187405-139187539(+)_Hsa-Mir-15-P1d_5p_76.png&tool=rnahybrid&contenttype=image/png
FANCB	chrX:14844855-14845286(-)	Hsa-Mir-15-P1d_5p	431	22	-22.7	undefined	204	target 5' A C CUAAGAAAG ACAGAUAAUUAC U 3' ACA CCAU AGUGUGU UGCUG UGU GGUG UCACACG ACGAC miRNA 3' A UU 5'	https://bibiserv.cebitec.uni-bielefeld.de/spool?id=bibiserv2_2025-01-16_100949_SiIGA&name=FANCB::chrX:14844855-14845286(-)_Hsa-Mir-15-P1d_5p_204.png&tool=rnahybrid&contenttype=image/png
BCL2L13	chr22:17688985-17689142(+)	Hsa-Mir-15-P1d_5p	157	22	-20.1	undefined	15	target 5' G UUU UCACACUUCUC UCAGCC C 3' GC GACCG CAGUGU CUGC UG UUGGU GUCACA GACG miRNA 3' A U C AC 5'	https://bibiserv.cebitec.uni-bielefeld.de/spool?id=bibiserv2_2025-01-16_100949_SiIGA&name=BCL2L13::chr22:17688985-17689142(+)_Hsa-Mir-15-P1d_5p_15.png&tool=rnahybrid&contenttype=image/png
GZF1	chr20:23369583-23369741(+)	Hsa-Mir-15-P1d_5p	158	22	-23.5	undefined	87	target 5' G G UCA AA G 3' A AGGCCAU UGUGC UGC U UUUGGUG ACACG ACG miRNA 3' A G UC AC 5'	https://bibiserv.cebitec.uni-bielefeld.de/spool?id=bibiserv2_2025-01-16_100949_SiIGA&name=GZF1::chr20:23369583-23369741(+)_Hsa-Mir-15-P1d_5p_87.png&tool=rnahybrid&contenttype=image/png
MED12	chrX:71134356-71134466(+)	Hsa-Mir-15-P1d_5p	110	22	-29.5	undefined	38	target 5' A A GGCCA C 3' GCAGACCACGG GUG UGCU UGUUUGGUGUC CAC ACGA miRNA 3' A A G C 5'	https://bibiserv.cebitec.uni-bielefeld.de/spool?id=bibiserv2_2025-01-16_100949_SiIGA&name=MED12::chrX:71134356-71134466(+)_Hsa-Mir-15-P1d_5p_38.png&tool=rnahybrid&contenttype=image/png
ZC3H4	chr19:47069091-47069343(-)	Hsa-Mir-15-P1d_5p	252	22	-21.3	undefined	1	target 5' A GCACUACGAAGA C 3' GGACUACGG GCUGC UUUGGUGUC CGACG miRNA 3' AUG ACA AC 5'	https://bibiserv.cebitec.uni-bielefeld.de/spool?id=bibiserv2_2025-01-16_100949_SiIGA&name=ZC3H4::chr19:47069091-47069343(-)_Hsa-Mir-15-P1d_5p_1.png&tool=rnahybrid&contenttype=image/png
PRKCI	chr3:170267914-170268000(+)	Hsa-Mir-15-P1d_5p	86	22	-22.1	undefined	5	target 5' C CU AG ACGCC G 3' AU ACCGUAG GUGC GCUG UG UGGUGUC CACG CGAC miRNA 3' A UU A A 5'	https://bibiserv.cebitec.uni-bielefeld.de/spool?id=bibiserv2_2025-01-16_100949_SiIGA&name=PRKCI::chr3:170267914-170268000(+)_Hsa-Mir-15-P1d_5p_5.png&tool=rnahybrid&contenttype=image/png
RAB11FIP2	chr10:118033981-118034041(-)	Hsa-Mir-15-P1d_5p	60	22	-21.1	undefined	8	target 5' U U CCU A A 3' UGC GACC GCAGU GCUG AUG UUGG UGUCA CGAC miRNA 3' U CA GAC 5'	https://bibiserv.cebitec.uni-bielefeld.de/spool?id=bibiserv2_2025-01-16_100949_SiIGA&name=RAB11FIP2::chr10:118033981-118034041(-)_Hsa-Mir-15-P1d_5p_8.png&tool=rnahybrid&contenttype=image/png
MVK	chr12:109590682-109590861(+)	Hsa-Mir-15-P1d_5p	179	22	-22.8	undefined	132	target 5' C U G CCCU G G 3' GCAA ACCA GG UGU GCUG UGUU UGGU UC ACG CGAC miRNA 3' A G AC A 5'	https://bibiserv.cebitec.uni-bielefeld.de/spool?id=bibiserv2_2025-01-16_100949_SiIGA&name=MVK::chr12:109590682-109590861(+)_Hsa-Mir-15-P1d_5p_132.png&tool=rnahybrid&contenttype=image/png
MLH3	chr14:75039910-75040024(-)	Hsa-Mir-15-P1d_5p	114	22	-23.3	undefined	18	target 5' U UG AA CAG A 3' GA U GCAGUG GC GCUG UU G UGUCAC CG CGAC miRNA 3' AUG UG A A 5'	https://bibiserv.cebitec.uni-bielefeld.de/spool?id=bibiserv2_2025-01-16_100949_SiIGA&name=MLH3::chr14:75039910-75040024(-)_Hsa-Mir-15-P1d_5p_18.png&tool=rnahybrid&contenttype=image/png
MMS19	chr10:97468965-97469126(-)	Hsa-Mir-15-P1d_5p	161	22	-22.4	undefined	28	target 5' C G A A G G G 3' CAGAC GC AGUG GC G UG GUUUG UG UCAC CG C AC miRNA 3' AU G A A G 5'	https://bibiserv.cebitec.uni-bielefeld.de/spool?id=bibiserv2_2025-01-16_100949_SiIGA&name=MMS19::chr10:97468965-97469126(-)_Hsa-Mir-15-P1d_5p_28.png&tool=rnahybrid&contenttype=image/png
POLR2J3	chr7:102566581-102566996(-)	Hsa-Mir-15-P2a_5p	415	22	-20.7	undefined	192	target 5' C A CCCCUCA UC G 3' CGC CAGU GUGU UGCUA GCG GUUA CACG ACGAU miRNA 3' UAAAUG 5'	https://bibiserv.cebitec.uni-bielefeld.de/spool?id=bibiserv2_2025-01-16_100949_SiIGA&name=POLR2J3::chr7:102566581-102566996(-)_Hsa-Mir-15-P2a_5p_192.png&tool=rnahybrid&contenttype=image/png
ENSG00000284946	chr15:90981033-90981498(-)	Hsa-Mir-15-P2a_5p	465	22	-24.6	undefined	410	target 5' G CCUC C 3' GCUAG UGUGCUGCUG CGGUU GCACGACGAU miRNA 3' G AUAAAU 5'	https://bibiserv.cebitec.uni-bielefeld.de/spool?id=bibiserv2_2025-01-16_100949_SiIGA&name=ENSG00000284946::chr15:90981033-90981498(-)_Hsa-Mir-15-P2a_5p_410.png&tool=rnahybrid&contenttype=image/png
NECAP1	chr12:8091850-8092675(+)	Hsa-Mir-15-P2a_5p	825	22	-26.9	undefined	373	target 5' A CACUUG UG A U 3' GCC AUUU GUGC GCUG CGG UAAA CACG CGAU miRNA 3' G UUA UG A 5'	https://bibiserv.cebitec.uni-bielefeld.de/spool?id=bibiserv2_2025-01-16_100949_SiIGA&name=NECAP1::chr12:8091850-8092675(+)_Hsa-Mir-15-P2a_5p_373.png&tool=rnahybrid&contenttype=image/png
ADAM9	chr8:39018918-39021642(+)	Hsa-Mir-15-P2a_5p	2724	22	-20.8	undefined	2561	target 5' U G UAG G 3' CGCC AUGUU GC GCUG GCGG UAUAA UG CGAC miRNA 3' U A CA GAU 5'	https://bibiserv.cebitec.uni-bielefeld.de/spool?id=bibiserv2_2025-01-16_100949_SiIGA&name=ADAM9::chr8:39018918-39021642(+)_Hsa-Mir-15-P2a_5p_2561.png&tool=rnahybrid&contenttype=image/png
DDX39A	chr19:14409447-14409535(-)	Hsa-Mir-15-P2a_5p	88	22	-21.9	undefined	16	target 5' C G A 3' CGCCAA GCUGC GCGGUU CGACG miRNA 3' AUAAAUGCA AU 5'	https://bibiserv.cebitec.uni-bielefeld.de/spool?id=bibiserv2_2025-01-16_100949_SiIGA&name=DDX39A::chr19:14409447-14409535(-)_Hsa-Mir-15-P2a_5p_16.png&tool=rnahybrid&contenttype=image/png
MAPK10	chr4:86098595-86101051(-)	Hsa-Mir-15-P2a_5p	2456	22	-21.9	undefined	1454	target 5' U UAGCACCCUG C 3' GCC GUGCUGC CGG CACGACG miRNA 3' G UUAUAAAUG AU 5'	https://bibiserv.cebitec.uni-bielefeld.de/spool?id=bibiserv2_2025-01-16_100949_SiIGA&name=MAPK10::chr4:86098595-86101051(-)_Hsa-Mir-15-P2a_5p_1454.png&tool=rnahybrid&contenttype=image/png
MROH1	chr8:144260544-144260676(+)	Hsa-Mir-15-P2a_5p	132	22	-23.6	undefined	96	target 5' A U AGGAG AU A 3' GCC GUG ACGU GCUGC CGG UAU UGCA CGACG miRNA 3' G U AAA AU 5'	https://bibiserv.cebitec.uni-bielefeld.de/spool?id=bibiserv2_2025-01-16_100949_SiIGA&name=MROH1::chr8:144260544-144260676(+)_Hsa-Mir-15-P2a_5p_96.png&tool=rnahybrid&contenttype=image/png
ENSG00000288695	chr4:55364073-55364271(+)	Hsa-Mir-15-P2a_5p	198	22	-27.5	undefined	31	target 5' U C G A 3' GCUAGUAUUU UGU GCUGC CGGUUAUAAA GCA CGACG miRNA 3' G U AU 5'	https://bibiserv.cebitec.uni-bielefeld.de/spool?id=bibiserv2_2025-01-16_100949_SiIGA&name=ENSG00000288695::chr4:55364073-55364271(+)_Hsa-Mir-15-P2a_5p_31.png&tool=rnahybrid&contenttype=image/png
HIP1	chr7:75559731-75559915(-)	Hsa-Mir-15-P2a_5p	184	22	-26.3	undefined	1	target 5' A CGGGU A 3' GCCAG UGUGCUGC CGGUU GCACGACG miRNA 3' G AUAAAU AU 5'	https://bibiserv.cebitec.uni-bielefeld.de/spool?id=bibiserv2_2025-01-16_100949_SiIGA&name=HIP1::chr7:75559731-75559915(-)_Hsa-Mir-15-P2a_5p_1.png&tool=rnahybrid&contenttype=image/png
LAMB1	chr7:107939988-107940358(-)	Hsa-Mir-15-P2a_5p	370	22	-24.8	undefined	54	target 5' G GUC UGAG G A 3' GCCAGUGU UGCGU G UGUUG CGGUUAUA AUGCA C ACGAU miRNA 3' G A G 5'	https://bibiserv.cebitec.uni-bielefeld.de/spool?id=bibiserv2_2025-01-16_100949_SiIGA&name=LAMB1::chr7:107939988-107940358(-)_Hsa-Mir-15-P2a_5p_54.png&tool=rnahybrid&contenttype=image/png
PABPC1L	chr20:44938673-44938748(+)	Hsa-Mir-15-P2a_5p	75	22	-26.1	undefined	8	target 5' A G GC A 3' G CAGUG CGUGCUGC C GUUAU GCACGACG miRNA 3' G G AAAU AU 5'	https://bibiserv.cebitec.uni-bielefeld.de/spool?id=bibiserv2_2025-01-16_100949_SiIGA&name=PABPC1L::chr20:44938673-44938748(+)_Hsa-Mir-15-P2a_5p_8.png&tool=rnahybrid&contenttype=image/png
IFT56	chr7:139187405-139187539(+)	Hsa-Mir-15-P2a_5p	134	22	-21	undefined	4	target 5' G UAUU C 3' GCCAGU UUUAC CUGC CGGUUA AAAUG GACG miRNA 3' G U CAC AU 5'	https://bibiserv.cebitec.uni-bielefeld.de/spool?id=bibiserv2_2025-01-16_100949_SiIGA&name=IFT56::chr7:139187405-139187539(+)_Hsa-Mir-15-P2a_5p_4.png&tool=rnahybrid&contenttype=image/png
FIG4	chr6:109716444-109716568(+)	Hsa-Mir-15-P2a_5p	124	22	-21.2	undefined	108	target 5' A UG G 3' GCU UU GUGUUGU CGG AA CACGACG miRNA 3' G UUAUA UG AU 5'	https://bibiserv.cebitec.uni-bielefeld.de/spool?id=bibiserv2_2025-01-16_100949_SiIGA&name=FIG4::chr6:109716444-109716568(+)_Hsa-Mir-15-P2a_5p_108.png&tool=rnahybrid&contenttype=image/png
FANCB	chrX:14844855-14845286(-)	Hsa-Mir-15-P2a_5p	431	22	-20.6	undefined	226	target 5' U ACA A A 3' GU GAUA UUAC UGCUGU CG UUAU AAUG ACGACG miRNA 3' G G A C AU 5'	https://bibiserv.cebitec.uni-bielefeld.de/spool?id=bibiserv2_2025-01-16_100949_SiIGA&name=FANCB::chrX:14844855-14845286(-)_Hsa-Mir-15-P2a_5p_226.png&tool=rnahybrid&contenttype=image/png
GZF1	chr20:23369583-23369741(+)	Hsa-Mir-15-P2a_5p	158	22	-23.3	undefined	91	target 5' G UUC GCAA G 3' GCCA AUGU UGCGUGC CGGU UAUA AUGCACG miRNA 3' G A ACGAU 5'	https://bibiserv.cebitec.uni-bielefeld.de/spool?id=bibiserv2_2025-01-16_100949_SiIGA&name=GZF1::chr20:23369583-23369741(+)_Hsa-Mir-15-P2a_5p_91.png&tool=rnahybrid&contenttype=image/png
ZC3H4	chr19:47069091-47069343(-)	Hsa-Mir-15-P2a_5p	252	22	-20.4	undefined	118	target 5' G CCCUG UUC C 3' CGCCGGUGU AC CUGC GCGGUUAUA UG GACG miRNA 3' AA CAC AU 5'	https://bibiserv.cebitec.uni-bielefeld.de/spool?id=bibiserv2_2025-01-16_100949_SiIGA&name=ZC3H4::chr19:47069091-47069343(-)_Hsa-Mir-15-P2a_5p_118.png&tool=rnahybrid&contenttype=image/png
MVK	chr12:109590682-109590861(+)	Hsa-Mir-15-P2a_5p	179	22	-23	undefined	143	target 5' G CU GGCUG CAGAAACAG C 3' GCC UGU GCGU GCUGCU CGG AUA UGCA CGACGA miRNA 3' G UU AA U 5'	https://bibiserv.cebitec.uni-bielefeld.de/spool?id=bibiserv2_2025-01-16_100949_SiIGA&name=MVK::chr12:109590682-109590861(+)_Hsa-Mir-15-P2a_5p_143.png&tool=rnahybrid&contenttype=image/png
POLR2J3	chr7:102566581-102566996(-)	Hsa-Mir-15-P2b_5p	415	23	-21.3	undefined	192	target 5' C A CCCCUCA UC G 3' CGC CAGU GUGU UGCUA GCG GUUA CACG ACGAU miRNA 3' U UAAAUG 5'	https://bibiserv.cebitec.uni-bielefeld.de/spool?id=bibiserv2_2025-01-16_100949_SiIGA&name=POLR2J3::chr7:102566581-102566996(-)_Hsa-Mir-15-P2b_5p_192.png&tool=rnahybrid&contenttype=image/png
GGA3	chr17:75240108-75240341(-)	Hsa-Mir-15-P2b_5p	233	23	-22.1	undefined	54	target 5' A UGUCUCCUGG A 3' GCGUCA GCUGC UGCGGU CGACG miRNA 3' UAUAAAUGCA AU 5'	https://bibiserv.cebitec.uni-bielefeld.de/spool?id=bibiserv2_2025-01-16_100949_SiIGA&name=GGA3::chr17:75240108-75240341(-)_Hsa-Mir-15-P2b_5p_54.png&tool=rnahybrid&contenttype=image/png
ENSG00000284946	chr15:90981033-90981498(-)	Hsa-Mir-15-P2b_5p	465	23	-24.6	undefined	410	target 5' G CCUC C 3' GCUAG UGUGCUGCUG CGGUU GCACGACGAU miRNA 3' UG AUAAAU 5'	https://bibiserv.cebitec.uni-bielefeld.de/spool?id=bibiserv2_2025-01-16_100949_SiIGA&name=ENSG00000284946::chr15:90981033-90981498(-)_Hsa-Mir-15-P2b_5p_410.png&tool=rnahybrid&contenttype=image/png
NECAP1	chr12:8091850-8092675(+)	Hsa-Mir-15-P2b_5p	825	23	-26.9	undefined	373	target 5' A CACUUG UG A U 3' GCC AUUU GUGC GCUG CGG UAAA CACG CGAU miRNA 3' UG UUA UG A 5'	https://bibiserv.cebitec.uni-bielefeld.de/spool?id=bibiserv2_2025-01-16_100949_SiIGA&name=NECAP1::chr12:8091850-8092675(+)_Hsa-Mir-15-P2b_5p_373.png&tool=rnahybrid&contenttype=image/png
ADAM9	chr8:39018918-39021642(+)	Hsa-Mir-15-P2b_5p	2724	23	-21.4	undefined	2561	target 5' U G UAG G 3' CGCC AUGUU GC GCUG GCGG UAUAA UG CGAC miRNA 3' U U A CA GAU 5'	https://bibiserv.cebitec.uni-bielefeld.de/spool?id=bibiserv2_2025-01-16_100949_SiIGA&name=ADAM9::chr8:39018918-39021642(+)_Hsa-Mir-15-P2b_5p_2561.png&tool=rnahybrid&contenttype=image/png
DDX39A	chr19:14409447-14409535(-)	Hsa-Mir-15-P2b_5p	88	23	-22.5	undefined	16	target 5' C G A 3' CGCCAA GCUGC GCGGUU CGACG miRNA 3' U AUAAAUGCA AU 5'	https://bibiserv.cebitec.uni-bielefeld.de/spool?id=bibiserv2_2025-01-16_100949_SiIGA&name=DDX39A::chr19:14409447-14409535(-)_Hsa-Mir-15-P2b_5p_16.png&tool=rnahybrid&contenttype=image/png
MAPK10	chr4:86098595-86101051(-)	Hsa-Mir-15-P2b_5p	2456	23	-22.3	undefined	1453	target 5' C UAGCACCCUG C 3' UGCC GUGCUGC GCGG CACGACG miRNA 3' U UUAUAAAUG AU 5'	https://bibiserv.cebitec.uni-bielefeld.de/spool?id=bibiserv2_2025-01-16_100949_SiIGA&name=MAPK10::chr4:86098595-86101051(-)_Hsa-Mir-15-P2b_5p_1453.png&tool=rnahybrid&contenttype=image/png
MROH1	chr8:144260544-144260676(+)	Hsa-Mir-15-P2b_5p	132	23	-23.6	undefined	96	target 5' A U AGGAG AU A 3' GCC GUG ACGU GCUGC CGG UAU UGCA CGACG miRNA 3' UG U AAA AU 5'	https://bibiserv.cebitec.uni-bielefeld.de/spool?id=bibiserv2_2025-01-16_100949_SiIGA&name=MROH1::chr8:144260544-144260676(+)_Hsa-Mir-15-P2b_5p_96.png&tool=rnahybrid&contenttype=image/png
GABPA	chr21:25745209-25745354(+)	Hsa-Mir-15-P2b_5p	145	23	-21.3	undefined	19	target 5' C CUGA AA C 3' GCGCCAG AUGUGU GC UGCGGUU UGCACG CG miRNA 3' AUAAA A AU 5'	https://bibiserv.cebitec.uni-bielefeld.de/spool?id=bibiserv2_2025-01-16_100949_SiIGA&name=GABPA::chr21:25745209-25745354(+)_Hsa-Mir-15-P2b_5p_19.png&tool=rnahybrid&contenttype=image/png
GCSH	chr16:81084462-81084594(-)	Hsa-Mir-15-P2b_5p	132	23	-20.2	undefined	10	target 5' G UUGGAA GAAA G 3' UGCU AGUGU GCUGCUA GCGG UUAUA CGACGAU miRNA 3' U AAUGCA 5'	https://bibiserv.cebitec.uni-bielefeld.de/spool?id=bibiserv2_2025-01-16_100949_SiIGA&name=GCSH::chr16:81084462-81084594(-)_Hsa-Mir-15-P2b_5p_10.png&tool=rnahybrid&contenttype=image/png
TICRR	chr15:89599323-89599475(+)	Hsa-Mir-15-P2b_5p	152	23	-20.2	undefined	21	target 5' C UC A AAAAUUACCAAAAGA G 3' UGCUA AUAU UACGUG CUGU GCGGU UAUA AUGCAC GACG miRNA 3' U A AU 5'	https://bibiserv.cebitec.uni-bielefeld.de/spool?id=bibiserv2_2025-01-16_100949_SiIGA&name=TICRR::chr15:89599323-89599475(+)_Hsa-Mir-15-P2b_5p_21.png&tool=rnahybrid&contenttype=image/png
APBA2	chr15:29053844-29054835(+)	Hsa-Mir-15-P2b_5p	991	23	-21.6	undefined	770	target 5' A AG CA CCCGA A 3' GCGCCAGUG GC GC GC UGCGGUUAU UG CG CG miRNA 3' AAA CA A AU 5'	https://bibiserv.cebitec.uni-bielefeld.de/spool?id=bibiserv2_2025-01-16_100949_SiIGA&name=APBA2::chr15:29053844-29054835(+)_Hsa-Mir-15-P2b_5p_770.png&tool=rnahybrid&contenttype=image/png
ENSG00000288695	chr4:55364073-55364271(+)	Hsa-Mir-15-P2b_5p	198	23	-28	undefined	30	target 5' G C G A 3' UGCUAGUAUUU UGU GCUGC GCGGUUAUAAA GCA CGACG miRNA 3' U U AU 5'	https://bibiserv.cebitec.uni-bielefeld.de/spool?id=bibiserv2_2025-01-16_100949_SiIGA&name=ENSG00000288695::chr4:55364073-55364271(+)_Hsa-Mir-15-P2b_5p_30.png&tool=rnahybrid&contenttype=image/png
HIP1	chr7:75559731-75559915(-)	Hsa-Mir-15-P2b_5p	184	23	-26.3	undefined	1	target 5' A CGGGU A 3' GCCAG UGUGCUGC CGGUU GCACGACG miRNA 3' UG AUAAAU AU 5'	https://bibiserv.cebitec.uni-bielefeld.de/spool?id=bibiserv2_2025-01-16_100949_SiIGA&name=HIP1::chr7:75559731-75559915(-)_Hsa-Mir-15-P2b_5p_1.png&tool=rnahybrid&contenttype=image/png
LAMB1	chr7:107939988-107940358(-)	Hsa-Mir-15-P2b_5p	370	23	-24.8	undefined	54	target 5' G GUC UGAG G A 3' GCCAGUGU UGCGU G UGUUG CGGUUAUA AUGCA C ACGAU miRNA 3' UG A G 5'	https://bibiserv.cebitec.uni-bielefeld.de/spool?id=bibiserv2_2025-01-16_100949_SiIGA&name=LAMB1::chr7:107939988-107940358(-)_Hsa-Mir-15-P2b_5p_54.png&tool=rnahybrid&contenttype=image/png
PABPC1L	chr20:44938673-44938748(+)	Hsa-Mir-15-P2b_5p	75	23	-26.3	undefined	4	target 5' G AGG GC A 3' ACG CAGUG CGUGCUGC UGC GUUAU GCACGACG miRNA 3' G AAAU AU 5'	https://bibiserv.cebitec.uni-bielefeld.de/spool?id=bibiserv2_2025-01-16_100949_SiIGA&name=PABPC1L::chr20:44938673-44938748(+)_Hsa-Mir-15-P2b_5p_4.png&tool=rnahybrid&contenttype=image/png
IFT56	chr7:139187405-139187539(+)	Hsa-Mir-15-P2b_5p	134	23	-21	undefined	4	target 5' G UAUU C 3' GCCAGU UUUAC CUGC CGGUUA AAAUG GACG miRNA 3' UG U CAC AU 5'	https://bibiserv.cebitec.uni-bielefeld.de/spool?id=bibiserv2_2025-01-16_100949_SiIGA&name=IFT56::chr7:139187405-139187539(+)_Hsa-Mir-15-P2b_5p_4.png&tool=rnahybrid&contenttype=image/png
FIG4	chr6:109716444-109716568(+)	Hsa-Mir-15-P2b_5p	124	23	-21.2	undefined	99	target 5' A GUU C UG G 3' GCG UCAG UUU GUGUUGU UGC GGUU AAA CACGACG miRNA 3' AU UG AU 5'	https://bibiserv.cebitec.uni-bielefeld.de/spool?id=bibiserv2_2025-01-16_100949_SiIGA&name=FIG4::chr6:109716444-109716568(+)_Hsa-Mir-15-P2b_5p_99.png&tool=rnahybrid&contenttype=image/png
FANCB	chrX:14844855-14845286(-)	Hsa-Mir-15-P2b_5p	431	23	-21.1	undefined	225	target 5' G ACA A A 3' UGU GAUA UUAC UGCUGU GCG UUAU AAUG ACGACG miRNA 3' U G A C AU 5'	https://bibiserv.cebitec.uni-bielefeld.de/spool?id=bibiserv2_2025-01-16_100949_SiIGA&name=FANCB::chrX:14844855-14845286(-)_Hsa-Mir-15-P2b_5p_225.png&tool=rnahybrid&contenttype=image/png
GZF1	chr20:23369583-23369741(+)	Hsa-Mir-15-P2b_5p	158	23	-23.3	undefined	91	target 5' G UUC GCAA G 3' GCCA AUGU UGCGUGC CGGU UAUA AUGCACG miRNA 3' UG A ACGAU 5'	https://bibiserv.cebitec.uni-bielefeld.de/spool?id=bibiserv2_2025-01-16_100949_SiIGA&name=GZF1::chr20:23369583-23369741(+)_Hsa-Mir-15-P2b_5p_91.png&tool=rnahybrid&contenttype=image/png
SNTB2	chr16:69260049-69260127(+)	Hsa-Mir-15-P2b_5p	78	23	-20.1	undefined	34	target 5' C CC A 3' ACGUUGAU UAC GCUGC UGCGGUUA AUG CGACG miRNA 3' UAA CA AU 5'	https://bibiserv.cebitec.uni-bielefeld.de/spool?id=bibiserv2_2025-01-16_100949_SiIGA&name=SNTB2::chr16:69260049-69260127(+)_Hsa-Mir-15-P2b_5p_34.png&tool=rnahybrid&contenttype=image/png
ZC3H4	chr19:47069091-47069343(-)	Hsa-Mir-15-P2b_5p	252	23	-23.1	undefined	117	target 5' G CCCUG UUC C 3' GCGCCGGUGU AC CUGC UGCGGUUAUA UG GACG miRNA 3' AA CAC AU 5'	https://bibiserv.cebitec.uni-bielefeld.de/spool?id=bibiserv2_2025-01-16_100949_SiIGA&name=ZC3H4::chr19:47069091-47069343(-)_Hsa-Mir-15-P2b_5p_117.png&tool=rnahybrid&contenttype=image/png
MVK	chr12:109590682-109590861(+)	Hsa-Mir-15-P2b_5p	179	23	-23	undefined	143	target 5' G CU GGCUG CAGAAACAG C 3' GCC UGU GCGU GCUGCU CGG AUA UGCA CGACGA miRNA 3' UG UU AA U 5'	https://bibiserv.cebitec.uni-bielefeld.de/spool?id=bibiserv2_2025-01-16_100949_SiIGA&name=MVK::chr12:109590682-109590861(+)_Hsa-Mir-15-P2b_5p_143.png&tool=rnahybrid&contenttype=image/png
TMX1	chr14:51245358-51245454(+)	Hsa-Mir-15-P2c_5p	96	23	-20.5	undefined	59	target 5' A CCU GC G AUCA G 3' GUAGG CUG UU G UGCUG CGUCU GAC GG C ACGAU miRNA 3' GA U AA G G 5'	https://bibiserv.cebitec.uni-bielefeld.de/spool?id=bibiserv2_2025-01-16_100949_SiIGA&name=TMX1::chr14:51245358-51245454(+)_Hsa-Mir-15-P2c_5p_59.png&tool=rnahybrid&contenttype=image/png
POLR2J3	chr7:102566581-102566996(-)	Hsa-Mir-15-P2c_5p	415	23	-23.1	undefined	185	target 5' U GU CC ACAG CUCAGUGUU G 3' UG GA GC UCCC CUGCUA AC CU UG AGGG GACGAU miRNA 3' G GU ACA C 5'	https://bibiserv.cebitec.uni-bielefeld.de/spool?id=bibiserv2_2025-01-16_100949_SiIGA&name=POLR2J3::chr7:102566581-102566996(-)_Hsa-Mir-15-P2c_5p_185.png&tool=rnahybrid&contenttype=image/png
GGA3	chr17:75240108-75240341(-)	Hsa-Mir-15-P2c_5p	233	23	-32.1	undefined	71	target 5' G UU CCU UCCAGAGCGUGCCA A 3' CUGCAG AGCUGU UCCC GCUGC GACGUC UUGACA AGGG CGACG miRNA 3' AU 5'	https://bibiserv.cebitec.uni-bielefeld.de/spool?id=bibiserv2_2025-01-16_100949_SiIGA&name=GGA3::chr17:75240108-75240341(-)_Hsa-Mir-15-P2c_5p_71.png&tool=rnahybrid&contenttype=image/png
ENSG00000284946	chr15:90981033-90981498(-)	Hsa-Mir-15-P2c_5p	465	23	-25.9	undefined	394	target 5' U AGGCUAGAGG AG CUGU C 3' UGCGGG GCU CCU GCUGCUG ACGUCU UGA GGG CGACGAU miRNA 3' G CAA 5'	https://bibiserv.cebitec.uni-bielefeld.de/spool?id=bibiserv2_2025-01-16_100949_SiIGA&name=ENSG00000284946::chr15:90981033-90981498(-)_Hsa-Mir-15-P2c_5p_394.png&tool=rnahybrid&contenttype=image/png
NECAP1	chr12:8091850-8092675(+)	Hsa-Mir-15-P2c_5p	825	23	-25.5	undefined	645	target 5' A AA CA U 3' GUGGAAUUG CCC GUUGUU CGUCUUGAC GGG CGACGA miRNA 3' GA AA U 5'	https://bibiserv.cebitec.uni-bielefeld.de/spool?id=bibiserv2_2025-01-16_100949_SiIGA&name=NECAP1::chr12:8091850-8092675(+)_Hsa-Mir-15-P2c_5p_645.png&tool=rnahybrid&contenttype=image/png
ADAM9	chr8:39018918-39021642(+)	Hsa-Mir-15-P2c_5p	2724	23	-26.6	undefined	1789	target 5' G U U AACCAA G U 3' UGC GA CUGU UCU GCUGUU ACG CU GACA AGG CGACGA miRNA 3' G U U G U 5'	https://bibiserv.cebitec.uni-bielefeld.de/spool?id=bibiserv2_2025-01-16_100949_SiIGA&name=ADAM9::chr8:39018918-39021642(+)_Hsa-Mir-15-P2c_5p_1789.png&tool=rnahybrid&contenttype=image/png
DDX39A	chr19:14409447-14409535(-)	Hsa-Mir-15-P2c_5p	88	23	-26.9	undefined	5	target 5' G CG CAAG C 3' UGC GAGC CCCGC GCUG ACG CUUG GGGCG CGAU miRNA 3' G U ACAA A 5'	https://bibiserv.cebitec.uni-bielefeld.de/spool?id=bibiserv2_2025-01-16_100949_SiIGA&name=DDX39A::chr19:14409447-14409535(-)_Hsa-Mir-15-P2c_5p_5.png&tool=rnahybrid&contenttype=image/png
HAX1	chr1:154273598-154273773(+)	Hsa-Mir-15-P2c_5p	175	23	-21.5	undefined	35	target 5' U GU GG G GGGUGAAAUAAAGAG AGGGAGUA G 3' CUG G UU GU CCUGC GCUG GAC C GA CA GGGCG CGAU miRNA 3' GU UU A A 5'	https://bibiserv.cebitec.uni-bielefeld.de/spool?id=bibiserv2_2025-01-16_100949_SiIGA&name=HAX1::chr1:154273598-154273773(+)_Hsa-Mir-15-P2c_5p_35.png&tool=rnahybrid&contenttype=image/png
TBC1D20	chr20:441689-441856(-)	Hsa-Mir-15-P2c_5p	167	23	-21.2	undefined	49	target 5' C G UAACUC G UUCUGGUCA U 3' CUG GGA ACUG CCUGUU GCU GAC UCU UGAC GGGCGA CGA miRNA 3' G AA U 5'	https://bibiserv.cebitec.uni-bielefeld.de/spool?id=bibiserv2_2025-01-16_100949_SiIGA&name=TBC1D20::chr20:441689-441856(-)_Hsa-Mir-15-P2c_5p_49.png&tool=rnahybrid&contenttype=image/png
MAPK10	chr4:86098595-86101051(-)	Hsa-Mir-15-P2c_5p	2456	23	-28	undefined	1502	target 5' A AAA U C 3' UGCAGAA CCUGC UGCU ACGUCUU GGGCG ACGA miRNA 3' G GACAA U 5'	https://bibiserv.cebitec.uni-bielefeld.de/spool?id=bibiserv2_2025-01-16_100949_SiIGA&name=MAPK10::chr4:86098595-86101051(-)_Hsa-Mir-15-P2c_5p_1502.png&tool=rnahybrid&contenttype=image/png
POLG	chr15:89318749-89318930(-)	Hsa-Mir-15-P2c_5p	181	23	-24.3	undefined	45	target 5' G A AG C G 3' GCAGGGC G CUC CUGU CGUCUUG C GGG GACG miRNA 3' GA A AA C AU 5'	https://bibiserv.cebitec.uni-bielefeld.de/spool?id=bibiserv2_2025-01-16_100949_SiIGA&name=POLG::chr15:89318749-89318930(-)_Hsa-Mir-15-P2c_5p_45.png&tool=rnahybrid&contenttype=image/png
LIG3	chr17:34991837-34991957(+)	Hsa-Mir-15-P2c_5p	120	23	-24.2	undefined	3	target 5' G G CC CAAACCA C 3' G GGAGCUG UCCGU UGC C UCUUGAC GGGCG ACG miRNA 3' GA G AA AU 5'	https://bibiserv.cebitec.uni-bielefeld.de/spool?id=bibiserv2_2025-01-16_100949_SiIGA&name=LIG3::chr17:34991837-34991957(+)_Hsa-Mir-15-P2c_5p_3.png&tool=rnahybrid&contenttype=image/png
MROH1	chr8:144260544-144260676(+)	Hsa-Mir-15-P2c_5p	132	23	-25.8	undefined	83	target 5' C GCACAGC GAGGAGACGUA A 3' CUGCAGGG CUGU UGCUGC GACGUCUU GACA GCGACG miRNA 3' AGG AU 5'	https://bibiserv.cebitec.uni-bielefeld.de/spool?id=bibiserv2_2025-01-16_100949_SiIGA&name=MROH1::chr8:144260544-144260676(+)_Hsa-Mir-15-P2c_5p_83.png&tool=rnahybrid&contenttype=image/png
TYK2	chr19:10361836-10361955(-)	Hsa-Mir-15-P2c_5p	119	23	-20.3	undefined	34	target 5' G AUG CG GAGUGGAGG A 3' UGU AGGGC CCUGC GC ACG UCUUG GGGCG CG miRNA 3' G ACAA A AU 5'	https://bibiserv.cebitec.uni-bielefeld.de/spool?id=bibiserv2_2025-01-16_100949_SiIGA&name=TYK2::chr19:10361836-10361955(-)_Hsa-Mir-15-P2c_5p_34.png&tool=rnahybrid&contenttype=image/png
GTF2IRD1	chr7:74555392-74555437(+)	Hsa-Mir-15-P2c_5p	45	23	-20.6	undefined	3	target 5' A CUCCUCACUU UCUC C C 3' CUGC GGCU UCCC CUGC GACG UUGA AGGG GACG miRNA 3' UC CA C AU 5'	https://bibiserv.cebitec.uni-bielefeld.de/spool?id=bibiserv2_2025-01-16_100949_SiIGA&name=GTF2IRD1::chr7:74555392-74555437(+)_Hsa-Mir-15-P2c_5p_3.png&tool=rnahybrid&contenttype=image/png
NBPF11	chr1:148109335-148109411(-)	Hsa-Mir-15-P2c_5p	76	23	-24.1	undefined	5	target 5' G A GAA G A 3' G CAGAG UGUUUCUGU UGC C GUCUU ACAAGGGCG ACG miRNA 3' GA G AU 5'	https://bibiserv.cebitec.uni-bielefeld.de/spool?id=bibiserv2_2025-01-16_100949_SiIGA&name=NBPF11::chr1:148109335-148109411(-)_Hsa-Mir-15-P2c_5p_5.png&tool=rnahybrid&contenttype=image/png
UNC13D	chr17:75836634-75836693(-)	Hsa-Mir-15-P2c_5p	59	23	-24.8	undefined	2	target 5' A G CUCAUUCAGCUCCC A 3' GGAGCUG CCGC UGCUG UCUUGAC GGCG ACGAU miRNA 3' GACG AAG 5'	https://bibiserv.cebitec.uni-bielefeld.de/spool?id=bibiserv2_2025-01-16_100949_SiIGA&name=UNC13D::chr17:75836634-75836693(-)_Hsa-Mir-15-P2c_5p_2.png&tool=rnahybrid&contenttype=image/png
GABPA	chr21:25745209-25745354(+)	Hsa-Mir-15-P2c_5p	145	23	-24.2	undefined	82	target 5' A U CAAGACUACAG UGGA C 3' CUGC AGAAC UGUUCUU UGCU GACG UCUUG ACAAGGG ACGA miRNA 3' CG U 5'	https://bibiserv.cebitec.uni-bielefeld.de/spool?id=bibiserv2_2025-01-16_100949_SiIGA&name=GABPA::chr21:25745209-25745354(+)_Hsa-Mir-15-P2c_5p_82.png&tool=rnahybrid&contenttype=image/png
ZNF283	chr19:43837052-43837179(+)	Hsa-Mir-15-P2c_5p	127	23	-22.5	undefined	47	target 5' A AUGC GA C 3' GUGGGA CUG CC CUGCU CGUCUU GAC GG GACGA miRNA 3' GA AAG C U 5'	https://bibiserv.cebitec.uni-bielefeld.de/spool?id=bibiserv2_2025-01-16_100949_SiIGA&name=ZNF283::chr19:43837052-43837179(+)_Hsa-Mir-15-P2c_5p_47.png&tool=rnahybrid&contenttype=image/png
ZNF468	chr19:52845178-52845296(-)	Hsa-Mir-15-P2c_5p	118	23	-23	undefined	1	target 5' A UUU U CA A 3' GU GG CUGU UCCCG GCUA CG CU GACA AGGGC CGAU miRNA 3' GA U U GA 5'	https://bibiserv.cebitec.uni-bielefeld.de/spool?id=bibiserv2_2025-01-16_100949_SiIGA&name=ZNF468::chr19:52845178-52845296(-)_Hsa-Mir-15-P2c_5p_1.png&tool=rnahybrid&contenttype=image/png
ZNF708	chr19:21310500-21310627(-)	Hsa-Mir-15-P2c_5p	127	23	-20	undefined	39	target 5' U G G GCAGUG GACACA A 3' CUG AGGA UG CCUG GC GAC UCUU AC GGGC CG miRNA 3' G G AA GA AU 5'	https://bibiserv.cebitec.uni-bielefeld.de/spool?id=bibiserv2_2025-01-16_100949_SiIGA&name=ZNF708::chr19:21310500-21310627(-)_Hsa-Mir-15-P2c_5p_39.png&tool=rnahybrid&contenttype=image/png
FBXL20	chr17:39285477-39285573(-)	Hsa-Mir-15-P2c_5p	96	23	-21.7	undefined	17	target 5' A A UU AAACUCAG A 3' GC AG CUGUUCC GC CG UC GACAAGG CG miRNA 3' GA UU GCGA AU 5'	https://bibiserv.cebitec.uni-bielefeld.de/spool?id=bibiserv2_2025-01-16_100949_SiIGA&name=FBXL20::chr17:39285477-39285573(-)_Hsa-Mir-15-P2c_5p_17.png&tool=rnahybrid&contenttype=image/png
GCSH	chr16:81084462-81084594(-)	Hsa-Mir-15-P2c_5p	132	23	-25.1	undefined	10	target 5' G UUU AG GAAA G 3' UGC GGAA UGU GCUGCUA ACG UCUU ACA CGACGAU miRNA 3' G G AGGG 5'	https://bibiserv.cebitec.uni-bielefeld.de/spool?id=bibiserv2_2025-01-16_100949_SiIGA&name=GCSH::chr16:81084462-81084594(-)_Hsa-Mir-15-P2c_5p_10.png&tool=rnahybrid&contenttype=image/png
ANKS3	chr16:4714050-4714186(-)	Hsa-Mir-15-P2c_5p	136	23	-26.9	undefined	28	target 5' A CACAG GA G 3' GUGGAGC CCCG UGCUG CGUCUUG GGGC ACGAU miRNA 3' GA ACAA G 5'	https://bibiserv.cebitec.uni-bielefeld.de/spool?id=bibiserv2_2025-01-16_100949_SiIGA&name=ANKS3::chr16:4714050-4714186(-)_Hsa-Mir-15-P2c_5p_28.png&tool=rnahybrid&contenttype=image/png
TICRR	chr15:89599323-89599475(+)	Hsa-Mir-15-P2c_5p	152	23	-20.6	undefined	9	target 5' A AGA U 3' CUG AGGA GCUGCUA GAC UCUU CGACGAU miRNA 3' G GACAAGGG 5'	https://bibiserv.cebitec.uni-bielefeld.de/spool?id=bibiserv2_2025-01-16_100949_SiIGA&name=TICRR::chr15:89599323-89599475(+)_Hsa-Mir-15-P2c_5p_9.png&tool=rnahybrid&contenttype=image/png
APBA2	chr15:29053844-29054835(+)	Hsa-Mir-15-P2c_5p	991	23	-26.8	undefined	173	target 5' G CU GCUG U G C 3' GC GGAGCUG CCC GC GC CG UCUUGAC GGG CG CG miRNA 3' GA AA A AU 5'	https://bibiserv.cebitec.uni-bielefeld.de/spool?id=bibiserv2_2025-01-16_100949_SiIGA&name=APBA2::chr15:29053844-29054835(+)_Hsa-Mir-15-P2c_5p_173.png&tool=rnahybrid&contenttype=image/png
CHRNA7	chr15:32111789-32111899(+)	Hsa-Mir-15-P2c_5p	110	23	-22.1	undefined	47	target 5' G GU AG UCGUU A AUG C 3' G GA ACUGU UCCC G GC C CU UGACA AGGG C CG miRNA 3' GA GU GA AU 5'	https://bibiserv.cebitec.uni-bielefeld.de/spool?id=bibiserv2_2025-01-16_100949_SiIGA&name=CHRNA7::chr15:32111789-32111899(+)_Hsa-Mir-15-P2c_5p_47.png&tool=rnahybrid&contenttype=image/png
ARID4A	chr14:58347019-58347117(+)	Hsa-Mir-15-P2c_5p	98	23	-20.7	undefined	23	target 5' A AAUUUAUAU CU GCAU AUUUUGAAUUCA U 3' GCA GGAC UG UCCU GCUGCU CGU CUUG AC AGGG CGACGA miRNA 3' GA A U 5'	https://bibiserv.cebitec.uni-bielefeld.de/spool?id=bibiserv2_2025-01-16_100949_SiIGA&name=ARID4A::chr14:58347019-58347117(+)_Hsa-Mir-15-P2c_5p_23.png&tool=rnahybrid&contenttype=image/png
INTS3	chr1:153761019-153761109(+)	Hsa-Mir-15-P2c_5p	90	23	-20.7	undefined	28	target 5' A U AUA CU UU C 3' CUGC GGGC UGU UC G GCU GACG CUUG ACA AG C CGA miRNA 3' U GG GA U 5'	https://bibiserv.cebitec.uni-bielefeld.de/spool?id=bibiserv2_2025-01-16_100949_SiIGA&name=INTS3::chr1:153761019-153761109(+)_Hsa-Mir-15-P2c_5p_28.png&tool=rnahybrid&contenttype=image/png
RNASET2	chr6:166948569-166948625(-)	Hsa-Mir-15-P2c_5p	56	23	-20.6	undefined	14	target 5' A ACCC G AUUA G 3' CUGUAGAG UCC G CUG GACGUCUU AGG C GAU miRNA 3' GACA G GAC 5'	https://bibiserv.cebitec.uni-bielefeld.de/spool?id=bibiserv2_2025-01-16_100949_SiIGA&name=RNASET2::chr6:166948569-166948625(-)_Hsa-Mir-15-P2c_5p_14.png&tool=rnahybrid&contenttype=image/png
MMS19	chr10:97468965-97469104(-)	Hsa-Mir-15-P2c_5p	139	23	-25.5	undefined	61	target 5' A UGU UCUG A 3' CUGCG UUG UCUCGC UGCUG GACGU GAC AGGGCG ACGAU miRNA 3' CUU A 5'	https://bibiserv.cebitec.uni-bielefeld.de/spool?id=bibiserv2_2025-01-16_100949_SiIGA&name=MMS19::chr10:97468965-97469104(-)_Hsa-Mir-15-P2c_5p_61.png&tool=rnahybrid&contenttype=image/png
ENSG00000288695	chr4:55364073-55364271(+)	Hsa-Mir-15-P2c_5p	198	23	-27.5	undefined	2	target 5' A G GCA U A 3' G GGAGCUG CUG CUGC C UCUUGAC GGC GACG miRNA 3' GA G AAG AU 5'	https://bibiserv.cebitec.uni-bielefeld.de/spool?id=bibiserv2_2025-01-16_100949_SiIGA&name=ENSG00000288695::chr4:55364073-55364271(+)_Hsa-Mir-15-P2c_5p_2.png&tool=rnahybrid&contenttype=image/png
FBXW4	chr10:101667885-101667980(-)	Hsa-Mir-15-P2c_5p	95	23	-21.9	undefined	52	target 5' A A CCGAGU G A U 3' CUG AGA CUG UCC UUGCUA GAC UCU GAC AGG GACGAU miRNA 3' G U A GC 5'	https://bibiserv.cebitec.uni-bielefeld.de/spool?id=bibiserv2_2025-01-16_100949_SiIGA&name=FBXW4::chr10:101667885-101667980(-)_Hsa-Mir-15-P2c_5p_52.png&tool=rnahybrid&contenttype=image/png
ALG3	chr3:184243790-184243996(-)	Hsa-Mir-15-P2c_5p	206	23	-31.3	undefined	4	target 5' G U CCC GA A 3' UGC GGGGCUG UUCCUGCUG G ACG UCUUGAC AAGGGCGAC U miRNA 3' G GA 5'	https://bibiserv.cebitec.uni-bielefeld.de/spool?id=bibiserv2_2025-01-16_100949_SiIGA&name=ALG3::chr3:184243790-184243996(-)_Hsa-Mir-15-P2c_5p_4.png&tool=rnahybrid&contenttype=image/png
IGF2BP3	chr7:23418775-23418824(-)	Hsa-Mir-15-P2c_5p	49	23	-20.3	undefined	10	target 5' A U U GAAAUA C 3' CU CAGA AC UCCCGC GA GUCU UG AGGGCG miRNA 3' C ACA ACGAU 5'	https://bibiserv.cebitec.uni-bielefeld.de/spool?id=bibiserv2_2025-01-16_100949_SiIGA&name=IGF2BP3::chr7:23418775-23418824(-)_Hsa-Mir-15-P2c_5p_10.png&tool=rnahybrid&contenttype=image/png
MTF2	chr1:93129277-93129448(+)	Hsa-Mir-15-P2c_5p	171	23	-26.2	undefined	47	target 5' U UCG C G 3' UGC GAAU UGUUCCU CUGU ACG CUUG ACAAGGG GACG miRNA 3' G U C AU 5'	https://bibiserv.cebitec.uni-bielefeld.de/spool?id=bibiserv2_2025-01-16_100949_SiIGA&name=MTF2::chr1:93129277-93129448(+)_Hsa-Mir-15-P2c_5p_47.png&tool=rnahybrid&contenttype=image/png
HIP1	chr7:75559731-75559915(-)	Hsa-Mir-15-P2c_5p	184	23	-29.9	undefined	72	target 5' C CAGCAGGCGGCCGAC GAAU GG A 3' CUGCGG GACUGU UCCUGC GC GACGUC UUGACA AGGGCG CG miRNA 3' A AU 5'	https://bibiserv.cebitec.uni-bielefeld.de/spool?id=bibiserv2_2025-01-16_100949_SiIGA&name=HIP1::chr7:75559731-75559915(-)_Hsa-Mir-15-P2c_5p_72.png&tool=rnahybrid&contenttype=image/png
GDAP1	chr8:74351273-74351418(+)	Hsa-Mir-15-P2c_5p	145	23	-20.5	undefined	103	target 5' A G G C 3' CUG AGAA UG CCUGU GAC UCUU AC GGGCG miRNA 3' G G AA ACGAU 5'	https://bibiserv.cebitec.uni-bielefeld.de/spool?id=bibiserv2_2025-01-16_100949_SiIGA&name=GDAP1::chr8:74351273-74351418(+)_Hsa-Mir-15-P2c_5p_103.png&tool=rnahybrid&contenttype=image/png
LAMB1	chr7:107939988-107940358(-)	Hsa-Mir-15-P2c_5p	370	23	-28.8	undefined	313	target 5' C A A 3' GCAGAGC CCCGC GC CGUCUUG GGGCG CG miRNA 3' GA ACAA A AU 5'	https://bibiserv.cebitec.uni-bielefeld.de/spool?id=bibiserv2_2025-01-16_100949_SiIGA&name=LAMB1::chr7:107939988-107940358(-)_Hsa-Mir-15-P2c_5p_313.png&tool=rnahybrid&contenttype=image/png
PABPC1L	chr20:44938673-44938748(+)	Hsa-Mir-15-P2c_5p	75	23	-23.4	undefined	9	target 5' G GC G A 3' GCAG UG C UGCUGC CGUC AC G GCGACG miRNA 3' GA UUG AA G AU 5'	https://bibiserv.cebitec.uni-bielefeld.de/spool?id=bibiserv2_2025-01-16_100949_SiIGA&name=PABPC1L::chr20:44938673-44938748(+)_Hsa-Mir-15-P2c_5p_9.png&tool=rnahybrid&contenttype=image/png
ZNF33B	chr10:42636919-42636972(-)	Hsa-Mir-15-P2c_5p	53	23	-20.3	undefined	6	target 5' U U C C 3' CU CAGAGUUGU UCCGU GA GUCUUGACA GGGCG miRNA 3' C A ACGAU 5'	https://bibiserv.cebitec.uni-bielefeld.de/spool?id=bibiserv2_2025-01-16_100949_SiIGA&name=ZNF33B::chr10:42636919-42636972(-)_Hsa-Mir-15-P2c_5p_6.png&tool=rnahybrid&contenttype=image/png
SCN9A	chr2:166304030-166304122(-)	Hsa-Mir-15-P2c_5p	92	23	-20.2	undefined	41	target 5' U AUUCAGA U A A 3' UG AGAAC GUUC CCG GC AC UCUUG CAAG GGC CG miRNA 3' G G A GA AU 5'	https://bibiserv.cebitec.uni-bielefeld.de/spool?id=bibiserv2_2025-01-16_100949_SiIGA&name=SCN9A::chr2:166304030-166304122(-)_Hsa-Mir-15-P2c_5p_41.png&tool=rnahybrid&contenttype=image/png
IFT56	chr7:139187405-139187539(+)	Hsa-Mir-15-P2c_5p	134	23	-21.8	undefined	76	target 5' G GGG G GUGG A 3' GCA AAC GU CCUGU GC CGU UUG CA GGGCG CG miRNA 3' GA C A A A AU 5'	https://bibiserv.cebitec.uni-bielefeld.de/spool?id=bibiserv2_2025-01-16_100949_SiIGA&name=IFT56::chr7:139187405-139187539(+)_Hsa-Mir-15-P2c_5p_76.png&tool=rnahybrid&contenttype=image/png
FANCB	chrX:14844855-14845286(-)	Hsa-Mir-15-P2c_5p	431	23	-21.9	undefined	320	target 5' A U AAAGAUCGUUAU G 3' GUGG AACUG UCCU GUUGU CGUC UUGAC AGGG CGACG miRNA 3' GA A AU 5'	https://bibiserv.cebitec.uni-bielefeld.de/spool?id=bibiserv2_2025-01-16_100949_SiIGA&name=FANCB::chrX:14844855-14845286(-)_Hsa-Mir-15-P2c_5p_320.png&tool=rnahybrid&contenttype=image/png
BCL2L13	chr22:17688985-17689142(+)	Hsa-Mir-15-P2c_5p	157	23	-20.5	undefined	102	target 5' G CCCA AAAGAGCCUC AUAAA AU A 3' UGU GGAACUG UCC GC UGC ACG UCUUGAC AGG CG ACG miRNA 3' G A G AU 5'	https://bibiserv.cebitec.uni-bielefeld.de/spool?id=bibiserv2_2025-01-16_100949_SiIGA&name=BCL2L13::chr22:17688985-17689142(+)_Hsa-Mir-15-P2c_5p_102.png&tool=rnahybrid&contenttype=image/png
GZF1	chr20:23369583-23369741(+)	Hsa-Mir-15-P2c_5p	158	23	-26	undefined	1	target 5' G G UA U 3' GGAGC UCCC CUGCUG UCUUG AGGG GACGAU miRNA 3' GACG ACA C 5'	https://bibiserv.cebitec.uni-bielefeld.de/spool?id=bibiserv2_2025-01-16_100949_SiIGA&name=GZF1::chr20:23369583-23369741(+)_Hsa-Mir-15-P2c_5p_1.png&tool=rnahybrid&contenttype=image/png
SNTB2	chr16:69260049-69260127(+)	Hsa-Mir-15-P2c_5p	78	23	-28.1	undefined	26	target 5' A ACACG A UA A 3' GCAGGA UUG UCC CGCUGC CGUCUU GAC AGG GCGACG miRNA 3' GA A AU 5'	https://bibiserv.cebitec.uni-bielefeld.de/spool?id=bibiserv2_2025-01-16_100949_SiIGA&name=SNTB2::chr16:69260049-69260127(+)_Hsa-Mir-15-P2c_5p_26.png&tool=rnahybrid&contenttype=image/png
MED12	chrX:71134356-71134466(+)	Hsa-Mir-15-P2c_5p	110	23	-24	undefined	1	target 5' G G A GACA G A 3' UG GGGGC UGUUU CG UGC AC UCUUG ACAAG GC ACG miRNA 3' G G G G AU 5'	https://bibiserv.cebitec.uni-bielefeld.de/spool?id=bibiserv2_2025-01-16_100949_SiIGA&name=MED12::chrX:71134356-71134466(+)_Hsa-Mir-15-P2c_5p_1.png&tool=rnahybrid&contenttype=image/png
ZC3H4	chr19:47069091-47069343(-)	Hsa-Mir-15-P2c_5p	252	23	-23.2	undefined	58	target 5' A CCCU GAG A A U 3' GCA CUG CCCG C GCU CGU GAC GGGC G CGA miRNA 3' GA CUU AA A U 5'	https://bibiserv.cebitec.uni-bielefeld.de/spool?id=bibiserv2_2025-01-16_100949_SiIGA&name=ZC3H4::chr19:47069091-47069343(-)_Hsa-Mir-15-P2c_5p_58.png&tool=rnahybrid&contenttype=image/png
PRKCI	chr3:170267914-170268000(+)	Hsa-Mir-15-P2c_5p	86	23	-26.7	undefined	12	target 5' C G CA G GA A 3' GUAGAG UG C CCGCUG G CGUCUU AC G GGCGAC U miRNA 3' GA G AA GA 5'	https://bibiserv.cebitec.uni-bielefeld.de/spool?id=bibiserv2_2025-01-16_100949_SiIGA&name=PRKCI::chr3:170267914-170268000(+)_Hsa-Mir-15-P2c_5p_12.png&tool=rnahybrid&contenttype=image/png
ZNG1F	chr9:41170283-41170423(-)	Hsa-Mir-15-P2c_5p	140	23	-24	undefined	38	target 5' U UGACA G C 3' CUG AGGACU CCCG GCUA GAC UCUUGA GGGC CGAU miRNA 3' G CAA GA 5'	https://bibiserv.cebitec.uni-bielefeld.de/spool?id=bibiserv2_2025-01-16_100949_SiIGA&name=ZNG1F::chr9:41170283-41170423(-)_Hsa-Mir-15-P2c_5p_38.png&tool=rnahybrid&contenttype=image/png
RAB11FIP2	chr10:118033981-118034041(-)	Hsa-Mir-15-P2c_5p	60	23	-21.1	undefined	17	target 5' C U AA GA A 3' CUGCAG AGCUG UG G GACGUC UUGAC GC C miRNA 3' AAGG GA GAU 5'	https://bibiserv.cebitec.uni-bielefeld.de/spool?id=bibiserv2_2025-01-16_100949_SiIGA&name=RAB11FIP2::chr10:118033981-118034041(-)_Hsa-Mir-15-P2c_5p_17.png&tool=rnahybrid&contenttype=image/png
MVK	chr12:109590682-109590861(+)	Hsa-Mir-15-P2c_5p	179	23	-28.3	undefined	1	target 5' GU G C GA C 3' G GGGC G UUCCCG CUGCU C CUUG C AAGGGC GACGA miRNA 3' GA GU A U 5'	https://bibiserv.cebitec.uni-bielefeld.de/spool?id=bibiserv2_2025-01-16_100949_SiIGA&name=MVK::chr12:109590682-109590861(+)_Hsa-Mir-15-P2c_5p_1.png&tool=rnahybrid&contenttype=image/png
MMS19	chr10:97468965-97469126(-)	Hsa-Mir-15-P2c_5p	161	23	-25.5	undefined	83	target 5' A UGU UCUG A 3' CUGCG UUG UCUCGC UGCUG GACGU GAC AGGGCG ACGAU miRNA 3' CUU A 5'	https://bibiserv.cebitec.uni-bielefeld.de/spool?id=bibiserv2_2025-01-16_100949_SiIGA&name=MMS19::chr10:97468965-97469126(-)_Hsa-Mir-15-P2c_5p_83.png&tool=rnahybrid&contenttype=image/png
POLR2J3	chr7:102566581-102566996(-)	Hsa-Mir-15-P2d_5p	415	22	-21.5	undefined	374	target 5' C G GA UUCUGAAU C 3' UG CAA UUC UGUGCUGC AC GUU AAG ACACGACG miRNA 3' G AUA AU 5'	https://bibiserv.cebitec.uni-bielefeld.de/spool?id=bibiserv2_2025-01-16_100949_SiIGA&name=POLR2J3::chr7:102566581-102566996(-)_Hsa-Mir-15-P2d_5p_374.png&tool=rnahybrid&contenttype=image/png
GGA3	chr17:75240108-75240341(-)	Hsa-Mir-15-P2d_5p	233	22	-22.1	undefined	56	target 5' C UGUCUC G A 3' GUCA CUG GCUGC CGGU GAC CGACG miRNA 3' A UAUAAA A AU 5'	https://bibiserv.cebitec.uni-bielefeld.de/spool?id=bibiserv2_2025-01-16_100949_SiIGA&name=GGA3::chr17:75240108-75240341(-)_Hsa-Mir-15-P2d_5p_56.png&tool=rnahybrid&contenttype=image/png
ENSG00000284946	chr15:90981033-90981498(-)	Hsa-Mir-15-P2d_5p	465	22	-30.3	undefined	410	target 5' G CC C 3' GCUAG UCUGUGCUGCUG CGGUU AGACACGACGAU miRNA 3' A AUAA 5'	https://bibiserv.cebitec.uni-bielefeld.de/spool?id=bibiserv2_2025-01-16_100949_SiIGA&name=ENSG00000284946::chr15:90981033-90981498(-)_Hsa-Mir-15-P2d_5p_410.png&tool=rnahybrid&contenttype=image/png
NECAP1	chr12:8091850-8092675(+)	Hsa-Mir-15-P2d_5p	825	22	-23.2	undefined	373	target 5' A CACUUG G A U 3' GCC AUUUU GUGC GCUG CGG UAAAG CACG CGAU miRNA 3' A UUA A A 5'	https://bibiserv.cebitec.uni-bielefeld.de/spool?id=bibiserv2_2025-01-16_100949_SiIGA&name=NECAP1::chr12:8091850-8092675(+)_Hsa-Mir-15-P2d_5p_373.png&tool=rnahybrid&contenttype=image/png
ADAM9	chr8:39018918-39021642(+)	Hsa-Mir-15-P2d_5p	2724	22	-20.7	undefined	1789	target 5' G CUGUAACCAA U 3' UGCUGAU UCUG GCUGUU ACGGUUA AGAC CGACGA miRNA 3' UAA A U 5'	https://bibiserv.cebitec.uni-bielefeld.de/spool?id=bibiserv2_2025-01-16_100949_SiIGA&name=ADAM9::chr8:39018918-39021642(+)_Hsa-Mir-15-P2d_5p_1789.png&tool=rnahybrid&contenttype=image/png
DDX39A	chr19:14409447-14409535(-)	Hsa-Mir-15-P2d_5p	88	22	-21.2	undefined	17	target 5' C G A 3' GCCAA GCUGC CGGUU CGACG miRNA 3' A AUAAAGACA AU 5'	https://bibiserv.cebitec.uni-bielefeld.de/spool?id=bibiserv2_2025-01-16_100949_SiIGA&name=DDX39A::chr19:14409447-14409535(-)_Hsa-Mir-15-P2d_5p_17.png&tool=rnahybrid&contenttype=image/png
HAX1	chr1:154273598-154273773(+)	Hsa-Mir-15-P2d_5p	175	22	-20.1	undefined	25	target 5' A UGUG GUGG G G 3' CC GUUUCUG GUUG UG GG UAAAGAC CGAC AU miRNA 3' AC UUA A G 5'	https://bibiserv.cebitec.uni-bielefeld.de/spool?id=bibiserv2_2025-01-16_100949_SiIGA&name=HAX1::chr1:154273598-154273773(+)_Hsa-Mir-15-P2d_5p_25.png&tool=rnahybrid&contenttype=image/png
MAPK10	chr4:86098595-86101051(-)	Hsa-Mir-15-P2d_5p	2456	22	-23.5	undefined	1453	target 5' C UAGCACCCUG C 3' UGCC GUGCUGC ACGG CACGACG miRNA 3' UUAUAAAGA AU 5'	https://bibiserv.cebitec.uni-bielefeld.de/spool?id=bibiserv2_2025-01-16_100949_SiIGA&name=MAPK10::chr4:86098595-86101051(-)_Hsa-Mir-15-P2d_5p_1453.png&tool=rnahybrid&contenttype=image/png
NBPF11	chr1:148109335-148109411(-)	Hsa-Mir-15-P2d_5p	76	22	-24	undefined	13	target 5' G A 3' AAUGUUUCUGUG UGC UUAUAAAGACAC ACG miRNA 3' ACGG G AU 5'	https://bibiserv.cebitec.uni-bielefeld.de/spool?id=bibiserv2_2025-01-16_100949_SiIGA&name=NBPF11::chr1:148109335-148109411(-)_Hsa-Mir-15-P2d_5p_13.png&tool=rnahybrid&contenttype=image/png
GCSH	chr16:81084462-81084594(-)	Hsa-Mir-15-P2d_5p	132	22	-20.3	undefined	10	target 5' G UUGGAA GAAA G 3' UGCU AGUGU GCUGCUA ACGG UUAUA CGACGAU miRNA 3' AAGACA 5'	https://bibiserv.cebitec.uni-bielefeld.de/spool?id=bibiserv2_2025-01-16_100949_SiIGA&name=GCSH::chr16:81084462-81084594(-)_Hsa-Mir-15-P2d_5p_10.png&tool=rnahybrid&contenttype=image/png
APBA2	chr15:29053844-29054835(+)	Hsa-Mir-15-P2d_5p	991	22	-22.6	undefined	173	target 5' G UGGAG C 3' GCC CUG GCUGC CGG GAC CGACG miRNA 3' A UUAUAAA A AU 5'	https://bibiserv.cebitec.uni-bielefeld.de/spool?id=bibiserv2_2025-01-16_100949_SiIGA&name=APBA2::chr15:29053844-29054835(+)_Hsa-Mir-15-P2d_5p_173.png&tool=rnahybrid&contenttype=image/png
MMS19	chr10:97468965-97469104(-)	Hsa-Mir-15-P2d_5p	139	22	-23.3	undefined	70	target 5' U UCGC GAGG A 3' UGUC UCUGUGCU GCUG ACGG AGACACGA CGAU miRNA 3' UUAUAA 5'	https://bibiserv.cebitec.uni-bielefeld.de/spool?id=bibiserv2_2025-01-16_100949_SiIGA&name=MMS19::chr10:97468965-97469104(-)_Hsa-Mir-15-P2d_5p_70.png&tool=rnahybrid&contenttype=image/png
ENSG00000288695	chr4:55364073-55364271(+)	Hsa-Mir-15-P2d_5p	198	22	-35	undefined	30	target 5' G G A 3' UGCUAGUAUUUCUGU GCUGC ACGGUUAUAAAGACA CGACG miRNA 3' AU 5'	https://bibiserv.cebitec.uni-bielefeld.de/spool?id=bibiserv2_2025-01-16_100949_SiIGA&name=ENSG00000288695::chr4:55364073-55364271(+)_Hsa-Mir-15-P2d_5p_30.png&tool=rnahybrid&contenttype=image/png
FBXW4	chr10:101667885-101667980(-)	Hsa-Mir-15-P2d_5p	95	22	-20.1	undefined	57	target 5' A A G CCAU U 3' G CCGA UCUG GU UGCUA C GGUU AGAC CG ACGAU miRNA 3' A AUAA A 5'	https://bibiserv.cebitec.uni-bielefeld.de/spool?id=bibiserv2_2025-01-16_100949_SiIGA&name=FBXW4::chr10:101667885-101667980(-)_Hsa-Mir-15-P2d_5p_57.png&tool=rnahybrid&contenttype=image/png
ALG3	chr3:184243790-184243996(-)	Hsa-Mir-15-P2d_5p	206	22	-22.3	undefined	70	target 5' C UCCA G 3' GCCA GUUUCUGU CUG CGGU UAAAGACA GAC miRNA 3' A UA C GAU 5'	https://bibiserv.cebitec.uni-bielefeld.de/spool?id=bibiserv2_2025-01-16_100949_SiIGA&name=ALG3::chr3:184243790-184243996(-)_Hsa-Mir-15-P2d_5p_70.png&tool=rnahybrid&contenttype=image/png
HIP1	chr7:75559731-75559915(-)	Hsa-Mir-15-P2d_5p	184	22	-28.2	undefined	1	target 5' A CGGG A 3' GCCAG UUGUGCUGC CGGUU GACACGACG miRNA 3' A AUAAA AU 5'	https://bibiserv.cebitec.uni-bielefeld.de/spool?id=bibiserv2_2025-01-16_100949_SiIGA&name=HIP1::chr7:75559731-75559915(-)_Hsa-Mir-15-P2d_5p_1.png&tool=rnahybrid&contenttype=image/png
MPV17	chr2:27311898-27311951(-)	Hsa-Mir-15-P2d_5p	53	22	-23	undefined	5	target 5' G UG A G 3' GCC CUGUGC GUUA CGG GACACG CGAU miRNA 3' A UUAUAAA A 5'	https://bibiserv.cebitec.uni-bielefeld.de/spool?id=bibiserv2_2025-01-16_100949_SiIGA&name=MPV17::chr2:27311898-27311951(-)_Hsa-Mir-15-P2d_5p_5.png&tool=rnahybrid&contenttype=image/png
LAMB1	chr7:107939988-107940358(-)	Hsa-Mir-15-P2d_5p	370	22	-25.9	undefined	54	target 5' G G C A 3' GCCAGUGU UCUG GUUG CGGUUAUA AGAC CGAC miRNA 3' A A A GAU 5'	https://bibiserv.cebitec.uni-bielefeld.de/spool?id=bibiserv2_2025-01-16_100949_SiIGA&name=LAMB1::chr7:107939988-107940358(-)_Hsa-Mir-15-P2d_5p_54.png&tool=rnahybrid&contenttype=image/png
PABPC1L	chr20:44938673-44938748(+)	Hsa-Mir-15-P2d_5p	75	22	-24.8	undefined	8	target 5' A G G C A 3' G CAGUG C GUGCUGC C GUUAU G CACGACG miRNA 3' A G AAA A AU 5'	https://bibiserv.cebitec.uni-bielefeld.de/spool?id=bibiserv2_2025-01-16_100949_SiIGA&name=PABPC1L::chr20:44938673-44938748(+)_Hsa-Mir-15-P2d_5p_8.png&tool=rnahybrid&contenttype=image/png
GZF1	chr20:23369583-23369741(+)	Hsa-Mir-15-P2d_5p	158	22	-22.9	undefined	91	target 5' G A AA G 3' GCCA UUC UGUGC UGC CGGU AAG ACACG ACG miRNA 3' A UAUA AU 5'	https://bibiserv.cebitec.uni-bielefeld.de/spool?id=bibiserv2_2025-01-16_100949_SiIGA&name=GZF1::chr20:23369583-23369741(+)_Hsa-Mir-15-P2d_5p_91.png&tool=rnahybrid&contenttype=image/png
ZC3H4	chr19:47069091-47069343(-)	Hsa-Mir-15-P2d_5p	252	22	-22.2	undefined	119	target 5' C CC ACUUC C 3' GCCGGUGU CUG CUGC CGGUUAUA GAC GACG miRNA 3' A AA AC AU 5'	https://bibiserv.cebitec.uni-bielefeld.de/spool?id=bibiserv2_2025-01-16_100949_SiIGA&name=ZC3H4::chr19:47069091-47069343(-)_Hsa-Mir-15-P2d_5p_119.png&tool=rnahybrid&contenttype=image/png
MVK	chr12:109590682-109590861(+)	Hsa-Mir-15-P2d_5p	179	22	-23.5	undefined	143	target 5' G CU GG GCGUCAGAAACAG C 3' GCC UGU CUG GCUGCU CGG AUA GAC CGACGA miRNA 3' A UU AA A U 5'	https://bibiserv.cebitec.uni-bielefeld.de/spool?id=bibiserv2_2025-01-16_100949_SiIGA&name=MVK::chr12:109590682-109590861(+)_Hsa-Mir-15-P2d_5p_143.png&tool=rnahybrid&contenttype=image/png
MMS19	chr10:97468965-97469126(-)	Hsa-Mir-15-P2d_5p	161	22	-23.3	undefined	92	target 5' U UCGC GAGG A 3' UGUC UCUGUGCU GCUG ACGG AGACACGA CGAU miRNA 3' UUAUAA 5'	https://bibiserv.cebitec.uni-bielefeld.de/spool?id=bibiserv2_2025-01-16_100949_SiIGA&name=MMS19::chr10:97468965-97469126(-)_Hsa-Mir-15-P2d_5p_92.png&tool=rnahybrid&contenttype=image/png
OFD1	chrX:13751248-13751368(+)	Hsa-Mir-17-P1a_5p	120	23	-21.9	undefined	32	target 5' A AUA A 3' GC ACUG AGGCACUU UG UGAC UUCGUGAA miRNA 3' GA GACG A AC 5'	https://bibiserv.cebitec.uni-bielefeld.de/spool?id=bibiserv2_2025-01-16_100949_SiIGA&name=OFD1::chrX:13751248-13751368(+)_Hsa-Mir-17-P1a_5p_32.png&tool=rnahybrid&contenttype=image/png
POLR2J3	chr7:102566581-102566996(-)	Hsa-Mir-17-P1a_5p	415	23	-21.9	undefined	277	target 5' C GCA GUAAAGAUAUCAA C 3' CCUGU ACUG UAAGCAC GGACG UGAC AUUCGUG miRNA 3' GAU AAAC 5'	https://bibiserv.cebitec.uni-bielefeld.de/spool?id=bibiserv2_2025-01-16_100949_SiIGA&name=POLR2J3::chr7:102566581-102566996(-)_Hsa-Mir-17-P1a_5p_277.png&tool=rnahybrid&contenttype=image/png
GGA3	chr17:75240108-75240341(-)	Hsa-Mir-17-P1a_5p	233	23	-22.3	undefined	63	target 5' U G CAGUU UG C 3' CU CCUG GCUG AGC U GA GGAC UGAC UCG A miRNA 3' U G AU UG AAC 5'	https://bibiserv.cebitec.uni-bielefeld.de/spool?id=bibiserv2_2025-01-16_100949_SiIGA&name=GGA3::chr17:75240108-75240341(-)_Hsa-Mir-17-P1a_5p_63.png&tool=rnahybrid&contenttype=image/png
ENSG00000284946	chr15:90981033-90981498(-)	Hsa-Mir-17-P1a_5p	465	23	-21.6	undefined	414	target 5' A UG CU U C 3' GCCU C UG GC GCUUUG UGGA G AC CG UGAAAC miRNA 3' GA C UG AUU 5'	https://bibiserv.cebitec.uni-bielefeld.de/spool?id=bibiserv2_2025-01-16_100949_SiIGA&name=ENSG00000284946::chr15:90981033-90981498(-)_Hsa-Mir-17-P1a_5p_414.png&tool=rnahybrid&contenttype=image/png
NECAP1	chr12:8091850-8092675(+)	Hsa-Mir-17-P1a_5p	825	23	-23.5	undefined	373	target 5' A CACUUGAUUUUGG G GUUGAC G 3' GCC UGCA CUGUG AGCACU UGG ACGU GACAU UCGUGA miRNA 3' GA AAC 5'	https://bibiserv.cebitec.uni-bielefeld.de/spool?id=bibiserv2_2025-01-16_100949_SiIGA&name=NECAP1::chr12:8091850-8092675(+)_Hsa-Mir-17-P1a_5p_373.png&tool=rnahybrid&contenttype=image/png
ADAM9	chr8:39018918-39021642(+)	Hsa-Mir-17-P1a_5p	2724	23	-28.8	undefined	1105	target 5' C AUCCC G 3' GCCUGUA AGCACUUUG UGGACGU UCGUGAAAC miRNA 3' GA GACAU 5'	https://bibiserv.cebitec.uni-bielefeld.de/spool?id=bibiserv2_2025-01-16_100949_SiIGA&name=ADAM9::chr8:39018918-39021642(+)_Hsa-Mir-17-P1a_5p_1105.png&tool=rnahybrid&contenttype=image/png
DDX39A	chr19:14409447-14409535(-)	Hsa-Mir-17-P1a_5p	88	23	-22.8	undefined	13	target 5' C C CAAG CAGG C 3' GCC GC GCUG GAGCAC UGG CG UGAC UUCGUG miRNA 3' GA A A AAAC 5'	https://bibiserv.cebitec.uni-bielefeld.de/spool?id=bibiserv2_2025-01-16_100949_SiIGA&name=DDX39A::chr19:14409447-14409535(-)_Hsa-Mir-17-P1a_5p_13.png&tool=rnahybrid&contenttype=image/png
HAX1	chr1:154273598-154273773(+)	Hsa-Mir-17-P1a_5p	175	23	-22.6	undefined	62	target 5' A GG G GG G 3' GCCUGCA GAGUA CU G UGGACGU UUCGU GA C miRNA 3' GA GACA AA 5'	https://bibiserv.cebitec.uni-bielefeld.de/spool?id=bibiserv2_2025-01-16_100949_SiIGA&name=HAX1::chr1:154273598-154273773(+)_Hsa-Mir-17-P1a_5p_62.png&tool=rnahybrid&contenttype=image/png
TBC1D20	chr20:441689-441856(-)	Hsa-Mir-17-P1a_5p	167	23	-21.9	undefined	66	target 5' G UUU GUC UU U 3' GCCUGU CUG AGC UUU UGGACG GAC UCG AAA miRNA 3' GA U AU UG C 5'	https://bibiserv.cebitec.uni-bielefeld.de/spool?id=bibiserv2_2025-01-16_100949_SiIGA&name=TBC1D20::chr20:441689-441856(-)_Hsa-Mir-17-P1a_5p_66.png&tool=rnahybrid&contenttype=image/png
MAPK10	chr4:86098595-86101051(-)	Hsa-Mir-17-P1a_5p	2456	23	-24.7	undefined	1452	target 5' C A CCU G 3' CUGCCU GCAC GGUGCU GAUGGA CGUG UCGUGA miRNA 3' ACAU AAC 5'	https://bibiserv.cebitec.uni-bielefeld.de/spool?id=bibiserv2_2025-01-16_100949_SiIGA&name=MAPK10::chr4:86098595-86101051(-)_Hsa-Mir-17-P1a_5p_1452.png&tool=rnahybrid&contenttype=image/png
POLG	chr15:89318749-89318930(-)	Hsa-Mir-17-P1a_5p	181	23	-20	undefined	8	target 5' G UUGGA G 3' CUACCU GCAU GGGCA GAUGGA CGUG UUCGU miRNA 3' ACA GAAAC 5'	https://bibiserv.cebitec.uni-bielefeld.de/spool?id=bibiserv2_2025-01-16_100949_SiIGA&name=POLG::chr15:89318749-89318930(-)_Hsa-Mir-17-P1a_5p_8.png&tool=rnahybrid&contenttype=image/png
MROH1	chr8:144260544-144260676(+)	Hsa-Mir-17-P1a_5p	132	23	-25.8	undefined	81	target 5' G G A 3' GCCUGCA GGGCAC UGGACGU UUCGUG miRNA 3' GA GACA AAAC 5'	https://bibiserv.cebitec.uni-bielefeld.de/spool?id=bibiserv2_2025-01-16_100949_SiIGA&name=MROH1::chr8:144260544-144260676(+)_Hsa-Mir-17-P1a_5p_81.png&tool=rnahybrid&contenttype=image/png
TYK2	chr19:10361836-10361955(-)	Hsa-Mir-17-P1a_5p	119	23	-23.1	undefined	46	target 5' C AGUG G A 3' GCCUGCG GAG GC UGGACGU UUC UG miRNA 3' GA GACA G AAAC 5'	https://bibiserv.cebitec.uni-bielefeld.de/spool?id=bibiserv2_2025-01-16_100949_SiIGA&name=TYK2::chr19:10361836-10361955(-)_Hsa-Mir-17-P1a_5p_46.png&tool=rnahybrid&contenttype=image/png
GABPA	chr21:25745209-25745354(+)	Hsa-Mir-17-P1a_5p	145	23	-21.6	undefined	13	target 5' A AC CAGCUGAAUG A 3' ACCU GCGC UGUAAGC C UGGA CGUG ACAUUCG G miRNA 3' GA U AAAC 5'	https://bibiserv.cebitec.uni-bielefeld.de/spool?id=bibiserv2_2025-01-16_100949_SiIGA&name=GABPA::chr21:25745209-25745354(+)_Hsa-Mir-17-P1a_5p_13.png&tool=rnahybrid&contenttype=image/png
ZNF283	chr19:43837052-43837179(+)	Hsa-Mir-17-P1a_5p	127	23	-21.7	undefined	54	target 5' A G CC CUCAG G G 3' UGCCUG AC UG AGG ACUU AUGGAC UG AC UUC UGAA miRNA 3' G G A G AC 5'	https://bibiserv.cebitec.uni-bielefeld.de/spool?id=bibiserv2_2025-01-16_100949_SiIGA&name=ZNF283::chr19:43837052-43837179(+)_Hsa-Mir-17-P1a_5p_54.png&tool=rnahybrid&contenttype=image/png
ZNF708	chr19:21310500-21310627(-)	Hsa-Mir-17-P1a_5p	127	23	-23.6	undefined	54	target 5' G G AC A 3' UGCCUG AC AGCAC AUGGAC UG UCGUG miRNA 3' G G ACAU AAAC 5'	https://bibiserv.cebitec.uni-bielefeld.de/spool?id=bibiserv2_2025-01-16_100949_SiIGA&name=ZNF708::chr19:21310500-21310627(-)_Hsa-Mir-17-P1a_5p_54.png&tool=rnahybrid&contenttype=image/png
FBXL20	chr17:39285477-39285573(-)	Hsa-Mir-17-P1a_5p	96	23	-23	undefined	11	target 5' A UA AGUU UCCAAACUC C A 3' GCCU GCA CUGU AGGCAC UUG UGGA CGU GACA UUCGUG AAC miRNA 3' GA A 5'	https://bibiserv.cebitec.uni-bielefeld.de/spool?id=bibiserv2_2025-01-16_100949_SiIGA&name=FBXL20::chr17:39285477-39285573(-)_Hsa-Mir-17-P1a_5p_11.png&tool=rnahybrid&contenttype=image/png
APBA2	chr15:29053844-29054835(+)	Hsa-Mir-17-P1a_5p	991	23	-22.4	undefined	810	target 5' G AGGACU GA G 3' GCCUG CUGUA GGC CU UGGAC GACAU UCG GA miRNA 3' GA GU U AAC 5'	https://bibiserv.cebitec.uni-bielefeld.de/spool?id=bibiserv2_2025-01-16_100949_SiIGA&name=APBA2::chr15:29053844-29054835(+)_Hsa-Mir-17-P1a_5p_810.png&tool=rnahybrid&contenttype=image/png
MLH3	chr14:75039910-75040015(-)	Hsa-Mir-17-P1a_5p	105	23	-25	undefined	1	target 5' G UG UGA G G 3' U CUGU UGUAAGCA U A GACG ACAUUCGU A miRNA 3' G UG UG G AAC 5'	https://bibiserv.cebitec.uni-bielefeld.de/spool?id=bibiserv2_2025-01-16_100949_SiIGA&name=MLH3::chr14:75039910-75040015(-)_Hsa-Mir-17-P1a_5p_1.png&tool=rnahybrid&contenttype=image/png
INTS3	chr1:153761019-153761109(+)	Hsa-Mir-17-P1a_5p	90	23	-23.9	undefined	18	target 5' U CAG C A 3' CUACCU ACUG UGGGCAU GAUGGA UGAC AUUCGUG miRNA 3' CG AAAC 5'	https://bibiserv.cebitec.uni-bielefeld.de/spool?id=bibiserv2_2025-01-16_100949_SiIGA&name=INTS3::chr1:153761019-153761109(+)_Hsa-Mir-17-P1a_5p_18.png&tool=rnahybrid&contenttype=image/png
MMS19	chr10:97468965-97469104(-)	Hsa-Mir-17-P1a_5p	139	23	-23	undefined	76	target 5' C U A UGAU G 3' GC CUGUGCUG GGGC GCU UG GACGUGAC UUCG UGA miRNA 3' GA A AAC 5'	https://bibiserv.cebitec.uni-bielefeld.de/spool?id=bibiserv2_2025-01-16_100949_SiIGA&name=MMS19::chr10:97468965-97469104(-)_Hsa-Mir-17-P1a_5p_76.png&tool=rnahybrid&contenttype=image/png
ENSG00000288695	chr4:55364073-55364271(+)	Hsa-Mir-17-P1a_5p	198	23	-25.7	undefined	7	target 5' A G CU C 3' GCU GCACUGU GCAUU UGG CGUGACA CGUGA miRNA 3' GA A UU AAC 5'	https://bibiserv.cebitec.uni-bielefeld.de/spool?id=bibiserv2_2025-01-16_100949_SiIGA&name=ENSG00000288695::chr4:55364073-55364271(+)_Hsa-Mir-17-P1a_5p_7.png&tool=rnahybrid&contenttype=image/png
FBXW4	chr10:101667885-101667980(-)	Hsa-Mir-17-P1a_5p	95	23	-21.8	undefined	19	target 5' G G UGG GC A 3' GCC GC G AGUGCUU UGG CG C UCGUGAA miRNA 3' GA A UGA AU AC 5'	https://bibiserv.cebitec.uni-bielefeld.de/spool?id=bibiserv2_2025-01-16_100949_SiIGA&name=FBXW4::chr10:101667885-101667980(-)_Hsa-Mir-17-P1a_5p_19.png&tool=rnahybrid&contenttype=image/png
ALG3	chr3:184243790-184243996(-)	Hsa-Mir-17-P1a_5p	206	23	-22.8	undefined	170	target 5' C UCCU UUGCCCUCUGCAGGU A 3' CCUGC GCUGU GGCAC GGACG UGACA UCGUG miRNA 3' GAU U AAAC 5'	https://bibiserv.cebitec.uni-bielefeld.de/spool?id=bibiserv2_2025-01-16_100949_SiIGA&name=ALG3::chr3:184243790-184243996(-)_Hsa-Mir-17-P1a_5p_170.png&tool=rnahybrid&contenttype=image/png
[truncated: 19,995 more rows]

## Sheet: Final-HYBRIDIZATIONS-table
Class	GeneID	geneSymbol	DE-NOVO	IncLevelDifference_bAmy_VS_CTR	IncLevelDifference_CBNR20-bAmy-VS-bAmy	cohordinates	miRNA	length target	length miRNA	mfe (kcal/mol)	p-value	position	alignment	figures	seed	post seed	Adenine at 1st	class	miRNA_mapped	PMID	miRNA-ALZHEIMER-association-score	expression
[truncated: 33 more rows]
