# Supplementary material for: Cannabinerol Restores mRNA Splicing Defects Induced by β-Amyloid in an In Vitro Model of Alzheimer’s Disease: A Transcriptomic Study
Source: Int J Mol Sci. 2025 Mar 28;26(7):3113. doi: 10.3390/ijms26073113 (PMC11988423; doi:10.3390/ijms26073113)
Supplement: Supplementary file 1 [file ijms-26-03113-s001.zip › TableS6.xlsx]

## Sheet: Sheet1
	Class	Dase_GeneID	Dase_geneSymbol	DE-NOVO	IncLevelDifference_bAmy_VS_CTR	IncLevelDifference_CBNR20-bAmy-VS-bAmy	Dase_coordinates	lnc_coordinates	lncRNA gene id	lncRNA transcript id	lncRNA ensembl	lncRNA NONCODE	Brain expression	overlapping_nucleotides	DASE_length	lncRNA_length	%DASE_nucleotides_overlapping	%lncRNA_nucleotides_overlapping
0	MXE	ENSG00000109339	MAPK10	FALSE	-0.229	0.229	chr4:86194335-86194407(-)	chr4:86119714-86219926(+)	HSALNG0035653	HSALNT0074631	ENST00000511917.1	NONHSAT097274.2	YES	72	72	100212	100	0.0718477
1	MXE	ENSG00000109339	MAPK10	FALSE	-0.229	0.229	chr4:86194335-86194407(-)	chr4:86119806-86219926(+)	HSALNG0035653	HSALNT0320755			Nan	72	72	100120	100	0.0719137
2	MXE	ENSG00000109339	MAPK10	FALSE	-0.229	0.229	chr4:86194335-86194407(-)	chr4:86079635-86219926(+)	HSALNG0035653				Nan	72	72	140291	100	0.0513219
3	A5SS	ENSG00000188352	FOCAD	TRUE	0.208	-0.208	chr9:20933103-20933132(+)	chr9:20848103-20944507(-)	HSALNG0070336				Nan	29	29	96404	100	0.0300817
4	A5SS	ENSG00000188352	FOCAD	TRUE	0.208	-0.208	chr9:20933103-20933132(+)	chr9:20848103-20944507(-)	HSALNG0070336	HSALNT0147299			Nan	29	29	96404	100	0.0300817
5	RI	ENSG00000284946		FALSE	0.113	-0.12	chr15:90981033-90981498(-)	chr15:90980753-90985155(+)	HSALNG0108181	HSALNT0383050	ENST00000654370.1		Nan	465	465	4402	100	10.5634
6	RI	ENSG00000284946		FALSE	0.113	-0.12	chr15:90981033-90981498(-)	chr15:90980753-90982090(+)	HSALNG0108181	HSALNT0383050	ENST00000654370.1		Nan	465	465	1337	100	34.7794
7	RI	ENSG00000284946		FALSE	0.113	-0.12	chr15:90981033-90981498(-)	chr15:90981365-90988625(+)	HSALNG0108181	HSALNT0383051	ENST00000656754.1		Nan	134	465	7260	28.8172	1.84573
8	RI	ENSG00000284946		FALSE	0.113	-0.12	chr15:90981033-90981498(-)	chr15:90981365-90982090(+)	HSALNG0108181	HSALNT0383051	ENST00000656754.1		Nan	134	465	725	28.8172	18.4828
9	RI	ENSG00000284946		FALSE	0.113	-0.12	chr15:90981033-90981498(-)	chr15:90966340-90989141(+)	HSALNG0108181				Nan	465	465	22801	100	2.03938
10	RI	ENSG00000284946		FALSE	0.113	-0.12	chr15:90981033-90981498(-)	chr15:90966369-90988624(+)	HSALNG0108181	HSALNT0224602		NONHSAT048456.2	NO	465	465	22255	100	2.08942
11	RI	ENSG00000284946		FALSE	0.113	-0.12	chr15:90981033-90981498(-)	chr15:90966372-90988624(+)	HSALNG0108181	HSALNT0224603			Nan	465	465	22252	100	2.0897
12	RI	ENSG00000284946		FALSE	0.113	-0.12	chr15:90981033-90981498(-)	chr15:90966381-90988624(+)	HSALNG0108181	HSALNT0224605			Nan	465	465	22243	100	2.09055
13	RI	ENSG00000284946		FALSE	0.113	-0.12	chr15:90981033-90981498(-)	chr15:90968893-90983741(+)	HSALNG0108181	HSALNT0224606		NONHSAT171186.1	NO	465	465	14848	100	3.13173
14	RI	ENSG00000284946		FALSE	0.113	-0.12	chr15:90981033-90981498(-)	chr15:90966340-90988625(+)	HSALNG0108181	HSALNT0383049	ENST00000554388.2		Nan	465	465	22285	100	2.08661
15	RI	ENSG00000284946		FALSE	0.113	-0.12	chr15:90981033-90981498(-)	chr15:90968871-90988608(+)	HSALNG0108181	HSALNT0383053	ENST00000660154.1		Nan	465	465	19737	100	2.35598
16	RI	ENSG00000284946		FALSE	0.113	-0.12	chr15:90981033-90981498(-)	chr15:90869918-91036864(+)	HSALNG0108169				Nan	465	465	166946	100	0.278533
17	RI	ENSG00000284946		FALSE	0.113	-0.12	chr15:90981033-90981498(-)	chr15:90869918-91036611(+)	HSALNG0108169	HSALNT0224582		NONHSAT048430.2	YES	465	465	166693	100	0.278956
18	RI	ENSG00000168291	PDHB	FALSE	0.114	-0.131	chr3:58431793-58431876(-)	chr3:58408914-58459793(+)	HSALNG0026424				Nan	83	83	50879	100	0.163132
19	RI	ENSG00000168291	PDHB	FALSE	0.114	-0.131	chr3:58431793-58431876(-)	chr3:58408914-58459793(+)	HSALNG0026424	HSALNT0055142		NONHSAT193943.1	YES	83	83	50879	100	0.163132
20	RI	ENSG00000109339	MAPK10	FALSE	-0.217	0.244	chr4:86098595-86101051(-)	chr4:86079635-86219926(+)	HSALNG0035653				Nan	2456	2456	140291	100	1.75065
21	RI	ENSG00000109339	MAPK10	FALSE	-0.217	0.244	chr4:86098595-86101051(-)	chr4:86079635-86129051(+)	HSALNG0035653	HSALNT0074622			Nan	2456	2456	49416	100	4.97005
22	A3SS	ENSG00000092929	UNC13D	TRUE	-0.117	0.117	chr17:75836634-75836693(-)	chr17:75827324-75860338(+)	HSALNG0118793				Nan	59	59	33014	100	0.178712
23	A3SS	ENSG00000092929	UNC13D	TRUE	-0.117	0.117	chr17:75836634-75836693(-)	chr17:75827324-75859393(+)	HSALNG0118793	HSALNT0245340		NONHSAT175617.1	NO	59	59	32069	100	0.183978
24	SE	ENSG00000154727	GABPA	FALSE	-0.12	0.12	chr21:25745209-25745354(+)	chr21:25744060-25754784(-)	HSALNG0132388				Nan	145	145	10724	100	1.35211
25	SE	ENSG00000154727	GABPA	FALSE	-0.12	0.12	chr21:25745209-25745354(+)	chr21:25744073-25747069(-)	HSALNG0132388	HSALNT0272118			Nan	145	145	2996	100	4.83979
26	SE	ENSG00000154727	GABPA	FALSE	-0.12	0.12	chr21:25745209-25745354(+)	chr21:25744060-25754784(-)	HSALNG0132388	HSALNT0403523			Nan	145	145	10724	100	1.35211
27	SE	ENSG00000204604	ZNF468	FALSE	0.168	-0.21	chr19:52845178-52845296(-)	chr19:52792777-52927122(+)	HSALNG0145790				Nan	118	118	134345	100	0.0878336
28	SE	ENSG00000204604	ZNF468	FALSE	0.168	-0.21	chr19:52845178-52845296(-)	chr19:52792777-52927122(+)	HSALNG0145790	HSALNT0398654			Nan	118	118	134345	100	0.0878336
29	SE	ENSG00000204604	ZNF468	FALSE	0.168	-0.21	chr19:52845178-52845296(-)	chr19:52797664-52950003(+)	HSALNG0127347				Nan	118	118	152339	100	0.0774588
30	SE	ENSG00000204604	ZNF468	FALSE	0.168	-0.21	chr19:52845178-52845296(-)	chr19:52797777-52949636(+)	HSALNG0127347	HSALNT0261960		NONHSAT067586.2	YES	118	118	151859	100	0.0777037
31	SE	ENSG00000182141	ZNF708	FALSE	-0.192	0.192	chr19:21310500-21310627(-)	chr19:21265735-21331308(+)	HSALNG0124872				Nan	127	127	65573	100	0.193677
32	SE	ENSG00000182141	ZNF708	FALSE	-0.192	0.192	chr19:21310500-21310627(-)	chr19:21268861-21331308(+)	HSALNG0124872	HSALNT0396599			Nan	127	127	62447	100	0.203372
33	SE	ENSG00000182141	ZNF708	FALSE	-0.192	0.192	chr19:21310500-21310627(-)	chr19:21282153-21331277(+)	HSALNG0124872	HSALNT0396600			Nan	127	127	49124	100	0.258529
34	SE	ENSG00000175344	CHRNA7	FALSE	-0.242	0.242	chr15:32111789-32111899(+)	chr15:31626070-32435233(-)	HSALNG0104832				Nan	110	110	809163	100	0.0135943
35	SE	ENSG00000175344	CHRNA7	FALSE	-0.242	0.242	chr15:32111789-32111899(+)	chr15:31626070-32423209(-)	HSALNG0104832	HSALNT0218124		NONHSAT171406.1	YES	110	110	797139	100	0.0137993
36	SE	ENSG00000032219	ARID4A	FALSE	-0.212	0.211	chr14:58347019-58347117(+)	chr14:58299871-58396776(-)	HSALNG0101628				Nan	98	98	96905	100	0.10113
37	SE	ENSG00000032219	ARID4A	FALSE	-0.212	0.211	chr14:58347019-58347117(+)	chr14:58299871-58395903(-)	HSALNG0101628	HSALNT0377294			Nan	98	98	96032	100	0.102049
38	SE	ENSG00000288695		FALSE	-0.423	0.423	chr4:55364073-55364271(+)	chr4:55363971-55364857(-)	HSALNG0034531	HSALNT0072458	ENST00000433175.6	NONHSAT096443.2	NO	198	198	886	100	22.3476
39	SE	ENSG00000288695		FALSE	-0.423	0.423	chr4:55364073-55364271(+)	chr4:55363971-55398136(-)	HSALNG0034531				Nan	198	198	34165	100	0.57954
40	SE	ENSG00000288695		FALSE	-0.423	0.423	chr4:55364073-55364271(+)	chr4:55363971-55383396(-)	HSALNG0034531	HSALNT0072458	ENST00000433175.6	NONHSAT096443.2	NO	198	198	19425	100	1.01931
41	SE	ENSG00000127946	HIP1	FALSE	-0.149	0.149	chr7:75559731-75559915(-)	chr7:75353987-75827514(+)	HSALNG0149717				Nan	184	184	473527	100	0.0388573
42	SE	ENSG00000127946	HIP1	FALSE	-0.149	0.149	chr7:75559731-75559915(-)	chr7:75353987-75827514(+)	HSALNG0149717	HSALNT0341561			Nan	184	184	473527	100	0.0388573
43	SE	ENSG00000137513	NARS2	FALSE	-0.12	0.12	chr11:78441090-78441117(-)	chr11:78296144-78444049(+)	HSALNG0085976				Nan	27	27	147905	100	0.018255
44	SE	ENSG00000137513	NARS2	FALSE	-0.12	0.12	chr11:78441090-78441117(-)	chr11:78324758-78444049(+)	HSALNG0085976	HSALNT0178737	ENST00000534168.1		Nan	27	27	119291	100	0.0226337
45	SE	ENSG00000091136	LAMB1	FALSE	-0.167	0.151	chr7:107939988-107940358(-)	chr7:107935561-107942740(+)	HSALNG0060463				Nan	370	370	7179	100	5.15392
46	SE	ENSG00000091136	LAMB1	FALSE	-0.167	0.151	chr7:107939988-107940358(-)	chr7:107935561-107942626(+)	HSALNG0060463	HSALNT0127159			Nan	370	370	7065	100	5.23708
47	SE	ENSG00000091136	LAMB1	FALSE	-0.167	0.151	chr7:107939988-107940358(-)	chr7:107935561-107940101(+)	HSALNG0060463	HSALNT0127159			Nan	113	370	4540	30.5405	2.48899
48	SE	ENSG00000169432	SCN9A	FALSE	0.274	-0.173	chr2:166304030-166304122(-)	chr2:165957175-166390771(+)	HSALNG0020158				Nan	92	92	433596	100	0.0212179
49	SE	ENSG00000169432	SCN9A	FALSE	0.274	-0.173	chr2:166304030-166304122(-)	chr2:166149220-166306804(+)	HSALNG0020158	HSALNT0042633		NONHSAT241211.1	NO	92	92	157584	100	0.0583816
50	SE	ENSG00000169432	SCN9A	FALSE	0.274	-0.173	chr2:166304030-166304122(-)	chr2:166184945-166306804(+)	HSALNG0020158	HSALNT0042635		NONHSAT241216.1	NO	92	92	121859	100	0.0754971
51	SE	ENSG00000169432	SCN9A	FALSE	0.274	-0.173	chr2:166304030-166304122(-)	chr2:166185033-166306804(+)	HSALNG0020158	HSALNT0042641			Nan	92	92	121771	100	0.0755517
52	SE	ENSG00000169432	SCN9A	FALSE	0.274	-0.173	chr2:166304030-166304122(-)	chr2:166185041-166306804(+)	HSALNG0020158	HSALNT0042642			Nan	92	92	121763	100	0.0755566
53	SE	ENSG00000169432	SCN9A	FALSE	0.274	-0.173	chr2:166304030-166304122(-)	chr2:166185041-166306804(+)	HSALNG0020158	HSALNT0042643			Nan	92	92	121763	100	0.0755566
54	SE	ENSG00000169432	SCN9A	FALSE	0.274	-0.173	chr2:166304030-166304122(-)	chr2:166171431-166352896(+)	HSALNG0020158	HSALNT0306948	ENST00000630020.3		Nan	92	92	181465	100	0.0506985
55	SE	ENSG00000169432	SCN9A	FALSE	0.274	-0.173	chr2:166304030-166304122(-)	chr2:166149181-166390771(+)	HSALNG0020158	HSALNT0306949	ENST00000651013.1		Nan	92	92	241590	100	0.038081
56	SE	ENSG00000169432	SCN9A	FALSE	0.274	-0.173	chr2:166304030-166304122(-)	chr2:165957401-166352930(+)	HSALNG0020158	HSALNT0306951	ENST00000651574.1		Nan	92	92	395529	100	0.02326
57	SE	ENSG00000169432	SCN9A	FALSE	0.274	-0.173	chr2:166304030-166304122(-)	chr2:166149220-166308550(+)	HSALNG0020158	HSALNT0306953	ENST00000651782.1		Nan	92	92	159330	100	0.0577418
58	SE	ENSG00000169432	SCN9A	FALSE	0.274	-0.173	chr2:166304030-166304122(-)	chr2:166149461-166306786(+)	HSALNG0020158	HSALNT0306957	ENST00000660342.1		Nan	92	92	157325	100	0.0584777
59	SE	ENSG00000169432	SCN9A	FALSE	0.274	-0.173	chr2:166304030-166304122(-)	chr2:166149263-166308494(+)	HSALNG0020158	HSALNT0306959	ENST00000668610.1		Nan	92	92	159231	100	0.0577777
60	SE	ENSG00000107560	RAB11FIP2	FALSE	-0.29	0.471	chr10:118033981-118034041(-)	chr10:118016955-118045810(+)	HSALNG0080947				Nan	60	60	28855	100	0.207936
61	SE	ENSG00000107560	RAB11FIP2	FALSE	-0.29	0.471	chr10:118033981-118034041(-)	chr10:118016955-118045408(+)	HSALNG0080947	HSALNT0168733			Nan	60	60	28453	100	0.210874
62	SE	ENSG00000107560	RAB11FIP2	FALSE	-0.29	0.471	chr10:118033981-118034041(-)	chr10:118017487-118045810(+)	HSALNG0080947	HSALNT0360198	ENST00000451610.6		Nan	60	60	28323	100	0.211842
63	SE	ENSG00000185104	FAF1	TRUE	0.127	-0.179	chr1:50583651-50583709(-)	chr1:50579629-50610445(+)	HSALNG0003536				Nan	58	58	30816	100	0.188214
64	SE	ENSG00000185104	FAF1	TRUE	0.127	-0.179	chr1:50583651-50583709(-)	chr1:50579629-50610445(+)	HSALNG0003536	HSALNT0006681			Nan	58	58	30816	100	0.188214
65	SE	ENSG00000035403	VCL	TRUE	0.104	-0.104	chr10:74077701-74077748(+)	chr10:74077670-74077727(-)	HSALNG0142812	HSALNT0358486			Nan	26	47	57	55.3191	45.614
66	SE	ENSG00000035403	VCL	TRUE	0.104	-0.104	chr10:74077701-74077748(+)	chr10:74076844-74090020(-)	HSALNG0142812				Nan	47	47	13176	100	0.356709
67	SE	ENSG00000035403	VCL	TRUE	0.104	-0.104	chr10:74077701-74077748(+)	chr10:74076844-74090020(-)	HSALNG0142812	HSALNT0358486			Nan	47	47	13176	100	0.356709
